# Supplementary material for: The Preserving Effect of a Lemon Essential Oil‒Rutin‒Chitosan Composite Coating on Seasoned White Snakehead Fillets and Dynamic Changes in Metabolites
Source: Foods. 2026 Apr 1;15(7):1184. doi: 10.3390/foods15071184 (PMC13072915; doi:10.3390/foods15071184)
Supplement: Supplementary file 1 [file foods-15-01184-s001.zip]

Archive with 1 entries (1 files):
- foods-4230449-supplementary.xlsx
