# Supplementary material for: The Preserving Effect of a Lemon Essential Oil‒Rutin‒Chitosan Composite Coating on Seasoned White Snakehead Fillets and Dynamic Changes in Metabolites
Source: Foods. 2026 Apr 1;15(7):1184. doi: 10.3390/foods15071184 (PMC13072915; doi:10.3390/foods15071184)
Supplement: Supplementary file 1 [file foods-15-01184-s001.zip › foods-4230449-supplementary.xlsx]

## Sheet: Table S1
Table S1 List of total metabolites in seasoned white snakehead fillets
Index	Compounds	Class I	Class II	Formula	Molecular weight (Da)	Adduct	Mass error	Level	score	LC mode	CAS	PubChem CID	HMDB	Metlin	cpd_ID	0d-1	0d-2	0d-3	2d-1	2d-2	2d-3	CS-2d-1	CS-2d-2	CS-2d-3	CS-4d-1	CS-4d-2	CS-4d-3	4d-1	4d-2	4d-3
MEDP0125	Choline	Tryptamines,Cholines,Pigments	Cholines	C5H14NO+	104.108	[M+]+	1.98438	1a	0.9636	rp	62-49-7	305	HMDB0000097	56	C00114	1.94316e+09	1.60451e+09	1.35831e+09	1.5872e+09	1.39278e+09	1.36454e+09	1.46759e+09	1.24611e+09	2.01132e+09	1.19324e+09	1.73498e+09	1.51629e+09	4.2756e+09	4.55137e+09	3556188272
MW0107334	L-Histidine	Amino acid and Its metabolites	Amino acids	C6H9N3O2	155.07	[M+H]+	0.123018	1a	0.9628	rp	71-00-1	6274	HMDB0000177	21	C00135	1.12218e+09	9.08316e+08	7.70195e+08	7.39339e+08	4.57194e+08	9.567e+08	3.31463e+08	3.42787e+08	9.59704e+08	7.77277e+08	5.83692e+08	5.91707e+08	7.60672e+08	8.80487e+08	3.20351e+06
MW0169369	L-Lysine	Amino acid and Its metabolites	Amino acids	C6H14N2O2	146.106	[M+H]+	0.0223587	1a	0.9553	rp	56-87-1	5962	HMDB0000182	5200	C00047	4.16054e+08	2.6871e+08	1.89606e+08	2.93796e+08	1.51569e+08	1.85732e+08	1.54514e+08	1.68614e+08	3.9171e+08	2.40362e+08	2.27703e+08	2.64449e+08	1.24882e+08	1.87616e+08	1.20203e+08
MW0169424	Ornithine	Amino acid and Its metabolites	Amino acids	C5H12N2O2	132.09	[M+H]+	0.0903628	1a	0.9482	rp	3184-13-2	6262	HMDB0000214	27	C00077	1.10193e+08	5.18707e+07	3.47312e+07	7.60942e+07	3.22466e+07	4.12492e+07	4.29162e+07	3.92411e+07	8.81521e+07	8.89194e+07	5.68723e+07	7.1525e+07	3.74159e+07	7.39702e+07	2.42892e+07
MEDN0006	L-Tyrosine	Amino acid and Its metabolites	Amino acids	C9H11NO3	181.074	[M+]+	3.77461	1a	0.9381	rp	60-18-4	6057	HMDB0000158	34	C00082	2.96852e+08	1.25798e+08	5.80195e+08	4.25777e+08	5.13245e+08	1.20093e+08	4.60218e+08	4.24431e+08	4.25186e+08	1.30212e+08	4.75461e+08	3.31395e+08	3.2814e+08	2.77752e+08	2.44161e+08
MW0169283	2-Amino-1-phenylethanol	Alcohol and amines	Alcohols	C8H11NO	137.084	[M+H-H2O]+	0.497837	1a	0.9366	rp	7568-93-6	1000	HMDB0001065	59	C02735	1.33047e+09	9.97484e+08	8.33221e+08	1.22423e+09	8.45582e+08	1.20871e+09	1.13084e+09	1.08779e+09	1.62521e+09	1.12563e+09	1.25916e+09	1.32768e+09	3.69943e+08	6.027e+08	2.35218e+08
MW0169387	L-Carnitine	Amino acid and Its metabolites	Amino acids	C7H15NO3	161.105	[M+H]+	0.297546	1a	0.9218	rp	541-15-1	10917	HMDB0000062	52	C00318	3.528e+08	3.10375e+08	1.38979e+08	4.23623e+08	1.18276e+08	1.67371e+08	1.38329e+08	1.51837e+08	4.24268e+08	1.81847e+08	1.40519e+08	1.49089e+08	2.14568e+08	2.0036e+08	1.81791e+08
MW0106189	Creatinine	Organic acid and Its derivatives	Organic acid and Its derivatives	C4H7N3O	113.059	[M+H]+	0.467052	1a	0.9201	rp	60-27-5	588	HMDB0000562	8	C00791	2.98435e+07	1.91079e+07	2.07234e+08	2.87685e+07	6.24881e+08	3.1875e+07	2.13284e+07	1.81355e+07	3.15562e+07	1.85121e+07	2.25402e+07	2.4158e+07	3.86201e+07	2.23351e+07	1.89845e+07
MEDN1024	Piperidine acid	Organic acid and Its derivatives	Organic acid and Its derivatives	C6H11NO2	129.079	[M+H]+	0.0855713	1a	0.9192	rp	1723-00-8	439227	HMDB0005960	-	-	1.46259e+08	1.60658e+08	5.15286e+07	1.17307e+08	6.2634e+07	7.38233e+07	6.18386e+07	6.20419e+07	1.37071e+08	8.85181e+07	8.4457e+07	9.3612e+07	5.33364e+07	1.18679e+08	4.88327e+07
MW0012998	LPC(18:0/0:0)	GP	LPC	C26H54NO7P	523.364	[M+H-H2O]+	0.410244	1a	0.9164	rp	19420-57-6	497299	HMDB0010384	-	C00157	1.09175e+06	399048	811761	3.04125e+06	5.68671e+06	2.82423e+06	686065	727968	669974	1.23944e+06	646281	1.02055e+06	1.34447e+07	1.34108e+07	1.04076e+07
MEDL00860	D-Ornithine	Amino acid and Its metabolites	Amino acids	C5H12N2O2	132.09	[M+H-H2O]+	0.458687	1a	0.9106	rp	348-66-3	71082	HMDB0003374	6910	C00515	5.51073e+07	7.88697e+07	1.02615e+08	9.2344e+07	1.19269e+08	6.54171e+07	9.70903e+07	4.79089e+07	1.15703e+08	3.21312e+07	3.36572e+07	3.43116e+07	6.23843e+07	7.60351e+07	4.01639e+07
MEDP0401	5'-Deoxy-5'-(Methylthio) Adenosine	Nucleotide and Its metabolites	Nucleotide and Its metabolites	C11H15N5O3S	297.09	[M+H]+	0.101352	1a	0.8993	rp	2457-80-9	439176	HMDB0001173	3425	C00170	3.99032e+07	2.2096e+07	7.77253e+06	2.01673e+07	2.42859e+06	4.89793e+06	3.05429e+06	3.65778e+06	3.13656e+07	7.5176e+06	6.13971e+06	1.19764e+07	354412	2.9787e+06	2.99897e+06
MW0107116	Glycine	Amino acid and Its metabolites	Amino acids	C2H5NO2	75.032	[M+H]+	0.918349	1a	0.8989	rp	56-40-6	750	HMDB0000123	20	C00037	3.10679e+08	2.98157e+08	4.45707e+08	3.95985e+08	4.26096e+08	2.23612e+08	1.18769e+06	4.00432e+08	5.28947e+08	1.36679e+06	3.35779e+08	3.0837e+08	3.07042e+08	2.39355e+08	3.49306e+08
MW0159913	Inosine	Nucleotide and Its metabolites	Nucleotide and Its metabolites	C10H12N4O5	268.081	[M+H]+	0.649755	1a	0.888	rp	58-63-9	135398641	HMDB0000195	-	C00294	1.84348e+09	1.36449e+09	1.14561e+09	2.16e+09	1.5484e+09	1.91623e+09	1.59747e+09	1.73969e+09	2.34029e+09	1.77323e+09	2.14753e+09	2.22957e+09	2.24583e+08	1.51913e+09	3.65108e+08
MEDP1540	1-Methyl-L-histidine	Amino acid and Its metabolites	Amino acid derivatives	C7H11N3O2	169.085	[M+H]+	0.0200806	1a	0.8863	rp	332-80-9	92105	HMDB0000001	3741	C01152	851609	1.45298e+06	5.31829e+06	1.21702e+06	2.4924e+06	843942	5.75465e+06	7.21235e+06	5.18951e+06	3.42287e+06	5.56932e+06	3.482e+06	1.3266e+06	1.14193e+06	2.34557e+06
MEDP1817	2-Acetylpyrazine	Heterocyclic compounds	Heterocyclic compounds	C6H6N2O	122.048	[M+H]+	0.287128	1a	0.8847	rp	22047-25-2	30914	HMDB0031861	-	-	7.2961e+06	7.9183e+06	8.94317e+06	6.72192e+06	3.66182e+06	6.93423e+06	4.65434e+06	5.04625e+06	2.02797e+06	7.14577e+06	9.29498e+06	7.20139e+06	4.70719e+06	4.73073e+06	3.31096e+06
MW0194064	Acetyl-L-carnitine	FA	CAR	C9H17NO4	203.116	[M+H]+	0.00354051	1a	0.8733	rp	3040-38-8 | 14992-62-2	7045767	HMDB0000201	956	C02571	4.2477e+08	3.91933e+08	2.26866e+08	3.27748e+08	2.59952e+08	4.68435e+08	2.44141e+08	4.79876e+08	5.43008e+08	3.54199e+08	5.86228e+08	4.12902e+08	2.90918e+08	4.3643e+08	2.52585e+08
MW0105709	Arginine	Amino acid and Its metabolites	Amino acids	C6H14N4O2	174.112	[M+H]+	0.0055542	1a	0.8729	rp	74-79-3	6322	HMDB0000517	5502	C00062	3958.31	27914	4307.11	229832	115823	70026.6	3958.31	19791.5	23480.6	3958.31	24940.9	3958.31	377010	3958.31	993117
MW0103577	Guanosine	Nucleotide and Its metabolites	Nucleotide and Its metabolites	C10H13N5O5	283.092	[M+H]+	0.587272	1a	0.8721	rp	118-00-3 | 26578-09-6 | 197227-95-5 | 103654-69-9 | 103654-70-2 | 146849-94-7 | 197227-93-3 | 202933-46-8 | 244769-87-7 | 247226-75-1 | 250586-91-5 | 250586-97-1 | 30747-23-0	135398635	-	-	C00387	2.25898e+07	1.53593e+07	1.71025e+07	4.83961e+07	5.51138e+07	6.2773e+07	4.90249e+07	5.68036e+07	5.82388e+07	5.73732e+07	6.95466e+07	7.07528e+07	5.46744e+07	1.35255e+08	6.22169e+07
MW0168454	(2E)-Decenoyl-ACP	Amino acid and Its metabolites	Amino acid derivatives	C6H11NO2	129.079	[M+NH4]+	0.191284	1a	0.8624	rp	52-52-8	2901	HMDB0062225	-	C03969	3.40951e+08	1.98312e+08	1.03017e+08	1.04862e+08	2.00581e+08	6.36588e+07	1.01227e+08	7.98688e+07	2.58618e+08	6.03505e+07	313039744	1.18244e+08	6.49758e+07	1.25436e+08	1.76635e+08
MW0107633	L-alpha-Aminobutyric acid	Amino acid and Its metabolites	Amino acids	C4H9NO2	103.063	[M+H]+	0.525571	1a	0.8619	rp	1492-24-6	80283	HMDB0000452	12	C02356	5.07932e+07	4.67384e+07	2.21256e+07	2.61262e+07	2.51133e+07	2.65623e+07	3.0572e+07	4.08033e+07	7.35033e+07	1.78582e+07	4.8816e+07	3.52243e+07	1.46789e+07	2.90667e+07	6.71395e+07
MW0108767	N-Ethylglycine	Amino acid and Its metabolites	Amino acid derivatives	C4H9NO2	103.063	[M+H]+	0.46835	1a	0.8522	rp	627-01-0	316542	HMDB0041945	-	C11735	2.81882e+07	6.67963e+06	6.02649e+07	6.55904e+07	8.22778e+06	1.41676e+07	1.7949e+07	1.09153e+07	1.05416e+07	1.46416e+07	5.77633e+06	1.78379e+07	8.15693e+06	1.35176e+07	9.56295e+06
MW0147201	Carnitine	FA	CAR	C7H15NO3	161.105	[M+H]+	0.221252	1a	0.8511	rp	406-76-8 | 461-06-3	288	HMDB0000062	-	C00318	3.2567e+08	2.50604e+08	1.18276e+08	3.09297e+08	1.27685e+08	1.41172e+08	1.60592e+08	1.0629e+08	4.15386e+08	1.49341e+08	1.37324e+08	1.47705e+08	1.73831e+08	1.639e+08	1.72554e+08
MW0110995	Diethanolamine	Alcohol and amines	Amines	C4H11NO2	105.079	[M+H-H2O]+	0.760071	1a	0.849	rp	111-42-2	8113	HMDB0004437	3239	C06772	4.71812e+07	2.90119e+07	2.5077e+07	8.99655e+07	3.91198e+07	2.45444e+07	2.88334e+07	1.3374e+08	8.30828e+07	2.2104e+07	4.80383e+07	1.71679e+07	1.90585e+07	2.11473e+07	2.79382e+07
MW0124741	Maltol	Heterocyclic compounds	Heterocyclic compounds	C6H6O3	126.032	[M+H]+	0.15625	1a	0.8477	rp	118-71-8	8369	HMDB0030776	-	C11918	1.748e+06	3.86181e+06	2.38049e+06	4.81828e+06	7.46727e+06	1.83367e+06	1.58335e+07	2.71497e+06	4.32261e+06	2.89847e+06	2.61624e+06	5.60555e+06	2.72465e+06	3.34142e+06	7.66558e+06
MW0108213	Methionine	Amino acid and Its metabolites	Amino acids	C5H11NO2S	149.051	[M+H]+	0.20681	1a	0.8458	rp	63-68-3	6137	HMDB0000696	5664	C00073	2.34121e+08	1.3376e+08	2.50009e+08	1.11543e+08	1.17964e+08	1.91949e+08	2.08312e+08	3.9562e+08	2.56534e+08	1.69e+08	3.34601e+08	3.35159e+08	4.41333e+07	8.1818e+07	6.23834e+07
MEDP1339	LPC(18:1/0:0)	GP	LPC	C26H52NO7P	521.356	[M+]+	1.43414	1a	0.8359	rp	3542-29-8	53480465	HMDB0010385	-	C00157	2.77792e+07	8.01308e+06	1.36897e+07	2.70246e+07	3.1329e+07	2.65719e+07	2.99222e+07	3.73337e+07	4.27044e+07	2.86029e+07	2.70569e+07	4.53957e+07	2.86427e+07	5.23265e+07	2.05417e+07
MEDP0815	N-Ethylacetamide	Alcohol and amines	Amines	C4H9NO	87.0684	[M+H]+	0.912659	1a	0.8337	rp	625-50-3	12253	HMDB0031215	-	-	1.97436e+08	2.10847e+08	2.06283e+08	2.34442e+08	2.42654e+08	1.98597e+08	2.24703e+08	1.98779e+08	1.69323e+08	1.98879e+08	1.87942e+08	1.43315e+08	1.69818e+08	1.2556e+08	1.94794e+08
MW0123207	Epsilon-caprolactam	Heterocyclic compounds	Heterocyclic compounds	C6H11NO	113.084	[M+H]+	0.414615	1a	0.8335	rp	105-60-2	7768	HMDB0062769	-	C06593	8.41227e+06	7.77416e+06	7.33876e+06	1.01722e+07	8.68953e+06	7.75598e+06	1.03365e+07	4.21032e+06	5.44772e+06	6.76267e+06	1.02862e+07	9.83739e+06	5.64688e+06	7.18956e+06	4.53643e+06
MW0168692	Adenosine	Nucleotide and Its metabolites	Nucleotide and Its metabolites	C10H13N5O4	267.097	[M+H]+	0.586783	1a	0.8249	rp	58-61-7	60961	HMDB0000050	86	C00212	20216.9	44184.1	1.29678e+06	627893	307609	1.16745e+06	1.44301e+06	31797.6	322309	96038.1	61495.4	190788	6.2256e+06	5.66279e+06	2.08631e+07
MW0169682	Piperidine	Heterocyclic compounds	Heterocyclic compounds	C5H11N	85.0891	[M+H]+	0.652138	1a	0.8187	rp	110-89-4	8082	HMDB0034301	-	C01746	4.46423e+07	2.97543e+07	2.36958e+07	3.17741e+07	1.72665e+07	2.59191e+07	2.7968e+07	3.29562e+07	3.23798e+07	3.39e+07	3.77781e+07	3.44111e+07	6.0111e+07	3.68214e+07	2.96434e+07
MEDP2131	L-Isserine	Amino acid and Its metabolites	Amino acid derivatives	C3H7NO3	105.043	[M+]+	1.25635	1a	0.8186	rp	632-13-3	6999797	-	-	-	1.01694e+09	1.23101e+08	3.18638e+09	5.71718e+08	3.10092e+09	1.06567e+09	1.72459e+09	1.37727e+09	8.38014e+08	4.0743e+08	5.82704e+08	4.84673e+08	1.00846e+09	1.81969e+08	1.16859e+09
MEDP0734	2-Aminophenol	Benzene and substituted derivatives	Phenolics	C6H7NO	109.053	[M+H]+	0.616409	1a	0.8175	rp	95-55-6	5801	-	-	C01987	2.23116e+07	2.58747e+07	2.12945e+07	1.88159e+07	1.59028e+07	1.55514e+07	1.8903e+07	2.36418e+07	1.8643e+07	2.21972e+07	2.2195e+07	2.56177e+07	2.36844e+07	2.14654e+07	2.15971e+07
MW0063578	2-(((R)-2,3-Dihydroxypropyl)phosphoryloxy)-N,N,N-trimethylethanaminium	GP	PC	C8H21NO6P+	258.111	[M+K]+	0.26603	1a	0.8123	rp	28319-77-9	439285	HMDB0000086	-	C00670	9.20643e+07	2.05176e+07	8.18588e+06	4.43533e+07	1.01886e+07	5.15116e+06	1.88911e+07	2.05155e+07	1.5981e+08	4.50477e+07	2.02409e+07	4.65446e+07	1.03044e+06	2.72568e+07	3.06815e+07
MW0114590	Hexaethylene glycol	Alcohol and amines	Alcohols	C12H26O7	282.168	[M+NH4]+	1.14051	1a	0.8074	rp	2615-15-8	17472	HMDB0061822	-	-	1.42808e+06	1.14774e+06	3.44888e+06	3.14505e+06	2.11877e+06	1.38903e+06	2.25666e+07	1.95675e+07	2.31081e+07	1.42498e+07	1.94622e+07	1.77749e+07	2.21083e+06	2.0316e+06	1.67603e+06
MW0170017	Xanthine	Nucleotide and Its metabolites	Nucleotide and Its metabolites	C5H4N4O2	152.033	[M+NH4]+	15.5437	1a	0.8061	rp	69-89-6	1188	HMDB0000292	82	C00385	4.35204e+08	4.73373e+08	4.12187e+08	3.73101e+08	3.09167e+08	4.39971e+08	3.5653e+08	3.93998e+08	4.23154e+08	4.4476e+08	4.23893e+08	4.44583e+08	5.10021e+08	4.29841e+08	3.54354e+08
MW0154890	Pantetheine	Alcohol and amines	Polyamines	C11H22N2O4S	278.13	[M+H]+	0.319871	1a	0.8056	rp	496-65-1	439322	HMDB0003426	-	C00831	1.39151e+07	9.02865e+06	5.83997e+06	8.63295e+06	7.87901e+06	8.6885e+06	4.98074e+06	4.72071e+06	1.17846e+07	6.15162e+06	5.70665e+06	5.48353e+06	9.52573e+06	13015205	1.50543e+07
MW0169955	Trigonelline	CoEnzyme and vitamins	CoEnzyme and vitamins	C7H7NO2	137.048	[M+]+	3.29665	1a	0.8055	rp	535-83-1	5570	HMDB0000875	273	C01004	5.78154e+08	5.4743e+08	5.5407e+08	9.44837e+08	8.97389e+08	2.2622e+09	1.17068e+09	7.71022e+08	9.25611e+08	8.52225e+08	1.89871e+09	1.09642e+09	5.082e+09	2.63419e+09	2.36697e+09
MW0010672	Theophylline	Heterocyclic compounds	Heterocyclic compounds	C7H8N4O2	180.065	[M+H]+	0.087583	1a	0.8041	rp	58-55-9	2153	HMDB0001889	1458	C07130	5.16024e+06	1.47361e+07	1.48979e+07	1.19683e+07	5.35641e+06	1.51567e+07	1.97224e+07	2.92687e+07	2.05659e+07	1.99443e+07	2.70118e+07	4.10094e+07	9.46127e+06	2.2795e+07	2.48064e+07
MW0109274	Pipecolic acid	Organic acid and Its derivatives	Organic acid and Its derivatives	C6H11NO2	129.079	[M+H]+	0.176218	1a	0.8032	rp	535-75-1	849	HMDB0000070	50	C00408	2.05418e+07	1.27238e+07	2.2429e+07	1.9446e+07	3.19943e+07	2.48116e+07	2.57243e+07	3.38859e+07	9.14795e+07	2.52719e+07	2.08013e+07	1.95757e+07	2.9204e+07	5.7502e+07	2.36661e+07
MW0105438	Adenine	Nucleotide and Its metabolites	Nucleotide and Its metabolites	C5H5N5	135.054	[M+H]+	0.0453862	1a	0.8026	rp	73-24-5	190	HMDB0000034	85	C00147	7.6997e+07	7.79694e+07	1.01458e+08	8.11022e+07	5.35225e+07	6.15414e+07	1.22701e+08	6.72393e+07	1.60579e+08	5.9171e+07	5.36002e+07	5.79663e+07	7.20786e+07	6.41958e+07	5.47479e+07
MW0168837	Betaine	Others	Others	C5H11NO2	117.079	[M+Na]+	0.103238	1a	0.8014	rp	107-43-7	247	HMDB0000043	-	C00719	6.75541e+08	1.64412e+08	6.39248e+07	5.17592e+08	1.42138e+08	4.34419e+08	4.01016e+08	3.38006e+08	4.30935e+08	1.86726e+08	1.68153e+08	1.88336e+08	1.8511e+08	1.74226e+08	1.82559e+08
MW0108971	O-benzyl-L-serine	Amino acid and Its metabolites	Amino acid derivatives	C10H13NO3	195.089	[M+]+	3.42479	1a	0.8012	rp	4726-96-9 | 30916-68-8	78457	-	44267	-	504049	1.45704e+06	726178	1.0022e+06	1.00107e+06	1.55133e+06	1.04982e+06	912272	631550	555257	948547	1.46376e+06	789087	420446	1.29885e+06
MEDP1577	Norvaline	Amino acid and Its metabolites	Amino acids	C5H11NO2	117.079	[M+CH3CN+Na]+	1.3	1b	0.9996	rp	760-78-1	65098	HMDB0013716	-	C01799	1.02447e+07	4.31138e+06	175810	4.38213e+06	2.15667e+06	5.96327e+06	5.97593e+06	4.52703e+06	8.51409e+06	8.52866e+06	4.24981e+06	1.6101e+06	788497	653428	2785375
MW0105302	5-Aminopentanoic acid	Organic acid and Its derivatives	Organic acid and Its derivatives	C5H11NO2	117.079	[M+K]+	0.8	1b	0.9729	rp	660-88-8	138	HMDB0003355	6902	C00431	8.18154e+07	1.60747e+07	9.07059e+06	1.06178e+07	9.15863e+06	7.33163e+06	8.10271e+06	7.53865e+06	1.40451e+07	1.21435e+07	1.02531e+07	1.23255e+07	1.51481e+07	9.89655e+07	1.26481e+07
MW0103600	Inosinic acid	Nucleotide and Its metabolites	Nucleotide and Its metabolites	C10H13N4O8P	348.047	[M-H+2Na]+	2	1b	0.9689	rp	131-99-7 | 30918-54-8 | 25249-22-3	135398640	HMDB0000175	-	C00130	9.24639e+07	1.08882e+08	1.11296e+08	3.55261e+07	90541.7	1.0049e+07	1.19256e+07	1.53061e+07	3.95296e+07	1.77401e+07	1.33451e+07	1.3552e+07	247372	263359	86959.1
MW0159932	[(2R,3S,4R,5R)-3,4-dihydroxy-5-(6-oxo-3H-purin-9-yl)oxolan-2-yl]methyl dihydrogen phosphate	Others	Others	C10H13N4O8P	348.047	[2M+H]+	2.29522	1b	0.9486	rp	131-99-7	8582	HMDB0000175	5196	C00130	1.98435e+06	1.59894e+06	68539.5	163674	3843.55	3826.91	3953.99	3962.34	778040	19491	3962.34	22267.3	3834.63	3979.28	4342.42
MW0107632	L-2-Aminoadipic acid	Organic acid and Its derivatives	Organic acid and Its derivatives	C6H11NO4	161.069	[M+H-H2O]+	0.975	1b	0.947	rp	1118-90-7	92136	HMDB0000510	-	C00956	1.1405e+07	1.40647e+07	1.23809e+07	1.69081e+07	1.30075e+07	5.16391e+07	1.30761e+07	1.34271e+07	1.75487e+07	1.63676e+07	4.50731e+07	1.52504e+07	1.5037e+07	1.96483e+07	6.2413e+07
MW0105103	3-Methyl-L-histidine	Amino acid and Its metabolites	Amino acid derivatives	C7H11N3O2	169.085	[M+H]+	1.175	1b	0.9449	rp	368-16-1	64969	HMDB0000479	5466	C01152	3.91247e+07	2.89773e+07	4.30054e+07	3.85356e+07	4.31408e+07	2.16828e+07	3.33637e+07	3.06483e+07	2.93677e+07	3.38066e+07	7.68159e+07	7.82666e+07	4.01617e+07	3.31781e+07	1.70442e+07
MEDN1031	2,4-Dichlorophenoxyacetic acid	Benzene and substituted derivatives	Benzene and substituted derivatives	C8H6Cl2O3	219.969	[M+HCOO+2H]+	3.125	1b	0.9443	rp	94-75-7	1486	HMDB0041797	-	C03664	3.37101e+06	2.5251e+06	5.22038e+06	3.05022e+06	5.33906e+06	2.862e+06	4.4106e+06	1.45673e+06	4.6241e+06	4.41549e+06	4.36491e+06	2.25847e+06	3.09805e+06	2.77773e+06	3.28318e+06
MW0110783	Beta-Aminopropionitrile	Alcohol and amines	Polyamines	C3H6N2	70.0531	[M+CH3CN+H]+	0.75	1b	0.9283	rp	151-18-8	1647	HMDB0004101	7017	C05670	4.12277e+06	4.11084e+06	4.00913e+06	3.6912e+06	2.94504e+06	3.50672e+06	3.28613e+06	4.68917e+06	4.54443e+06	4.19602e+06	5.07649e+06	2.90994e+06	5.77144e+06	5.22012e+06	3.34148e+06
MW0052535	Enoxolone	Terpenoids	Triterpene	C30H46O4	470.34	[M+CH3CN+H]+	1.19054	1b	0.926	rp	471-53-4	10114	HMDB0011628	43857	C02283	340930	55630.4	424674	1.64672e+06	3.05886e+06	1.49546e+06	270117	341406	198266	1.40271e+06	662789	420540	6.7063e+06	9.60588e+06	9.36368e+06
MW0006930	Dopamine	Alcohol and amines	Polyamines	C8H11NO2	153.079	[M+H-2H2O]+	0.55	1b	0.921	rp	62-31-7	681	HMDB0000073	64	C03758	1.07719e+07	2.74142e+07	3.67296e+06	1.24781e+07	2.17745e+06	3.47641e+06	1.05159e+06	5.38603e+06	3.10967e+06	1.30618e+07	2.70727e+06	2.29599e+06	4.85444e+06	3.42804e+06	4.97786e+06
MEDP0510	Carnitine C2:0	FA	CAR	C9H17NO4	203.116	[M+K]+	0.1	1b	0.9135	rp	4398-79-2	1	HMDB0000201	-	C02571	1.05057e+07	4.61082e+06	9.13743e+06	1.19189e+07	3.57911e+06	1.59394e+06	1.82391e+06	2.34845e+06	2.10452e+07	4.87266e+06	7.83468e+06	8.00727e+06	3.84511e+06	6.81296e+06	1.33848e+07
MW0054524	LPC(16:0/0:0)	GP	LPC	C24H50NO7P	495.332	[M+H]+	0.228095	1b	0.8916	rp	17364-16-8	460602	HMDB0010382	-	C00157	8.61704e+07	5.8499e+07	4.52105e+07	1.42907e+08	1.77867e+08	1.44231e+08	1.3714e+08	1.56206e+08	1.33119e+08	1.01544e+08	1.25976e+08	1.46092e+08	2.08132e+08	3.50722e+08	1.67868e+08
MW0107929	DL-Ornithine	Amino acid and Its metabolites	Amino acids	C5H12N2O2	132.09	[M+H-H2O]+	0.0222168	1b	0.8857	rp	616-07-9 | 128551-39-3 | 7006-33-9	389	HMDB0000214	-	C01602	3.51253e+06	4.09473e+06	3.15154e+06	9.43832e+06	3.2952e+06	1.10758e+07	7.26205e+06	8.07848e+06	3.84863e+07	1.02448e+07	6.63542e+06	8.0022e+06	1.07272e+07	7.83017e+06	3.21806e+06
MW0110324	Ethyl carbamate	Aldehyde,Ketones,Esters	Esters	C3H7NO2	89.0477	[M+H]+	0.8	1b	0.8838	rp	51-79-6	5641	HMDB0031219	-	C01537	4.31946e+07	2.54831e+07	1.66093e+07	3.40263e+07	1.85465e+07	8.47679e+07	1.57903e+07	2.27358e+07	3.59136e+07	2.9392e+07	3.404e+07	9.6035e+07	2.72607e+07	4.37668e+07	1.0539e+08
MW0117231	1-Methylnicotinamide	Alcohol and amines	Amines	C7H9N2O+	137.071	[M+]+	5.96275	1b	0.8591	rp	3106-60-3	457	HMDB0000699	5667	C02918	2.83833e+08	4.57701e+08	3.75077e+08	3.2844e+08	3.04897e+08	3.68277e+08	3.02073e+08	3.55205e+08	2.49498e+08	4.09183e+08	3.20973e+08	3.2614e+08	4.61958e+08	3.08802e+08	3.32212e+08
MW0111333	Triethanolamine	Alcohol and amines	Amines	C6H15NO3	149.105	[M+Na]+	6.025	1b	0.8449	rp	102-71-6	7618	HMDB0032538	-	C06771	304615	762737	1.54907e+06	2.58972e+06	890369	2.53073e+06	1.06214e+06	2.54161e+06	1.01916e+07	2.65477e+06	2.15223e+06	2.92681e+06	2.15576e+06	3.73342e+06	3.78168e+06
MW0123482	Glucurolactone	Carbohydrates and Its metabolites	Carbohydrates and Its metabolites	C6H8O6	176.032	[M+K]+	19.5005	1b	0.8431	rp	32449-92-6 | 6814-06-8	92283	HMDB0006355	44759	C02670	9.89018e+07	3.23879e+07	1.62712e+07	2.69856e+07	4.21745e+07	5.41899e+07	3.17386e+07	5.15624e+07	2.49617e+07	6.29223e+07	4.61624e+07	4.39811e+07	1.74335e+07	2.63476e+07	2.00475e+07
MEDP1138	1-Methylhistamine	Alcohol and amines	Polyamines	C6H11N3	125.095	[M+H]+	0.273773	1b	0.8342	rp	501-75-7	3614	HMDB0000898	5854	C05127	3.57976e+07	2.27057e+07	4.36154e+07	1.41966e+07	3.25763e+07	3.76853e+07	4.13802e+07	2.66711e+07	4.0693e+07	3.31828e+07	3.98873e+07	2.69368e+07	7.47302e+07	4.46847e+07	4.49114e+07
MW0141784	1-Methylhistamine dihydrochloride	Benzene and substituted derivatives	Benzene and substituted derivatives	C6H13Cl2N3	197.049	[M+H]+	0.426361	1b	0.8172	rp	6481-48-7	11957601	HMDB0000898	-	-	3.55787e+07	4.16396e+07	3.76559e+07	3.20764e+07	3.79692e+07	2.92601e+07	1.16639e+06	3.57681e+07	2.8794e+07	3.93348e+07	3.44069e+07	4.66456e+07	2.64518e+08	6.02629e+07	8.41471e+07
MW0107125	Glycocyamine	Amino acid and Its metabolites	Amino acids	C3H7N3O2	117.054	[M+Na]+	5.675	1b	0.8064	rp	352-97-6	763	HMDB0000128	5163	C00581	1.00788e+06	2.839e+06	526684	1.98213e+06	1.16917e+06	377493	3.7528e+06	1.24766e+06	292347	450998	1.89382e+06	5.52411e+06	1.89588e+06	4.57398e+06	2.38352e+06
MW0006285	Phenylglyoxylic acid	Benzene and substituted derivatives	Benzene and substituted derivatives	C8H6O3	150.032	[M-H+2Na]+	7.275	1b	0.8004	rp	611-73-4	11915	HMDB0001587	-	C02137	1.30513e+07	1.0616e+07	7.3655e+06	6.23778e+06	6.07578e+06	8.22766e+06	2.1076e+07	7.92021e+06	1.01241e+07	8.18909e+06	1.45884e+07	9.06789e+06	1.21618e+07	9.05327e+06	1.19175e+07
MW0111340	Trimethylamine N-oxide	Alcohol and amines	Amines	C3H9NO	75.0684	[M+H]+	0.950806	1b	0.799	rp	1184-78-7	1145	HMDB0000925	5876	C01104	1.5939e+08	2.44672e+08	2.84357e+08	3.17736e+08	2.08287e+08	2.27719e+08	3.20889e+08	1.82482e+08	2.34678e+08	2.35756e+08	1.54274e+08	8.62975e+07	1.05507e+08	2.31026e+08	3.40515e+08
MEDP0322	L-Homoserine	Amino acid and Its metabolites	Amino acids	C4H9NO3	119.058	[M+H-H2O]+	0.779775	1b	0.7933	rp	672-15-1	12647	HMDB0000719	5687	C00263	4.04667e+08	4.28824e+08	4.24067e+08	4.05462e+08	3.48877e+08	3.95659e+08	3.03228e+08	3.7513e+08	5.08862e+08	4.17763e+08	6.82293e+08	7.19482e+08	3.38987e+08	8.72805e+08	4.17357e+08
MW0114220	Glucuronic Acid	Carbohydrates and Its metabolites	Sugar acids	C6H10O7	194.043	[M+H-2H2O]+	2.68389	1b	0.7897	rp	528-16-5	94715	HMDB0000127	161	C00191	1.06668e+07	1.33777e+07	1.5591e+07	5.60875e+07	1.11662e+08	7.1031e+07	8.06237e+07	7.39053e+07	3.25284e+07	3.51729e+07	3.89576e+07	8.25649e+07	2.68304e+08	2.93385e+08	3.3292e+08
MW0169967	Tryptamine	Tryptamines,Cholines,Pigments	Tryptamines	C10H12N2	160.1	[M+Na]+	6.31192	1b	0.7892	rp	61-54-1	1150	HMDB0000303	-	C00398	9.06447e+06	7.99978e+06	2.21119e+07	8.9107e+06	2.04484e+07	1.54329e+07	2.02705e+07	9.99231e+06	9.4314e+06	7.19596e+06	1.39739e+07	7.6843e+06	9.15041e+06	9.37126e+06	1.19291e+07
MW0104284	N-Methylhydantoin	Heterocyclic compounds	Heterocyclic compounds	C4H6N2O2	114.043	[M+NH4]+	0.0363896	1b	0.7892	rp	616-04-6	69217	HMDB0003646	-	C02565	1.28684e+07	1.26198e+07	8.91225e+06	1.54172e+07	1.64534e+07	3.09086e+07	1.11204e+07	4.38739e+06	4.97655e+07	1.35522e+07	1.93706e+07	2.7894e+07	2.893e+07	3.0488e+07	1.86842e+07
MW0169004	Cytosine	Nucleotide and Its metabolites	Nucleotide and Its metabolites	C4H5N3O	111.043	[M+]+	8.75284	1b	0.7887	rp	71-30-7	597	HMDB0000630	283	C00380	2.8334e+07	2.26861e+07	3.24821e+07	1.71036e+07	1.81027e+07	2.35951e+07	1.67362e+07	1.22181e+07	2.43438e+07	2.14906e+07	1.46535e+07	3.14842e+07	1.24081e+07	9.34174e+06	9.96585e+06
MEDP0245	Nicotinamide N-oxide	Alcohol and amines	Amines	C6H6N2O2	138.043	[M+]+	1.26929	1b	0.7871	rp	1986-81-8	72661	HMDB0002730	1503	-	6.25375e+06	6.35905e+06	8.35182e+06	1.31066e+07	4.19768e+06	7.9338e+06	1.25065e+06	3.80351e+06	7.17105e+06	2.75461e+06	1.40641e+07	1.02238e+07	9.05601e+06	1.26153e+07	1.01363e+07
MEDN1387	O-acetyl-L-serine	Amino acid and Its metabolites	Amino acid derivatives	C5H9NO4	147.053	[M+H-H2O]+	0.133748	1b	0.7868	rp	5147-00-2	99478	HMDB0003011	3270	C00979	1.35082e+07	1.97849e+07	9.68242e+06	1.68401e+07	2.37418e+07	1.2526e+07	7.5201e+06	9.83062e+06	1.55207e+07	1.7964e+07	2.10482e+07	1.60674e+07	2.25893e+07	1.98323e+07	1.57293e+07
MW0126294	Pyrazine	Heterocyclic compounds	Heterocyclic compounds	C4H4N2	80.0374	[M+NH4]+	0.462658	1b	0.7839	rp	290-37-9	9261	HMDB0034176	-	C02018	1.86852e+07	2.05029e+08	2.48618e+08	2.84476e+08	3.94038e+08	2.12341e+08	7.02616e+07	2.66678e+08	3.66471e+07	3.51814e+07	4.10515e+07	2.08344e+08	1.75789e+07	1.48974e+07	4.42517e+07
MW0054720	3-Hydroxymethylglutaric acid	Organic acid and Its derivatives	Organic acid and Its derivatives	C6H10O5	162.053	[M+H-2H2O]+	0.425044	1b	0.7829	rp	503-49-1	1662	HMDB0000355	5344	C03761	1.87958e+07	1.90815e+07	1.16938e+07	2.89487e+07	1.37272e+07	1.98561e+07	9.77516e+06	1.33915e+07	9.38952e+06	6.48492e+06	1.34795e+07	8.37365e+06	6.70708e+06	9.39086e+06	2.79585e+07
MW0168753	Aniline	Benzene and substituted derivatives	Benzene and substituted derivatives	C6H7N	93.0578	[M+NH4]+	0.40524	1b	0.7827	rp	62-53-3	6115	HMDB0003012	489	C00292	2.20068e+07	1.63831e+07	2.63633e+07	2.47991e+07	4.285e+07	1.74521e+07	6.58711e+07	3.04601e+07	2.67117e+07	1.22617e+08	3.43669e+07	2.84822e+07	1.74823e+07	1.8642e+07	6.58813e+07
MW0062070	Piperitone	Terpenoids	Terpenoids	C10H16O	152.12	[M+H-H2O]+	0.213159	1b	0.7817	rp	89-81-6	6987	HMDB0034975	-	-	6.10713e+06	2.06022e+06	2.49105e+06	2.90427e+06	2.5793e+06	1.67727e+06	6.331e+06	5.33134e+06	2.14132e+07	3.33746e+06	5.73714e+06	3.86536e+06	1.46638e+06	1.84446e+06	2.24714e+06
MW0114337	Inositol 1-phosphate	Organic acid and Its derivatives	Organic acid and Its derivatives	C6H13O9P	260.03	[M+Na]+	0.45	1b	0.7801	rp	15421-51-9 | 2831-74-5 | 573-35-3	107737	HMDB0002985	359	C01177	4.75258e+07	5.67845e+07	1.07311e+07	7.01181e+06	1.41621e+06	1.59542e+07	8.13209e+06	7.06804e+06	2.55681e+07	2.97192e+07	9.62791e+06	1.3632e+07	1.04437e+06	3.90251e+06	67538.4
MW0110549	(R)-(-)-1-Amino-2-propanol	Alcohol and amines	Amines	C3H9NO	75.0684	[M+Na+HCOOH]+	6.75	1b	0.7798	rp	2799-16-8	439938	-	-	C03194	1.77515e+07	7.42283e+06	6.12322e+06	1.57988e+07	8.08923e+06	2.13431e+07	5.99336e+07	2.18111e+07	6.52795e+07	9.58681e+06	9.84094e+06	8.19127e+06	4.36969e+07	2.07913e+07	2.77467e+07
MW0168720	L-Allothreonine	Amino acid and Its metabolites	Amino acids	C4H9NO3	119.058	[M+H-H2O]+	0.929448	1b	0.7794	rp	24830-94-2	99289	HMDB0004041	7007	C05519	8.47475e+08	8.05293e+08	767188992	1.12874e+09	2.38196e+09	9.88777e+08	1.31172e+09	3.5017e+08	1.1743e+09	9.83713e+08	6.48395e+08	8.83189e+08	3.90907e+08	9.58745e+08	1.33492e+09
MW0104672	2-Aminoisobutyric acid	Organic acid and Its derivatives	Organic acid and Its derivatives	C4H9NO2	103.063	[M+H-H2O]+	0.928497	1b	0.7789	rp	62-57-7	6119	HMDB0001906	37	C03665	2.70805e+07	3.41994e+07	3.02716e+07	2.4898e+07	2.29798e+07	1.45633e+07	2.30197e+07	1.68684e+07	7.31273e+07	3.18039e+07	2.48405e+07	6.73861e+07	2.6086e+07	4.14568e+07	3.98246e+07
MW0103432	8-Hydroxyguanosine	Nucleotide and Its metabolites	Nucleotide and Its metabolites	C10H13N5O6	299.087	[M+K]+	5.08712	1b	0.7775	rp	3868-31-3	135407175	HMDB0002044	44820	-	4.34243e+06	1.14643e+06	1.97993e+06	541518	336150	2.37077e+06	1.25518e+06	2.79528e+06	2.21352e+06	3.0908e+06	1.91291e+06	2.95921e+06	1.67846e+06	1.01756e+06	1.23829e+06
MEDP1600	4-Propylphenol	Benzene and substituted derivatives	Benzene and substituted derivatives	C9H12O	136.089	[M+H-H2O]+	0.541266	1b	0.7773	rp	645-56-7	12580	HMDB0032625	-	C14311	6.46736e+07	5.96758e+07	1.24331e+08	8.72611e+07	9.32831e+07	8.22067e+07	7.07363e+07	7.12758e+07	1.15676e+08	1.35192e+08	1.38515e+08	1.44155e+08	6.83757e+07	7.48567e+07	4.31872e+07
MW0103073	Valeric acid	Organic acid and Its derivatives	Organic acid and Its derivatives	C5H10O2	102.068	[M+]+	4.49715	1b	0.7769	rp	109-52-4	7991	HMDB0000892	110	C00803	9.79912e+07	2.78233e+07	2.07169e+07	3.8982e+07	4.32339e+07	2.64985e+07	3.2899e+07	2.65408e+07	2.80324e+07	2.95777e+07	2.9094e+07	3.09074e+07	2.80959e+07	4.39621e+07	5.1024e+07
MW0103469	Adenosine-5'-diphosphate	Nucleotide and Its metabolites	Nucleotide and Its metabolites	C10H15N5O10P2	427.029	[M+H]+	0.778709	1b	0.775	rp	58-64-0	6022	HMDB0001341	6175	C00008	4.8188e+06	1.25698e+07	8.08692e+07	6.70829e+06	8.8223e+06	1.04973e+07	3.15189e+06	2.32945e+06	1.09879e+06	1.34484e+06	1.06946e+06	7.54028e+06	3.70711e+06	1.43822e+06	2.31563e+06
MW0005761	5,5'-Dehydrodivanillate	Benzene and substituted derivatives	Benzene and substituted derivatives	C16H14O8	334.069	[M+H-H2O]+	0.118616	1b	0.7729	rp	2134-90-9	16487	-	-	C18347	3710.35	3664.67	3710.35	3710.35	3710.35	3710.35	51289.2	78413.2	22806.9	3710.37	3710.35	88565	3710.55	3710.35	3710.35
MW0004954	4-Ethynylaniline	Benzene and substituted derivatives	Benzene and substituted derivatives	C8H7N	117.058	[M+H]+	0.606351	1b	0.7728	rp	14235-81-5	3760025	-	4113	-	2.38348e+07	1.96451e+07	2.43328e+07	2.78679e+07	1.59503e+07	1.69918e+07	22210718	8.81779e+06	1.11583e+07	1.39885e+07	1.32998e+07	1.67029e+07	1.39177e+07	2.63715e+07	1.32854e+07
MW0103351	2'-Deoxyuridine	Nucleotide and Its metabolites	Nucleotide and Its metabolites	C9H12N2O5	228.075	[M+NH4]+	8.15089	1b	0.7719	rp	951-78-0	13712	HMDB0000012	5086	C00526	5.00053e+07	7.63538e+07	6.36978e+07	6.65083e+07	4.69316e+07	5.41408e+07	4.81615e+07	6.44139e+07	5.1036e+07	6.41984e+07	5.70334e+07	5.43834e+07	7.20775e+07	5.23679e+07	4.36912e+07
MW0003838	3-Aminosalicylic acid	Organic acid and Its derivatives	Organic acid and Its derivatives	C7H7NO3	153.043	[M+Na]+	5.91811	1b	0.7716	rp	570-23-0	68443	HMDB0001972	6409	-	8.34741e+07	6.51211e+07	6.13975e+07	6.2982e+07	9.25942e+07	99478235	7.09048e+07	5.28391e+07	6.43042e+07	4.98613e+07	6.09576e+07	6.52017e+07	4.04579e+07	5.65063e+07	9.14219e+07
MW0121545	Sumiki's acid	Organic acid and Its derivatives	Organic acid and Its derivatives	C6H6O4	142.027	[M+Na]+	6.12437	1b	0.7716	rp	6338-41-6	80642	HMDB0002432	6680	C20448	6.98454e+06	1.21586e+07	1.86476e+07	4.83336e+06	6.27081e+06	1.35781e+07	1.70998e+07	1.56686e+07	7.51701e+06	1.22536e+07	9.26093e+06	1.51172e+07	6.96567e+06	8.51347e+06	8.08026e+06
MW0122222	Mercaptopurine	Nucleotide and Its metabolites	Nucleotide And Its metabolites	C5H4N4S	152.016	[M+Na]+	8.22158	1b	0.771	rp	50-44-2	667490	HMDB0015167	-	C02380	2.86648e+07	1.50335e+07	2.59023e+06	7.94628e+07	1.22344e+08	8.90127e+07	6.3068e+07	4.90079e+07	5.04973e+07	7.45628e+07	7.75089e+07	8.31432e+07	2.56797e+08	3.62616e+08	4.12802e+08
MW0106578	Ectoine	Organic acid and Its derivatives	Organic acid and Its derivatives	C6H10N2O2	142.074	[M+H]+	0.266754	1b	0.7706	rp	96702-03-3	126041	-	43384	C06231	1.56429e+07	1.2573e+07	1.14668e+07	1.73168e+07	1.84636e+07	1.1263e+07	1.65211e+07	1.23203e+07	1.49074e+07	1.18935e+07	1.14695e+07	1.33268e+07	1.27852e+07	1.22335e+07	1.09159e+07
MEDN1113	12-Ketolithocholic acid	Bile acids	Bile acids	C24H38O4	390.277	[M+H-2H2O]+	1.32839	1b	0.7703	rp	5130-29-0	3080612	HMDB0000328	5317	-	1.66441e+06	1.483e+06	1.0435e+06	1.79933e+06	1.2927e+06	992701	1.07764e+06	1.59181e+06	918499	263785	1464851	167866	1.7102e+06	1.516e+06	1.32459e+06
MW0107859	Levulinic acid	Organic acid and Its derivatives	Organic acid and Its derivatives	C5H8O3	116.047	[M+H-H2O]+	4.11864	1b	0.7696	rp	123-76-2	11579	HMDB0000720	2195	-	507675	951611	954364	5.32953e+06	3.27381e+06	6.55048e+06	6.30525e+07	1.95099e+08	2.11841e+08	1.94635e+08	1.51576e+08	2.37419e+08	2.15959e+07	1.42966e+07	1.50364e+07
MW0103335	2'-Deoxyadenosine-5'-diphosphate	Nucleotide and Its metabolites	Nucleotide and Its metabolites	C10H15N5O9P2	411.034	[M+]+	10.5872	1b	0.7687	rp	326322	188966	HMDB0001508	-	C00206	8.36859e+06	9.59469e+06	1.32783e+07	2.26289e+07	2.99568e+07	3.55529e+07	3.12262e+07	3.5792e+07	1.14035e+07	2.53585e+07	3.04089e+07	2.48952e+07	3.4638e+06	1.65976e+07	1.02498e+06
MW0004668	4-Aminophenol	Benzene and substituted derivatives	Benzene and substituted derivatives	C6H7NO	109.053	[M+H]+	0.501969	1b	0.7682	rp	123-30-8	403	HMDB0001169	6051	C02372	2.10959e+06	1.93048e+06	1.34715e+06	1.86807e+06	2.29902e+06	2.56681e+06	1.55357e+06	1.47379e+06	2.38967e+06	2495169	1.88259e+06	1.5855e+06	1.7627e+06	2.37855e+06	1.56244e+06
MW0107691	L-Dihydroorotic acid	Organic acid and Its derivatives	Organic acid and Its derivatives	C5H6N2O4	158.033	[M+K]+	12.053	1b	0.7668	rp	5988-19-2	439216	HMDB0003349	6899	C00337	4.85962e+08	3.78041e+08	2.32069e+08	4.37738e+08	4.06549e+08	3.62039e+08	2.15253e+08	3.07446e+08	2.52742e+08	3.65737e+08	2.43774e+08	2.638e+08	1.09046e+08	1.66672e+08	5.56026e+07
MW0115511	Alpha-d-xylopyranose	Carbohydrates and Its metabolites	Sugars	C5H10O5	150.053	[M-2H+3Na]+	0.3	1b	0.7653	rp	6763-34-4 | 130550-15-1	6027	HMDB0000098	-	C01394 | C02205	1.60385e+06	10471193	6.18634e+07	4.33539e+06	2.26487e+07	9.31873e+06	4.74957e+07	1.43084e+07	8.59938e+06	6.87576e+06	1.6506e+07	1.55822e+07	9.31007e+06	4.98193e+06	2.1634e+07
MEDP2105	3,6,9,12,15,18,21-Heptaoxatricosane-21,23-diol	Benzene and substituted derivatives	Benzene and substituted derivatives	C16H34O9	370.22	[M+K]+	0.986902	1b	0.7642	rp	5117-19-1	78798	-	-	-	8.15609e+07	6.699e+07	418344	372816	319436	201110	9.22457e+06	7.80486e+06	9.48817e+06	6.59947e+06	8.10054e+06	7.78147e+06	251485	162472	151771
MEDL02002	Erucic acid	FA	FFA	C22H42O2	338.318	[M+H-H2O]+	0.678284	1b	0.7633	rp	112-86-7	5281116	HMDB0002068	6470	C08316	175964	159669	296427	138439	1.27492e+06	255846	305096	391950	538478	227993	83137.4	255888	437411	837669	849035
MW0109320	Pro-leu	Amino acid and Its metabolites	Small Peptide	C11H20N2O3	228.147	[M+H]+	0.434278	1b	0.7622	rp	52899-07-7	444109	-	23647	-	2.90083e+07	3.04883e+07	1.84171e+07	2.61228e+07	1.70351e+07	2.04139e+07	2.21571e+07	2.67174e+07	4.72611e+07	2.73352e+07	3.05994e+07	3.07312e+07	2.5325e+07	4.99275e+07	1.90049e+07
MEDP0525	N-Acetyl-L-alanine	Amino acid and Its metabolites	Amino acid derivatives	C5H9NO3	131.058	[M+Na]+	14.3729	1b	0.7619	rp	97-69-8	88064	HMDB0000766	5733	-	2.16155e+08	2.29943e+08	2.29448e+08	2.20714e+08	2.21244e+08	2.399e+08	2.13022e+08	2.13984e+08	2.19558e+08	2.42038e+08	2.31965e+08	2.28031e+08	2.32032e+08	2.33981e+08	2.08909e+08
MEDP0904	FFA(18:1)	FA	FFA	C18H34O2	282.256	[M+NH4]+	0.414955	1b	0.7615	rp	112-80-1	445639	HMDB0000207	190	C00712	6.48289e+06	6.21977e+06	5.34452e+06	5.00227e+06	7.51869e+06	5.76264e+06	9.2023e+06	8.09218e+06	8.0864e+06	6.24469e+06	8.08688e+06	9.69597e+06	5.83487e+06	5.32375e+06	6.17821e+06
MW0004671	4-Methoxybenzaldehyde	Benzene and substituted derivatives	Benzene and substituted derivatives	C8H8O2	136.052	[M+]+	9.35561	1b	0.7608	rp	123-11-5	31244	HMDB0029686	-	C10761	4.16123e+07	3.09916e+07	1.92379e+07	1.56547e+08	1.24067e+08	2.90562e+07	5.84859e+07	2.82697e+07	3.14213e+08	2.29602e+07	3.93789e+07	5.65244e+07	4.37353e+07	2.00455e+08	3.37939e+07
MW0004236	3-Methoxytyramine	Benzene and substituted derivatives	Phenolics	C9H13NO2	167.095	[M+H-H2O]+	15.3836	1b	0.76	rp	554-52-9	1669	HMDB0000022	5094	C05587	5.18814e+07	5.46519e+07	4.98344e+07	5.24987e+07	5.01033e+07	5.17101e+07	5.10721e+07	5.0785e+07	5.18153e+07	5.1602e+07	5.11203e+07	5.06992e+07	5.27385e+07	5.88973e+07	4.24108e+07
MW0111232	n-Oleoylethanolamine	Alcohol and amines	Amines	C20H39NO2	325.298	[M+H]+	0.828877	1b	0.7584	rp	111-58-0	5283454	HMDB0002088	-	-	1.193e+06	202668	992670	278284	1.95298e+06	625246	511082	349202	128716	93567.6	336785	577665	1458022	2.33391e+06	4954855
MEDL00638	Taurocholic acid	Bile acids	Bile acids	C26H45NO7S	515.292	[M+H-H2O]+	0.520289	1b	0.7579	rp	81-24-3	6675	HMDB0000036	5104	C05122	4.07246e+06	3.94489e+06	4.32067e+06	6.23967e+06	3.44508e+06	1.88203e+06	3.45837e+06	3.43755e+06	3.95789e+06	4.94974e+06	4.26181e+06	3.35075e+06	3.75253e+06	2.87692e+06	2.65962e+06
MW0008586	Dimethylglycine	Amino acid and Its metabolites	Amino acid derivatives	C4H9NO2	103.063	[M+Na]+	5.70063	1b	0.7572	rp	1118-68-9	673	HMDB0000092	277	C01026	6.66877e+06	9.06158e+06	8.9696e+06	1.03037e+07	8.61206e+06	6.20921e+06	1.49321e+07	1.08013e+07	1.24243e+07	1.0004e+07	1.11636e+07	1.11785e+07	1.12911e+07	6.51983e+06	1.0238e+07
MW0122769	Allantoin	Others	Others	C4H6N4O3	158.044	[M+Na]+	11.9667	1b	0.7546	rp	5377-33-3	204	-	-	C02348	9.79031e+07	1.03246e+08	3.12645e+07	7.0106e+07	4.04394e+07	8.31995e+07	3.85443e+07	2.31605e+07	5.88918e+07	5.25355e+07	9.0372e+07	6.22411e+07	2.37221e+07	6.88031e+07	1.26086e+08
MW0113869	Adrenalone	Aldehyde,Ketones,Esters	Ketones	C9H11NO3	181.074	[M+]+	3.58188	1b	0.7545	rp	99-45-6	7436	-	-	-	1.12803e+06	920247	772867	791300	509134	1.1125e+06	795566	448167	1.93175e+06	720263	375282	459308	178656	509545	318532
MW0106488	2,3-Diaminopropionic acid	Amino acid and Its metabolites	Amino acids	C3H8N2O2	104.059	[M+H-H2O]+	0.909186	1b	0.7541	rp	4033-39-0	97328	HMDB0002006	6429	C06393	1.75141e+07	2.27506e+07	2.62131e+07	5.2805e+07	2.46639e+07	2.12252e+07	6.60618e+07	1.81075e+07	2.26199e+07	5.40502e+07	4.43952e+07	2.2994e+07	2.53184e+07	1.55573e+07	1.98384e+07
MEDP0637	Phe-Pro	Amino acid and Its metabolites	Amino acids	C14H18N2O3	262.132	[M+H-H2O]+	0.43565	1b	0.7508	rp	7669-65-0	7020642	HMDB0011177	-	-	6.97996e+06	5.34069e+06	8.61595e+06	6.07874e+06	8.14769e+06	7.71071e+06	6.50509e+06	5.8135e+06	6.41504e+06	4.42937e+06	5.10742e+06	5.20767e+06	2.24718e+06	3.82307e+06	5.61085e+06
MW0104018	(S)-2-Azetidinecarboxylic acid	Organic acid and Its derivatives	Organic acid and Its derivatives	C4H7NO2	101.048	[M+K]+	0.417075	1b	0.7497	rp	2133-34-8	16486	HMDB0029615	-	C08267	4.64013e+08	9.13483e+07	5.57397e+07	8.98411e+07	6.84271e+07	6.7915e+07	1.88185e+08	3.83239e+08	6.4811e+07	1.1223e+08	1.16715e+08	8.73777e+07	1.25985e+08	6.23886e+07	6.78718e+07
MW0012788	1-Deoxynojirimycin	Heterocyclic compounds	Heterocyclic compounds	C6H13NO4	163.084	[M+H-2H2O]+	0.492512	1b	0.7487	rp	19130-96-2	29435	HMDB0035359	45343	-	4.32279e+07	4.05023e+07	7.2337e+07	3.56514e+08	8.29988e+07	2.1124e+08	5.59792e+07	4.62837e+07	2.09796e+08	1.89121e+08	7.56841e+07	3.25772e+08	1.58007e+08	1.48643e+08	1.39273e+08
MEDP2112	2-Phenylbutyramide	Benzene and substituted derivatives	Benzene and substituted derivatives	C10H13NO	163.1	[M+]+	3.09329	1b	0.7485	rp	90-26-6	7011	-	43876	-	3.03696e+07	1.06699e+08	1.97499e+07	1.79601e+07	3.83209e+07	2.16455e+07	1.8257e+07	2.82515e+07	3.05868e+07	1.98526e+07	8.68558e+07	1.77778e+07	1.6931e+07	5.51878e+07	1.07045e+07
MW0015516	Abietic acid	Organic acid and Its derivatives	Organic acid and Its derivatives	C20H30O2	302.225	[M+NH4]+	5.05087	1b	0.7467	rp	514-10-3 | 8050-09-7 | 10248-55-2 | 15522-12-0	10569	-	-	C06087	2.17367e+07	1.36012e+08	5.20502e+07	4.55551e+07	3.35873e+07	7.38053e+07	4.48631e+07	2.96853e+07	7.26779e+06	5.82223e+07	3.70982e+07	1.28636e+07	1.53262e+07	9.09944e+06	2.3094e+07
MW0105618	5-Aminolevulinic acid	Organic acid and Its derivatives	Organic acid and Its derivatives	C5H9NO3	131.058	[M+H-2H2O]+	0.874733	1b	0.7434	rp	106-60-5	137	HMDB0001149	6037	C00430	8.43322e+06	9.08291e+06	7.8121e+06	1.04258e+07	5.63824e+06	8.90346e+06	7.90982e+06	7.50326e+06	7.2446e+06	7.49571e+06	5.99389e+06	1.08883e+07	7.98428e+06	5.80715e+06	8.22495e+06
MW0012353	13-Docosenamide	Alcohol and amines	Amines	C22H43NO	337.334	[M+H]+	0.307213	1b	0.7427	rp	112-84-5	5365371	HMDB0244507	64926	-	3.85004e+07	5.62879e+07	6.53115e+07	3.05581e+07	8.26542e+07	3.49612e+07	4.43772e+07	5.10967e+07	4.74407e+07	3.9628e+07	4.87276e+07	4.8391e+07	6.19978e+07	5.68758e+07	7.0322e+07
MW0108647	N-Acetyl-L-tyrosine	Amino acid and Its metabolites	Amino acid derivatives	C11H13NO4	223.084	[M+H-2H2O]+	0.0421873	1b	0.7427	rp	537-55-3	68310	HMDB0000866	-	C01657	6.7092e+08	3.55726e+08	2.57311e+08	4.6337e+08	3.15446e+08	4.0685e+08	3.65449e+08	3.64264e+08	6.03918e+08	3.85188e+08	4.45351e+08	4.78235e+08	1.37268e+08	2.92046e+08	9.02941e+07
MW0104963	3-Aminoisobutanoic acid	Organic acid and Its derivatives	Organic acid and Its derivatives	C4H9NO2	103.063	[M+H]+	0.635468	1b	0.7422	rp	144-90-1	64956	HMDB0003911	5472	C05145	1.80058e+08	1.57332e+08	1.07346e+08	4.4219e+08	1.76744e+08	2.25868e+08	1.78832e+08	4.3265e+08	1.36693e+08	4.77809e+08	1.16945e+08	1.02414e+08	1.03784e+08	5.69934e+08	4.97461e+08
MW0168357	1,3-DIAMINOPROPANE	Alcohol and amines	Amines	C3H10N2	74.0844	[M+K]+	3.75	1b	0.7413	rp	109-76-2	428	HMDB0000002	-	C00986	1.52644e+06	794826	234065	3290654	2.46913e+06	1.41172e+06	1.00331e+06	1.84501e+06	1.36425e+06	1.20235e+06	1.16876e+06	2.47478e+06	2.20402e+06	1.13715e+06	2.72015e+06
MW0103869	Canaline	Organic acid and Its derivatives	Organic acid and Its derivatives	C4H10N2O3	134.069	[M+H-2H2O]+	0.711833	1b	0.741	rp	496-93-5	441443	HMDB0012251	-	C08270	2.63479e+08	2.54898e+07	2.76802e+08	1.28953e+08	5.2325e+07	2.50489e+08	519726854	3.54646e+07	3.64575e+07	2.67155e+08	3.61908e+07	2.88792e+07	4.20046e+07	1.78834e+07	4.82792e+07
MW0169982	Tyramine	Amino acid and Its metabolites	Amino acid derivatives	C8H11NO	137.084	[M+K]+	16.3076	1b	0.74	rp	51-67-2	5610	HMDB0000306	60	C00483	18605131	5.76851e+07	1.03439e+08	1.16687e+08	5.83535e+06	7.49719e+07	2.33558e+07	6.09473e+07	2.32655e+08	5.01502e+07	5.74112e+07	9.84906e+07	6.92087e+07	9.33746e+07	9.14817e+07
MEDP1584	2-Amino-2-deoxymannose	Nucleotide and Its metabolites	Nucleotide and Its metabolites	C6H13NO5	179.079	[M+H-2H2O]+	0.510864	1b	0.7391	rp	14307-02-9 | 2636-92-2	123961	-	-	-	3.71279e+06	3.72684e+06	1.67428e+06	1.61093e+06	1.37461e+06	1.35463e+06	2.19829e+06	7.77313e+06	7.30444e+06	2.50456e+06	5.62491e+06	6.29511e+06	4.48777e+06	6.42054e+06	8.94076e+06
MW0169403	L-Histidinol	Amino acid and Its metabolites	Amino acids	C6H11N3O	141.09	[M+H-H2O]+	0.54266	1b	0.7387	rp	4836-52-6	165271	HMDB0003431	3267	C00860	1.00995e+07	6.932e+06	7.1877e+06	4.02026e+06	6.29778e+06	5.50537e+06	8.72437e+06	8.98099e+06	7.7461e+06	3.82007e+06	3.26742e+06	6.52448e+06	6.01169e+06	4.32186e+06	4.15805e+06
MW0115305	Sorbitol	Carbohydrates and Its metabolites	Sugar alcohols	C6H14O6	182.079	[M+Na]+	11.0498	1b	0.7387	rp	50-70-4	5780	HMDB0000247	-	C00794	275816	91907.3	1.33928e+06	3.94619e+07	2.78749e+06	1.17717e+07	262827	579069	1.09437e+07	2.02441e+06	2.54285e+06	3.77552e+06	2.68518e+07	4.64621e+07	3.26245e+07
MW0109774	Suberylglycine	Amino acid and Its metabolites	Amino acid derivatives	C10H17NO5	231.111	[M+]+	6.49676	1b	0.736	rp	60317-54-6	6453952	HMDB0000953	5899	-	2.96593e+07	2.82731e+07	5.55594e+07	2.95482e+07	5.62406e+07	4.06862e+07	5.19334e+07	4.19398e+07	3.61348e+07	2.85073e+07	3.53212e+07	3.31538e+07	2.9787e+07	2.67067e+07	3.70729e+07
MW0118937	Imidazolepropionic acid	Heterocyclic compounds	Heterocyclic compounds	C6H8N2O2	140.059	[M+H]+	0.0067749	1b	0.7355	rp	1074-59-5	70630	HMDB0002271	6585	C20522	8.02941e+07	4.77203e+07	3.17086e+07	1.23864e+08	4.35552e+07	7.20089e+07	4.3778e+07	4.48394e+07	9.12941e+07	5.86513e+07	5.30281e+07	4.88601e+07	4.28647e+07	4.43936e+07	3.97997e+07
MW0009710	Salicylic acid	Benzene and substituted derivatives	Benzene and substituted derivatives	C7H6O3	138.032	[M+H-2H2O]+	3.37881	1b	0.7353	rp	69-72-7	338	HMDB0001895	616	C00805	82728.7	1.00566e+06	931139	715553	643155	613922	1.11919e+08	8.7453e+07	5.62352e+07	6.63551e+07	8.1896e+07	6.14351e+07	1.1887e+06	1.14839e+06	229090
MW0002264	2,4-Dihydroxy-3,6-dimethylbenzoic acid	Benzene and substituted derivatives	Benzene and substituted derivatives	C9H10O4	182.058	[M+H-H2O]+	9.11161	1b	0.735	rp	4707-46-4	736228	-	43818	-	1.6143e+08	3.82336e+08	9.1751e+08	8.54222e+08	2.63242e+08	5.67241e+08	1.62922e+08	2.93417e+08	1.01166e+09	5.42108e+08	5.17627e+08	7.31795e+08	5.1204e+08	1.09822e+09	4.8329e+08
MW0109017	Oxalacetic acid	Organic acid and Its derivatives	Organic acid and Its derivatives	C4H4O5	132.006	[M+Na]+	12.3872	1b	0.729	rp	328-42-7	970	HMDB0000223	123	C00036	7.35203e+07	7.87927e+07	4.54947e+07	1.37774e+09	8.77024e+07	1.61905e+08	2.35717e+08	7.34057e+08	4.58339e+08	9.76022e+07	1.556e+08	1.14789e+09	1.36214e+08	1.45268e+08	5.65303e+07
MW0124723	Lumichrome	Heterocyclic compounds	Heterocyclic compounds	C12H10N4O2	242.08	[M+H]+	0.849633	1b	0.7286	rp	1086-80-2	5326566	-	-	C01727	5.2198e+06	3.83827e+06	5.87054e+06	5.2187e+06	5.87519e+06	6.61801e+06	4.17787e+06	3.92954e+06	5.66363e+06	3.36144e+06	3.24393e+06	3.63454e+06	4.63833e+06	5.39251e+06	6.45616e+06
MW0126334	Pyridoxal phosphate	Organic acid and Its derivatives	Organic acid and Its derivatives	C8H10NO6P	247.025	[M+H-2H2O]+	2.38374	1b	0.7273	rp	54-47-7	1051	HMDB0001491	6275	C00018	6.57467e+06	441578	1.18071e+06	2.11112e+06	657111	1.49342e+06	567852	1.99378e+06	1.42294e+06	1.51397e+06	2.4664e+06	2.9981e+06	2.65945e+06	2.48178e+06	2.24855e+06
MEDP0082	S-Sulfo-L-Cysteine	Amino acid and Its metabolites	Amino acid derivatives	C3H7NO5S2	200.977	[M+H-H2O]+	3.78305	1b	0.7269	rp	1637-71-4	115015	HMDB0000731	-	C05824	3.95512e+07	1.24136e+08	1.52925e+08	6.47284e+07	1.275e+08	2.86283e+08	2.62961e+08	2.61789e+08	5.82813e+07	8.04591e+07	1.8627e+08	9.97949e+07	2.04186e+08	5.74881e+07	2.17343e+08
MW0105631	Anserine	Amino acid and Its metabolites	Small Peptide	C10H16N4O3	240.122	[M+H]+	0.192916	1b	0.7254	rp	584-85-0	112072	HMDB0000194	5209	C01262	2.6697e+08	2.3225e+08	66624066	2.01792e+08	1.48903e+08	1.6853e+08	5.93915e+07	5.28766e+07	1.20105e+08	2.2138e+08	7.92169e+07	2.49303e+08	1.93653e+08	1.98523e+08	2.25705e+08
MW0112152	2-Hexenal	Aldehyde,Ketones,Esters	Aldehydes	C6H10O	98.0732	[M+]+	2.82944	1b	0.7236	rp	6728-26-3	5281168	HMDB0031496	-	C08497	1.48403e+07	1.09739e+07	8.76694e+06	6.03414e+07	6.78563e+06	7.56846e+06	2.32969e+07	1.11582e+07	7517036	9.01381e+06	6.48379e+06	1.34428e+07	1.07368e+07	1.74768e+07	1.26393e+07
MW0122684	9-Aminoacridine	Heterocyclic compounds	Heterocyclic compounds	C13H10N2	194.084	[M+H]+	10.0198	1b	0.7224	rp	90-45-9	7019	HMDB0247578	-	-	5.20357e+08	7.84256e+08	6.21712e+08	5.28399e+08	4.48623e+08	8.0849e+08	4.3877e+08	5.59583e+08	3.1058e+08	5.93853e+08	7.39733e+08	3.95901e+08	3.33783e+08	1.00883e+09	5.00597e+08
MW0107537	Indole	Heterocyclic compounds	Indole and Its derivatives	C8H7N	117.058	[M+]+	21.4601	1b	0.7219	rp	120-72-9	798	HMDB0000738	286	C00463	3.32862e+07	4827658	4.20637e+06	7.17063e+06	4.59044e+06	5.78219e+06	3.93289e+06	3.50045e+07	7.6429e+06	6.19406e+06	6.50693e+06	3.6881e+06	3.50034e+06	5.56326e+07	4.36432e+07
MW0111270	Putrescine	Alcohol and amines	Polyamines	C4H12N2	88.1	[M+Na]+	6.48363	1b	0.7217	rp	110-60-1	1045	HMDB0001414	3226	C00134	1.09853e+07	1.38115e+07	1.28174e+07	1.89976e+07	1.18248e+07	1.66112e+07	1.06575e+07	1.61439e+07	1.36027e+07	1.20798e+07	1.05335e+07	1.21489e+07	1.00758e+07	9.19904e+06	1.34945e+07
MADP0517	Prim-O-glucosylcimifugin	Benzene and substituted derivatives	Benzene and substituted derivatives	C22H28O11	468.163	[M+H-2H2O]+	9.57005	1b	0.721	rp	80681-45-4	14034912	-	-	-	1.44901e+07	2.94421e+06	1.35451e+06	5.50675e+06	2.71915e+06	3.07678e+06	2.09954e+06	3.38159e+06	1.30765e+06	5.88546e+06	5.68111e+06	9.41794e+06	6.56889e+06	8.02255e+06	5.77323e+06
MW0118882	2-Pyrimidinemethanol	Heterocyclic compounds	Heterocyclic compounds	C5H6N2O	110.048	[M+NH4]+	0.543108	1b	0.7202	rp	42839-09-8	2763024	-	45026	-	1.72642e+07	1.47582e+07	1.15248e+07	1.18804e+07	5.15585e+07	1.24605e+07	9.32284e+06	1.04579e+07	1.29464e+07	7.38973e+06	7.92333e+06	1.16361e+07	1.00019e+07	1.0631e+07	7.91073e+06
MW0107551	Isobutyric acid	Organic acid and Its derivatives	Organic acid and Its derivatives	C4H8O2	88.0524	[M+NH4]+	0.564952	1b	0.7191	rp	79-31-2	6590	HMDB0001873	106	C02632	1.48768e+08	1.64488e+08	1.49595e+08	3.30966e+08	2.31779e+08	1.15844e+08	2.01144e+08	2.53928e+08	1.60189e+08	1.53902e+08	1.3022e+08	1.34335e+08	2.00852e+08	1.53926e+08	2.29524e+08
MW0130917	Tyrphostin A46	Alcohol and amines	Amines	C10H8N2O3	204.054	[M+H-H2O]+	11.0034	1b	0.7188	rp	122520-85-8 | 118409-59-9	5328768	-	45248	-	6.39972e+06	8.58556e+06	2.84972e+06	5897475	6.8591e+06	4.76564e+06	9.20659e+06	7.93629e+06	7.61181e+06	8.57601e+06	6.16558e+06	1.00082e+07	1.01408e+07	1.01966e+07	6.62781e+06
MEDP1616	Pro-ala	Amino acid and Its metabolites	Small Peptide	C8H14N2O3	186.1	[M+K]+	21.4352	1b	0.718	rp	6422-36-2	6347578	-	-	-	2.08324e+07	5.49166e+07	1.21535e+08	1.05573e+08	3.93003e+07	7.72113e+07	2.01942e+07	3.93962e+07	1.37184e+08	6.12664e+07	7.43181e+07	1.08416e+08	7.1295e+07	1.25304e+08	64019180
MW0119709	3-Methylindole	Heterocyclic compounds	Indole and Its derivatives	C9H9N	131.073	[M+H]+	10.1589	1b	0.7171	rp	83-34-1	6736	HMDB0000466	5453	C08313	7.52272e+07	4.46829e+07	3.15057e+07	7.18533e+07	5.25393e+07	1.33388e+08	6.1719e+07	6.05926e+07	8.7773e+07	5.95188e+07	7.38023e+07	6.48893e+07	2.36801e+08	9.44734e+07	8.57386e+07
MW0108841	N-methyl-L-glutamic Acid	Amino acid and Its metabolites	Amino acid derivatives	C6H11NO4	161.069	[M+H-H2O]+	0.358276	1b	0.7168	rp	35989-16-3	439377	HMDB0062660	-	C01046	8.18567e+06	5.68449e+06	1.67626e+07	3.85913e+06	1.18284e+07	1.01369e+07	4.35244e+06	8.45392e+06	2.09612e+07	8.51429e+06	5.09316e+06	1.22108e+07	1.39935e+07	6.59175e+06	7.51006e+06
MW0106169	Citrulline	Amino acid and Its metabolites	Amino acids	C6H13N3O3	175.096	[M+H-2H2O]+	0.0122266	1b	0.7153	rp	372-75-8	9750	HMDB0000904	16	C00327	4.01456e+08	3.463e+08	4.00571e+08	5.06002e+08	6.88132e+08	2.01771e+07	5.96636e+08	6.12061e+07	1.20777e+08	1.10675e+08	9.652e+07	7.66106e+07	1.62379e+08	3.34162e+08	5.95868e+08
MEDL02151	3'-Adenylic acid	Nucleotide and Its metabolites	Nucleotide and Its metabolites	C10H14N5O7P	347.063	[M+NH4]+	22.7917	1b	0.712	rp	84-21-9	41211	HMDB0003540	-	C01367	6.83872e+06	859395	1.34453e+07	5.49289e+06	4.22241e+06	5.064e+06	6.83765e+06	4.96902e+06	6.65343e+06	2.85353e+06	2.0292e+06	2.3459e+06	2.64692e+06	1.16239e+06	4.5763e+06
MW0169480	Metronidazole	Heterocyclic compounds	Heterocyclic compounds	C6H9N3O3	171.064	[M+H-H2O]+	5.86168	1b	0.7119	rp	443-48-1	4173	HMDB0015052	-	C07203	1.6181e+06	2.53199e+06	3.69739e+06	2.38195e+06	5.20271e+06	765870	4.43157e+06	2.76062e+06	2.93235e+06	665753	4.55821e+06	1.06831e+07	5.24684e+06	2.74393e+06	8.26523e+06
ZINC5133329	Phenol	Benzene and substituted derivatives	Phenolics	C6H6O	94.0419	[M+]+	10.0561	1b	0.71	rp	108-95-2	996	HMDB0000228	-	C15584	3.91926e+08	5.5268e+08	1.22401e+09	3.11554e+09	1.30447e+09	1.86532e+09	4.25678e+08	9.4307e+08	2.35947e+09	1.46928e+09	1.24181e+09	1.8578e+09	2.50784e+09	2.38934e+09	2.52793e+09
MEDN0146	5-Hydroxymethyluracil	Nucleotide and Its metabolites	Nucleotide and Its metabolites	C5H6N2O3	142.038	[M+H-H2O]+	12.846	1b	0.7089	rp	4433-40-3	78168	HMDB0000469	5456	C03088	2.61298e+08	2.84122e+08	2.53261e+08	2.39892e+08	1.76333e+08	2.58528e+08	1.98019e+08	2.39683e+08	2.82707e+08	2.58102e+08	2.54705e+08	2.60834e+08	2.8353e+08	2.71855e+08	1.83722e+08
MW0119414	3-Aminoquinoline	Heterocyclic compounds	Heterocyclic compounds	C9H8N2	144.069	[M+]+	6.58802	1b	0.7062	rp	580-17-6	11375	HMDB36827	4108	-	4.17557e+07	1.32627e+07	9.7086e+06	1.04598e+07	8.95069e+06	1.33593e+07	9.06202e+06	1.12867e+07	1.16945e+07	1.04809e+07	1.9346e+07	2.48814e+07	1.7136e+07	2.27906e+07	1.67152e+07
MW0016270	Butyric acid	Organic acid and Its derivatives	Organic acid and Its derivatives	C4H8O2	88.0524	[M+NH4]+	0.488658	1b	0.7055	rp	107-92-6	264	HMDB0000039	107	C00246	4.39677e+07	3.8077e+07	2.36685e+07	6.40649e+07	1.68756e+07	3.5666e+07	5.93324e+07	3.24047e+07	2.23446e+07	3.14208e+07	2.34842e+07	2.09141e+07	1.81146e+07	2.27962e+07	1.49782e+07
MW0052505	Ecdysone	Organic acid and Its derivatives	Organic acid and Its derivatives	C27H44O6	464.314	[M+]+	0.967512	1b	0.7055	rp	3604-87-3	19212	-	-	C00477	5.81707e+07	9.18189e+06	2.55985e+07	1.8717e+07	7.30711e+07	2.45676e+07	1.59514e+07	2.46452e+07	1.34311e+07	25820567	1.13282e+07	2.42542e+07	9.60959e+06	1.80665e+08	2.01517e+08
ZINC895703	D-Homocysteine	Amino acid and Its metabolites	Amino acids	C4H9NO2S	135.035	[M+NH4]+	19.8725	1b	0.7045	rp	6027-14-1 | 454-28-4	134603	HMDB0000742	-	-	3.09504e+06	2.64646e+06	3.61187e+06	2.25024e+06	2.09747e+06	2.77474e+06	363130	1.66222e+06	1.49286e+06	2.2013e+06	1.36444e+06	630778	666598	694481	1.15634e+06
MW0052352	Digitoxin	Steroids	Steroid	C41H64O13	764.435	[M+NH4]+	6.52002	1b	0.7037	rp	71-63-6	441207	HMDB0015468	-	C06955	574905	787829	2.12874e+06	112770	502956	207550	1.59482e+08	9.49191e+07	7.90472e+07	9.88707e+07	1.52566e+08	9.76335e+07	2.72244e+06	2.7106e+06	475337
MW0108639	N-Acetyl-L-glutamic acid	Amino acid and Its metabolites	Amino acid derivatives	C7H11NO5	189.064	[M+K]+	12.8705	1b	0.7017	rp	1188-37-0	70914	HMDB0001138	-	C00624	6.687e+06	1.13028e+07	1.78384e+07	7.24719e+06	1.17454e+07	1.16358e+07	1.27988e+07	1.35922e+07	6.31811e+06	1.09011e+07	1.12941e+07	1.02852e+07	1.16316e+07	9.14348e+06	9.47781e+06
MW0105351	6-Hydroxyhexanoic acid	Organic acid and Its derivatives	Organic acid and Its derivatives	C6H12O3	132.079	[M+]+	3.17053	1b	0.6988	rp	1191-25-9	14490	HMDB0012843	-	C06103	1.16823e+09	4.11788e+07	1.38205e+07	7.03361e+07	1.26167e+08	4.89058e+07	5.10928e+07	1.12203e+08	1.45213e+09	7.85787e+07	9.09428e+08	6.23988e+07	5.46774e+07	153240882	2.42332e+08
MW0007768	Methyl benzoate	Benzene and substituted derivatives	Benzene and substituted derivatives	C8H8O2	136.052	[M+]+	9.43065	1b	0.6973	rp	93-58-3	7150	HMDB0033968	-	-	7.08164e+07	6.83168e+07	9.75717e+07	1.46762e+08	7.06355e+07	7.05246e+07	1.11378e+08	8.14718e+07	1.09569e+08	3.75592e+08	9.04964e+07	413255526	9.54293e+07	8.54535e+07	3.65923e+08
MW0108634	N-Acetyl-L-aspartic acid	Amino acid and Its metabolites	Amino acid derivatives	C6H9NO5	175.048	[M+K]+	19.9046	1b	0.6941	rp	997-55-7	65065	HMDB0000812	5776	C01042	2.14728e+06	2.07939e+06	3.35401e+07	836612	1.81431e+06	1.27104e+06	1.24736e+06	1.22854e+06	4.04789e+06	1.30113e+06	1.44057e+06	275115	2.95254e+06	2.92508e+06	2.00281e+06
MEDP0827	Isophorone	Aldehyde,Ketones,Esters	Ketones	C9H14O	138.105	[M+]+	3.37436	1b	0.6937	rp	78-59-1	6544	HMDB0031195	-	C14743	7.10744e+06	5.16965e+06	5.32531e+06	3.18613e+06	7.84677e+06	6.76483e+06	8.24709e+06	7.21419e+06	3.89273e+06	4.28595e+06	4.97277e+06	4.34694e+06	4.05693e+06	6.95526e+06	9.35701e+06
MW0168601	4-Hydroxybenzaldehyde	Benzene and substituted derivatives	Benzene and substituted derivatives	C7H6O2	122.037	[M+H-H2O]+	22.7506	1b	0.6913	rp	123-08-0	126	HMDB0011718	-	C00633	4.31857e+07	6.35997e+07	7.44169e+07	4.20243e+07	1.06979e+06	5.39742e+07	5.72833e+07	458610	886692	5.00688e+07	4.87887e+07	5.02413e+07	997694	7.49679e+07	6.83106e+08
MEDP1501	Isocytosine	Nucleotide and Its metabolites	Nucleotide and Its metabolites	C4H5N3O	111.043	[M+]+	8.69525	1b	0.6901	rp	108-53-2 | 100643-25-2 | 674-97-5 | 155831-94-0 | 107646-85-5 | 107646-87-7 | 155831-92-8 | 155831-93-9 | 176773-00-5 | 176773-01-6 | 176773-02-7 | 145358-63-0	66950	-	-	-	6.33315e+07	70544520	2.36164e+07	4.60121e+07	2.50311e+07	5.28092e+07	2.61445e+07	1.53386e+07	5.4241e+07	3.27074e+07	5.58111e+07	3.68903e+07	1.53895e+07	4.42033e+07	8.53213e+07
MEDL01943	Dimethylmalonic acid	Organic acid and Its derivatives	Organic acid and Its derivatives	C5H8O4	132.042	[M+H-H2O]+	5.59931	1b	0.6862	rp	595-46-0	11686	HMDB0002001	6425	-	524884	7.1461e+06	5.06761e+07	1.10303e+07	8.80112e+06	2.55409e+06	6.99567e+08	1.68837e+08	7.27971e+07	1.53113e+08	1.42023e+08	5.4564e+07	5.22756e+06	4.46817e+06	3.44039e+06
MW0126152	Piperazine	Heterocyclic compounds	Heterocyclic compounds	C4H10N2	86.0844	[M+H]+	0.757172	1b	0.6841	rp	110-85-0	4837	HMDB0014730	-	C07973	2.05653e+08	1.92523e+08	1.88446e+08	2.21346e+08	1.91163e+08	1.50092e+08	2.04623e+08	3.05807e+07	1.75747e+08	2.07588e+08	1.49364e+08	1.50091e+08	1.5985e+08	1.64653e+08	2.68643e+08
MW0110852	4-(Aminomethyl)pyrimidine	Alcohol and amines	Amines	C5H7N3	109.064	[M+H]+	0.590008	1b	0.6828	rp	45588-79-2	12933348	-	-	-	3.16258e+07	1.72164e+07	2.94215e+07	8.38353e+07	3.95758e+07	4.0601e+07	2.73015e+07	2.10756e+07	15253756	1.65383e+07	2.38636e+07	2.1697e+07	1.94954e+07	3.17421e+07	3.69409e+07
MW0108074	Lys-Ser	Amino acid and Its metabolites	Small Peptide	C9H19N3O4	233.138	[M+H-2H2O]+	21.4425	1b	0.6809	rp	6665-19-6	151428	HMDB0028960	23722	-	572633	829680	1.07052e+06	624938	1.7022e+06	5.22643e+06	566196	3.16211e+06	1.08508e+06	2.09513e+06	2.64554e+06	3.21461e+06	1.19716e+07	1.18016e+07	8.47781e+06
MW0015531	Acetoacetamide	Alcohol and amines	Amines	C4H7NO2	101.048	[M+H]+	0.713704	1b	0.6805	rp	5977-14-0	80077	-	-	-	7.53089e+07	6.53293e+07	1.2913e+08	7.90478e+07	2.75292e+08	1.15544e+08	7.02443e+07	6.52099e+07	9.1246e+07	3.31379e+08	7.17234e+07	8.70236e+07	8.54376e+07	7.4802e+07	7.30926e+07
MW0142847	3-Hydroxy-5-cholestenoic acid	Organic acid and Its derivatives	Organic acid and Its derivatives	C27H44O3	416.329	[M+CH3CN+Na]+	0.104092	1b	0.6804	rp	6561-58-6	165511	HMDB0012453	-	C17333	818923	949140	763996	3.32469e+06	4.674e+06	2.8975e+06	1.51472e+06	1.77876e+06	1.44213e+06	1.97198e+06	1.42331e+06	1.54067e+06	6.16283e+06	1.53772e+07	7.57393e+06
MW0110614	1-Amino-propan-2-ol	Alcohol and amines	Alcohols	C3H9NO	75.0684	[M+H]+	0.836365	1b	0.6784	rp	78-96-6	4	HMDB0012136	-	C05771	1.64016e+07	3.74627e+06	9.30692e+06	8.00329e+06	1.77353e+07	7.32417e+06	1.30485e+07	9.11666e+06	4.77502e+06	7.09268e+06	6.61275e+06	6.71541e+06	4.21741e+06	2.19722e+06	7.82356e+06
MW0115489	Xylitol	Carbohydrates and Its metabolites	Sugar alcohols	C5H12O5	152.069	[M+H]+	3.66623	1b	0.6781	rp	87-99-0	6912	HMDB0002917	-	C00379	7.60582e+07	1.28776e+08	8.01541e+07	1.01512e+08	7.07956e+07	9.30609e+07	7.38845e+07	1.0299e+08	7.37194e+07	1.12578e+08	1.31553e+08	8.66846e+07	1.28752e+08	8.90717e+07	9.13879e+07
MW0127562	S-Isopropylisothiourea hydrobromide	Alcohol and amines	Amines	C4H11BrN2S	199.981	[M+H]+	7.86458	1b	0.6757	rp	4269-97-0 | 57200-31-4	9813062	-	64869	-	1.91686e+07	3.84794e+06	4.2516e+06	3.21739e+06	3.36275e+07	1.81599e+07	7.39366e+06	3.93377e+06	3.34744e+06	6.71229e+06	1.05743e+07	1.69345e+07	2.1735e+07	6.43684e+06	3.35511e+06
MW0054114	Isopentenyl pyrophosphate	Organic acid and Its derivatives	Phosphoric acids	C5H12O7P2	246.006	[M+K]+	7.96265	1b	0.6735	rp	358-71-4	1195	HMDB0001347	6181	C00129	551717	181749	5.28388e+06	1.35417e+06	5.7003e+06	115626	5.52889e+06	4.8757e+06	647073	1.54408e+06	3.65261e+06	1.7004e+06	2.06298e+06	1.54768e+06	2.14299e+06
MW0052562	Epiandrosterone	Hormones and hormone related compounds	Hormones and hormone related compounds	C19H30O2	290.225	[M+Na]+	6.04109	1b	0.6728	rp	481-29-8	441302	HMDB0000365	58004	C07635	1.3581e+06	1.31733e+06	1.48879e+06	1.27429e+06	828100	1.11304e+06	195573	1.21418e+06	1.7253e+06	481485	1.2308e+06	581295	1.35718e+06	1.10286e+06	1.25219e+06
MW0193984	Isolithocholic acid	Bile acids	Bile acids	C24H40O3	376.298	[M+]+	11.1486	1b	0.6699	rp	1534-35-6	164853	HMDB0000717	5685	C17658	6.14973e+06	7.63716e+06	5.4067e+06	6.54114e+06	5.43144e+06	7.10556e+06	5.97076e+06	5.78307e+06	7.82691e+06	6.75817e+06	6.89806e+06	5.62488e+06	5.50487e+06	6.41437e+06	5.46324e+06
MEDP0685	Methylcysteine	Amino acid and Its metabolites	Amino acid derivatives	C4H9NO2S	135.035	[M+H]+	13.5274	1b	0.6672	rp	1187-84-4	225710	HMDB0002108	6490	-	3.32158e+08	1.89572e+08	9.89922e+07	2.94321e+08	2.96602e+08	1.14521e+08	2.49843e+08	1.76535e+08	3.74399e+08	8.54037e+07	1.25169e+08	2.52776e+08	1.25828e+08	3.46207e+08	6.98578e+08
MEDP0675	2-Picoline	Heterocyclic compounds	Pyridine and pyridine derivatives	C6H7N	93.0578	[M+NH4]+	0.661804	1b	0.6662	rp	109-06-8	7975	HMDB0061888	-	C14447	3.10676e+07	4.16176e+07	3.57507e+07	4.72174e+07	9.98935e+07	3.24416e+07	5.09349e+07	3.67854e+07	2.40565e+08	9.29944e+07	2.3369e+07	3.62848e+07	4.72719e+07	1.94779e+08	5.29023e+07
MW0002410	2,6-Dimethylphenol	Benzene and substituted derivatives	Phenolics	C8H10O	122.073	[M+]+	3.11534	1b	0.664	rp	576-26-1	11335	HMDB0032150	-	-	1.4932e+08	8.63626e+07	6.49511e+07	1.84621e+07	6.24511e+07	2.41304e+07	9.23265e+07	1.30387e+07	1.70974e+07	2.86381e+07	1.73978e+07	2.66387e+07	212576546	6.8517e+07	1.93835e+07
MW0103598	Inosine diphosphate	Nucleotide and Its metabolites	Nucleotide and Its metabolites	C10H14N4O11P2	428.013	[M+H-H2O]+	1.06526	1b	0.6636	rp	31506	135398651	HMDB0003335	-	C00104	3.37174e+06	3.04987e+06	1.55021e+07	4.45535e+06	3.42577e+06	3.35244e+06	2.68739e+06	282240	2.88698e+06	1.17772e+06	2.17669e+06	2.03161e+06	2673293	3.06125e+06	949248
MW0002155	2,3-Dihydrobenzofuran	Benzene and substituted derivatives	Benzene and substituted derivatives	C8H8O	120.058	[M+]+	21.7036	1b	0.661	rp	496-16-2	10329	HMDB0013815	-	-	1.08815e+07	4.90125e+06	3.4355e+06	9.50322e+06	6.03868e+06	8.40405e+06	4.76802e+06	8.92506e+06	1.42572e+07	7.23425e+06	1.52287e+07	5.39289e+07	6.97575e+06	9.38784e+06	3.12127e+06
MW0016971	Celastrol	Benzene and substituted derivatives	Benzene and substituted derivatives	C29H38O4	450.277	[M+Na]+	3.13099	1b	0.6601	rp	34157-83-0	122724	HMDB0002385	-	-	4.02474e+06	4.14589e+06	5.9978e+06	5.04929e+06	7.58863e+06	5.42186e+06	2.81991e+06	5.07513e+06	5.62816e+06	5.11604e+06	6.09395e+06	4.68898e+06	1.98809e+06	4.21398e+06	3.16616e+06
MEDN0040	Glyc-Pro	Amino acid and Its metabolites	Small Peptide	C7H12N2O3	172.085	[M+H-2H2O]+	7.1145	1b	0.6591	rp	704-15-4	79101	HMDB0000721	-	-	5.74327e+07	2.16161e+07	2.64217e+07	2.80572e+08	4.2591e+07	5.22984e+07	1.62007e+07	4.12363e+07	2.98883e+07	6.52237e+07	3.9479e+07	4.93548e+07	1.8252e+08	2.03154e+07	1.52025e+07
MEDN1507	3-Methylpentanoic acid	Organic acid and Its derivatives	Organic acid and Its derivatives	C6H12O2	116.084	[M+]+	2.97705	1b	0.6551	rp	105-43-1	7755	HMDB0033774	-	-	8.94356e+06	1.25154e+07	1.18452e+07	1.11157e+07	6.11555e+06	3.26346e+06	8.74748e+06	6.10168e+06	9.67012e+06	7.69961e+06	6.3222e+06	4.86761e+06	5.60824e+06	3.41517e+06	3.26678e+06
MW0106767	gamma-Glutamylcysteine	Amino acid and Its metabolites	Small Peptide	C8H14N2O5S	250.062	[M+H-H2O]+	0.138245	1b	0.6516	rp	636-58-8	123938	HMDB0001049	5966	C00669	1.03789e+07	4.21226e+06	6.10315e+06	3.72808e+06	274661	1329689	6.36686e+06	1.70071e+07	2.3878e+07	4.75688e+06	1.08509e+07	2.16523e+07	1.25022e+06	3.81606e+06	228272
MADP0489	Heptethylene glycol	Alcohol and amines	Alcohols	C14H30O8	326.194	[M+K]+	1.09189	1b	0.6506	rp	5617-32-3	79718	HMDB0061835	-	-	124476	6.24493e+07	490919	738725	181427	137042	5.57273e+06	4.37204e+06	6.87659e+06	4.21566e+06	5.15461e+06	4.73816e+06	173404	133767	155522
MW0126012	Oxypurinol	Nucleotide and Its metabolites	Nucleotide and Its metabolites	C5H4N4O2	152.033	[M+H]+	15.3343	1b	0.6477	rp	2465-59-0 | 184764-63-4 | 187486-05-1 | 187486-06-2	135398752	HMDB0000786	-	C07599	2.51454e+07	130790	1.62393e+07	188552	749916	345018	987502	856866	913605	695483	585523	372042	7.50311e+06	4.41524e+06	1.19594e+07
MW0169632	Paraxanthine	Nucleotide and Its metabolites	Nucleotide and Its metabolites	C7H8N4O2	180.065	[M+NH4]+	2.02227	1b	0.6447	rp	611-59-6	4687	HMDB0001860	1457	C13747	5.52306e+06	4.29578e+06	3.2949e+06	3550251	3.71307e+06	2.99519e+06	3.1388e+06	740754	2.53146e+06	2.94426e+06	3.35804e+06	4.28032e+06	4.51633e+06	2.1146e+06	1.36399e+06
pmb3101	2-Isopropylmalic acid	Organic acid and Its derivatives	Organic acid and Its derivatives	C7H12O5	176.069	[M+H]+	1.90323	1b	0.6447	rp	3237-44-3	77	-	-	-	3.12229e+07	1.41318e+07	9.31896e+06	2.17817e+07	3.98194e+07	7.44517e+07	8.88906e+06	5.79739e+07	1.72269e+07	3.22795e+07	1.54953e+07	1.18388e+07	8.21037e+07	1.49072e+07	1.07818e+07
MW0062186	Progesterone	Hormones and hormone related compounds	Hormones and hormone related compounds	C21H30O2	314.225	[M+]+	21.8996	1b	0.6392	rp	57-83-0	5994	HMDB0001830	402	C00410	1.15635e+07	1.11731e+07	1.63386e+07	2.27992e+07	4.62833e+06	1.29976e+07	8.79834e+06	8.50371e+06	4.59819e+07	1.4576e+07	1.58988e+07	2.2004e+07	1.21119e+07	2.20692e+07	9.64068e+06
MW0109192	Phenyl dihydrogen phosphate	Benzene and substituted derivatives	Benzene and substituted derivatives	C6H7O4P	174.008	[M+Na]+	8.38806	1b	0.6332	rp	701-64-4	12793	-	-	C02734	1.24617e+08	1.50327e+08	1.49714e+08	1.40017e+08	1.23005e+08	1.47754e+08	1.404e+08	1.23595e+08	1.55665e+08	1.20809e+08	1.43719e+08	1.94132e+08	1.22249e+08	9.48426e+07	9.65187e+07
MW0104770	2-Hydroxycinnamic acid	Benzene and substituted derivatives	Phenolic acids	C9H8O3	164.047	[M+H]+	9.31799	1b	0.6311	rp	614-60-8	637540	HMDB0002641	6727	C01772	1.15393e+08	1.68219e+08	1.22665e+08	9.54313e+08	4.0038e+08	7.36443e+08	9.22345e+07	2.11108e+08	9.45731e+08	4.98265e+08	3.41203e+08	2.73988e+08	7.61394e+08	1.0655e+09	1.0731e+09
MEDN1305	2-Methylvaleric acid	Organic acid and Its derivatives	Organic acid and Its derivatives	C6H12O2	116.084	[M+]+	3.03427	1b	0.6304	rp	22160-39-0	7341	HMDB0031580	-	-	5.07764e+06	1.26702e+07	5.13141e+06	5.80366e+06	5.15727e+06	5.49369e+06	3.68744e+06	4.22185e+06	4.54157e+06	4.47407e+06	3.7874e+06	4.47547e+06	4.1711e+06	3.92984e+06	3.70963e+06
MW0123535	delta-Hexanolactone	Aldehyde,Ketones,Esters	Esters	C6H10O2	114.068	[M+H]+	14.0029	1b	0.6279	rp	823-22-3	13204	HMDB0000453	5442	-	2.59399e+07	1.28711e+07	4.93684e+07	2.62238e+06	365230	2.54229e+06	9.82496e+06	1.43211e+07	2.7408e+06	1.38396e+08	3.1815e+07	4.18401e+06	5.3074e+06	2.89399e+07	2.84583e+06
MW0007231	Gallic acid	Benzene and substituted derivatives	Benzene and substituted derivatives	C7H6O5	170.022	[M+H-2H2O]+	11.734	1b	0.6277	rp	149-91-7	370	HMDB0005807	3295	C01424	7.05498e+08	6.1884e+08	1.85889e+09	9.76894e+08	1.62257e+09	1.14171e+09	2.1772e+09	1.11194e+09	7.23718e+08	1.11005e+09	1.48113e+09	8.62415e+08	1.025e+09	1.23621e+09	1.10917e+09
Hmfn000531	Ascorbic acid	CoEnzyme and vitamins	CoEnzyme and vitamins	C6H8O6	176.032	[M+K]+	19.5387	1b	0.6249	rp	50-81-7	54670067	HMDB0000044	249	C00072	2.52347e+07	2.31699e+07	4.91257e+06	8.75396e+06	1.19799e+07	1.01737e+07	1.08303e+07	1.29833e+07	1.38549e+07	1.26182e+07	1.35827e+07	1.72358e+07	1.57253e+07	9.42945e+06	3.21159e+07
MEDP0603	Cuminaldehyde	Benzene and substituted derivatives	Benzene and substituted derivatives	C10H12O	148.089	[M+K]+	17.0462	1b	0.6243	rp	122-03-2	326	HMDB0002214	-	C06577	4.05719e+07	3.0396e+07	3.87207e+07	4.00544e+07	3.59961e+07	4.3029e+07	3.6853e+07	3.34658e+07	4.01596e+07	4.1852e+07	4.20695e+07	4.38589e+07	4.22121e+07	4.04075e+07	4.28485e+07
MW0006907	Dipyrocetyl	Benzene and substituted derivatives	Benzene and substituted derivatives	C11H10O6	238.048	[M+]+	6.28622	1b	0.6222	rp	486-79-3	68093	-	43821	-	6.56983e+07	1.57437e+07	1.76226e+07	1.167e+07	3.75012e+07	1.38478e+07	2.83018e+07	2.20113e+07	4.052e+07	1.75267e+07	2.25313e+07	1.36799e+07	9.0987e+06	1.48314e+07	1.72447e+07
MEDP2797	Testosterone	Hormones and hormone related compounds	Hormones and hormone related compounds	C19H28O2	288.209	[M+]+	21.1836	1b	0.622	rp	58-22-0	6013	HMDB0000234	-	C00535	6.36661e+06	5.5168e+06	2.63727e+06	1.14363e+07	1.5267e+06	2.78816e+06	9.24593e+06	5.77334e+06	2.60633e+07	4.71692e+06	7.91487e+06	1.36373e+07	5.54913e+06	9.24996e+06	6.50876e+06
MW0103713	Xanthosine-5'-monophosphate	Nucleotide and Its metabolites	Nucleotide and Its metabolites	C10H13N4O9P	364.042	[M+]+	13.2256	1b	0.6203	rp	523-98-8	73323	HMDB0001554	-	C00655	7.82746e+06	9.14153e+06	5.87171e+06	6.4283e+06	3.16967e+06	3.43965e+06	4.66315e+06	5.02019e+06	5.11166e+06	7.20843e+06	6.99522e+06	2.30901e+06	6.60117e+06	9.41567e+06	5.89923e+06
MEDN0863	25-Hydroxycholesterol	Hormones and hormone related compounds	Hormones and hormone related compounds	C27H46O2	402.35	[M+K]+	9.70941	1b	0.6153	rp	2140-46-7	65094	HMDB0006247	3899	-	6.02532e+06	7.04814e+06	5.17756e+06	7.0285e+06	5.6423e+06	2.96936e+06	4.99813e+06	5.04867e+06	4.84931e+06	5.73912e+06	5.56034e+06	5.1613e+06	6.28521e+06	5.43718e+06	5.56206e+06
MW0117999	2,5-Dimethylpyrazine	Heterocyclic compounds	Heterocyclic compounds	C6H8N2	108.069	[M+NH4]+	0.0574646	1b	0.6115	rp	123-32-0	31252	HMDB0035289	-	-	1.96984e+06	1.4644e+06	867793	2.70624e+06	5.3906e+06	2.34474e+06	4.59757e+06	1.10976e+06	3.77545e+06	3.74106e+06	3.5451e+06	4.78948e+06	9.40573e+06	2.46484e+06	3.17217e+06
MW0169297	Indole-3-carbinol	Heterocyclic compounds	Indole and Its derivatives	C9H9NO	147.068	[M+H-H2O]+	9.6249	1b	0.6066	rp	700-06-1	3712	HMDB0005785	-	-	1.37549e+07	1.34725e+07	7.46913e+06	1.2189e+07	1.67137e+07	6.43021e+06	8.29746e+06	5.19224e+06	1.3971e+07	1.09291e+07	8.43527e+06	7.21784e+06	9.21712e+06	9.91586e+06	8.82545e+06
MEDN0181	2-Aminoethylphosphonate	Organic acid and Its derivatives	Organic acid and Its derivatives	C2H8NO3P	125.024	[M+K]+	23.7242	1b	0.6045	rp	2041-14-7	339	HMDB0011747	-	C03557	7.7616e+07	4.0886e+07	1.00237e+07	4.95151e+07	1.68003e+07	2.33234e+07	2.71205e+07	2.16713e+07	5.73058e+07	4.2065e+07	3.90952e+07	3.58824e+07	4.89473e+07	5.65664e+07	4.97638e+07
MW0054288	Dodecanoic acid	FA	FFA	C12H24O2	200.178	[M+NH4]+	0.298694	1b	0.6042	rp	143-07-7	3893	HMDB0000638	5611	C02679	1.21345e+07	1.64374e+07	1.26546e+07	1.38006e+07	1.17978e+07	1.47521e+07	6.77118e+06	8.95564e+06	2.18208e+07	9.43682e+06	7.50891e+06	7.83103e+06	15302788	1.57245e+07	1.28723e+07
MW0063594	2,4-Hexadienoic acid	Organic acid and Its derivatives	Organic acid and Its derivatives	C6H8O2	112.052	[M+]+	2.8303	1b	0.6032	rp	110-44-1	643460	HMDB0029581	-	-	1.18454e+08	2.47822e+07	3.1209e+07	1.88021e+07	4.93968e+07	4.90066e+07	2.05731e+07	6.70044e+07	26088937	1.7695e+08	1.9037e+07	3.62176e+07	1.23936e+08	5.95693e+07	4.50834e+07
MEDP1478	4-Pentenoic acid	Organic acid and Its derivatives	Organic acid and Its derivatives	C5H8O2	100.052	[M+NH4]+	0.219086	1b	0.5972	rp	591-80-0	61138	HMDB0031602	-	-	2.3195e+09	1.11642e+09	2.95203e+08	2.13079e+09	7.35819e+08	1.13195e+09	9.80802e+08	1.04659e+09	2.4851e+09	1.29844e+09	9.62943e+08	1.16247e+09	9.27918e+08	1.19033e+09	9.2727e+08
MW0107874	L-Homoarginine	Amino acid and Its metabolites	Amino acids	C7H16N4O2	188.127	[M+]+	3.25513	1b	0.5968	rp	156-86-5	9085	HMDB0000670	5640	C01924	2.73774e+07	3.59534e+07	1.83403e+07	7.32405e+07	1.72254e+07	2.32064e+07	2.39382e+07	19454967	1.40213e+07	2.57411e+07	2.775e+07	1.72915e+07	2.81181e+07	2.63052e+07	4.81378e+07
MW0137105	7-Methoxycoumarin	Benzene and substituted derivatives	Benzene and substituted derivatives	C10H8O3	176.047	[M+K]+	2.25023	1b	0.594	rp	531-59-9	10748	HMDB0029758	-	C09268	1.34377e+07	1.61696e+07	2.53151e+07	1.54529e+07	1.40088e+07	1.54129e+07	7.78793e+06	1.52022e+07	2.47496e+07	1.707e+07	12033976	1.35588e+07	1.74262e+07	1.47288e+07	1.53818e+07
MEDL02339	Diethyl hydrogen phosphate	Aldehyde,Ketones,Esters	Esters	C4H11O4P	154.04	[M+H-H2O]+	23.9791	1b	0.5927	rp	598-02-7	654	HMDB0012209	-	C06608	3.05014e+07	2.52196e+07	1.10901e+07	2.90748e+07	4.22627e+07	3.79646e+07	3.73728e+07	1.64753e+07	6.99228e+07	3.03028e+07	1.24673e+08	4.53504e+07	1.00548e+08	1.79857e+08	6.15475e+08
MW0168353	Megestrol acetate	Hormones and hormone related compounds	Hormones and hormone related compounds	C24H32O4	384.23	[M+NH4]+	15.0885	1b	0.5889	rp	595-33-5	11683	-	-	C08151	269906	1.27746e+08	1.00445e+08	219473	267748	1.13057e+08	4.83964e+06	2.02535e+06	1.88095e+06	2.55761e+06	2.26906e+06	1.70716e+06	1.03763e+08	1.27831e+08	1.32098e+08
MEDN0054	N-Acetylcysteine	Amino acid and Its metabolites	Amino acid derivatives	C5H9NO3S	163.03	[M+H-H2O]+	20.3327	1b	0.5872	rp	616-91-1	12035	HMDB0001890	784	C06809	1.62147e+08	2.50618e+08	3.10619e+08	1.59031e+08	2.38475e+08	2.49669e+08	2.38603e+08	2.65714e+08	1.4985e+08	2.33087e+08	2.23099e+08	2.16841e+08	2.48677e+08	1.89495e+08	1.89168e+08
MW0157921	Thymopentin	Amino acid and Its metabolites	Small Peptide	C30H49N9O9	679.365	[M+H-2H2O]+	13.2835	1b	0.5862	rp	69558-55-0	451417	-	-	-	9.89544e+07	6.49041e+07	5.16392e+07	183091	5.99981e+07	5.92277e+07	692441	459369	704191	1.01497e+06	1.55031e+06	1.22316e+06	217629	214235	9.03447e+07
MW0125626	N-Acetyl-L-tryptophanamide	Alcohol and amines	Amines	C13H15N3O2	245.116	[M+NH4]+	10.8248	1b	0.5857	rp	2382-79-8	94230	-	44265	-	7.25809e+07	3.21272e+07	3129806	5.37492e+07	8.37774e+06	7.89167e+06	1.06332e+07	1.21513e+07	8.19868e+07	2.65449e+07	2.81022e+07	5.18893e+07	1.45501e+07	3.79429e+07	2.45621e+07
MW0156600	Selenomethionine Selenoxide	Amino acid and Its metabolites	Amino acid derivatives	C5H11NO3Se	212.99	[M+H]+	12.675	1b	0.5782	rp	19192-78-0	17754089	-	-	C05708	3.85486e+06	3.07227e+07	2.28296e+06	2.34957e+06	2.42122e+06	4.72777e+06	2.49292e+06	4.14148e+06	1780853	3.88685e+06	3.00438e+06	2.65433e+06	5.5119e+06	2.50914e+06	6.34343e+06
MW0004043	3-Hydroxyanthranilic acid	Benzene and substituted derivatives	Benzene and substituted derivatives	C7H7NO3	153.043	[M+H]+	22.1217	1b	0.5758	rp	548-93-6	86	HMDB0001476	3275	C00632	1.44131e+09	8.15537e+08	3.90093e+08	4.69226e+08	5.30639e+08	835142127	1.04718e+09	5.0772e+08	1.40485e+09	7.86004e+08	5.04171e+08	5.62178e+08	6.71174e+08	6.12606e+08	6.60537e+08
MW0125153	Methyl nicotinate	CoEnzyme and vitamins	CoEnzyme and vitamins	C7H7NO2	137.048	[M+]+	3.36835	1b	0.5732	rp	93-60-7	7151	HMDB0029806	-	-	2.55685e+08	3.59748e+08	1.36135e+08	6.6633e+08	3.82879e+08	5.85541e+08	2.41585e+08	3.53925e+08	3.9578e+08	5.22917e+08	4.50176e+08	4.95336e+08	1.17318e+09	1.19016e+09	9.76809e+08
MEDN0034	β-Alanine	Amino acid and Its metabolites	Amino acid derivatives	C3H7NO2	89.0477	[M+NH4]+	24.1752	1b	0.5565	rp	107-95-9	239	HMDB0000056	5119	C00099	4.61648e+07	4.13996e+07	1.83747e+07	2.78558e+07	2.25883e+07	1.83624e+07	2.53996e+07	3.50528e+07	4.78565e+07	5.57505e+07	1.57458e+07	2.41161e+07	2.45107e+07	1.85733e+07	2.75483e+07
MW0105739	Arg-Met	Amino acid and Its metabolites	Small Peptide	C11H23N5O3S	305.152	[M+]+	14.6092	1b	0.5562	rp	45243-23-0	7019989	HMDB0028715	23751	-	167319	5.28519e+07	718345	625214	153551	115882	5.63724e+06	5.01754e+06	4.95049e+06	2.35979e+06	4.65428e+06	3.47225e+06	111179	152665	131627
MEDP0843	Ethyl 2-methylpropanoate	Aldehyde,Ketones,Esters	Esters	C6H12O2	116.084	[M+Na]+	2.51486	1b	0.5524	rp	97-62-1	7342	HMDB0031248	-	-	1.15344e+07	7.00461e+06	1.62633e+07	3.34275e+06	1.1269e+07	4.31538e+06	2.1321e+07	8.20668e+06	9.76238e+06	7.75816e+06	1.66726e+07	1.11653e+07	9.74516e+06	6.11846e+06	1.14385e+06
MW0009949	Tosyl-L-lysine chloromethyl ketone	Benzene and substituted derivatives	Benzene and substituted derivatives	C14H21ClN2O3S	332.096	[M+Na]+	6.17696	1b	0.5516	rp	2364-87-6	73094	-	45451	C00896	3.24684e+06	9.957e+06	6.33693e+06	6.58822e+06	1.03319e+06	5.28237e+06	2.429e+06	6.20211e+06	5.35157e+06	7.13288e+06	3.54465e+06	8.67785e+06	3.24748e+06	5.44048e+06	3.92557e+06
MW0004446	4,4'-Methylenebis(2-methylaniline)	Benzene and substituted derivatives	Benzene and substituted derivatives	C15H18N2	226.147	[M+NH4]+	24.1294	1b	0.5472	rp	838-88-0	13283	-	-	C19260	3.30287e+07	2.8266e+07	2.52593e+07	9.95101e+07	2.05931e+07	2.35819e+07	2.7298e+07	2.00262e+07	1.55496e+07	2.38781e+07	1.98634e+07	2.20089e+07	2.46145e+07	3.52109e+07	2.90235e+07
MW0109836	Thiodiglycolic acid	Organic acid and Its derivatives	Organic acid and Its derivatives	C4H6O4S	149.999	[M+Na]+	20.3407	1b	0.5458	rp	123-93-3	31277	HMDB0042032	-	C14872	1.12324e+07	1.27787e+07	1.7889e+07	8.98896e+06	1.23275e+07	1.25924e+07	1.07696e+07	1.24617e+07	6.84695e+06	1.1618e+07	1.23045e+07	1.04766e+07	1.2584e+07	8.98914e+06	1.11216e+07
MEDN0469	Citraconic Acid	Organic acid and Its derivatives	Organic acid and Its derivatives	C5H6O4	130.027	[M+CH3CN+Na]+	14.725	1b	0.5453	rp	498-23-7	643798	HMDB0000634	5607	C02226	2.30719e+06	2135476	1.35755e+06	7.70987e+06	2.38182e+06	1.698e+06	747284	842520	996883	2.33252e+06	3.91335e+06	2.68412e+06	1.18504e+06	1.3593e+06	6.23158e+06
MW0110630	1-Phenylbiguanide	Benzene and substituted derivatives	Benzene and substituted derivatives	C8H11N5	177.101	[M+H-2H2O]+	24.8585	1b	0.5447	rp	102-02-3	4780	HMDB29894	44226	-	8.88356e+06	7.95581e+07	3.50135e+07	1.59288e+07	3.79663e+07	9.47249e+06	1.34482e+08	1.63313e+07	1.10835e+07	1.16534e+07	2.14948e+07	1.48381e+07	6.84422e+06	1.04762e+07	1.24588e+08
MADN0504	Mesaconic acid	Organic acid and Its derivatives	Organic acid and Its derivatives	C5H6O4	130.027	[M+Na]+	11.775	1b	0.5359	rp	498-24-8	638129	HMDB0000749	4130	C01732	8.59312e+06	1.05254e+07	9.50462e+06	5.24841e+06	5.38265e+06	5.29681e+06	3.43835e+06	3.58633e+06	4.59529e+06	5.76131e+06	3.97097e+06	8.35334e+06	7.18762e+06	4.178e+06	4.70465e+06
MW0113252	5-Methyl-2-furancarboxaldehyde	Aldehyde,Ketones,Esters	Aldehydes	C6H6O2	110.037	[M+NH4]+	0.366394	1b	0.5272	rp	620-02-0	12097	HMDB0033002	-	C11115	9.84585e+07	4.25081e+07	7.33172e+06	2.44467e+07	1.83873e+07	6.58351e+06	1.23191e+07	7.0136e+07	1.48497e+07	1.89027e+07	8.02756e+07	7.95372e+06	5.73715e+06	5.98376e+06	1.38826e+07
MW0006917	Normetanephrine	Benzene and substituted derivatives	Phenolics	C9H13NO3	183.089	[2M+K]+	24.7321	1b	0.5186	rp	97-31-4	1237	HMDB0000819	66	C05589	3.15468e+07	2.67121e+07	2.09799e+07	1.27847e+07	1.17324e+07	1.4918e+07	1.16479e+07	1.84601e+07	2.42185e+07	1.678e+07	1.3177e+07	2.89773e+07	1.06221e+07	3.14828e+06	1.23167e+07
MEDP1505	5-Methoxy-L-Tryptophan	Amino acid and Its metabolites	Amino acid derivatives	C12H14N2O3	234.1	[M+H]+	15.6028	1b	0.5165	rp	2504-22-5	151018	HMDB0002339	6631	-	5.59252e+08	5.43875e+08	5.35514e+08	5.33763e+08	4.91878e+08	5.50674e+08	5.13546e+08	5.22222e+08	5.72745e+08	5.64315e+08	5.55235e+08	5.52591e+08	5.85372e+08	5.69433e+08	4.79369e+08
MW0013606	trans-2-Octenoic acid	Organic acid and Its derivatives	Organic acid and Its derivatives	C8H14O2	142.099	[M+]+	3.3887	1b	0.5107	rp	1871-67-6	5282714	HMDB0001568	6328	-	4.2496e+06	3.24059e+06	2.95172e+06	3.0946e+06	4.25359e+06	5.11659e+06	4.51996e+06	3.76485e+06	2.90732e+06	3.09189e+06	2.86326e+06	6.24209e+06	3.77013e+06	3.93647e+06	3.86468e+06
MW0011902	1,2-Dioleoyl-sn-Glycero-3-Phosphocholine	GP	PC	C44H84NO8P	785.593	[M+H]+	1.43533	2	0.9587	rp	4235-95-4	10350317	HMDB0000593	-	C00157	8.47328e+06	6.71714e+06	3.68328e+06	6.20858e+06	1.72178e+07	1.40415e+07	5.9259e+06	8.03287e+06	1.06812e+07	9.78115e+06	6.88778e+06	8.18591e+06	3.0606e+06	136983	3.86195e+06
MW0107786	L-Leucine	Amino acid and Its metabolites	Amino acids	C6H13NO2	131.095	[M+H]+	0.0078226	2	0.9557	rp	61-90-5	6106	HMDB0000687	24	C00123	4.67641e+07	1.50564e+07	1.26317e+07	1.24015e+07	8.07294e+06	1.02617e+07	1.74743e+07	1.67665e+07	2.68147e+07	1.52238e+07	2.26106e+07	2.09951e+07	2.91627e+06	8.21159e+06	596040
MW0056955	PC(18:0/18:2)	GP	PC	C44H84NO8P	785.593	[M+H]+	0.988898	2	0.9527	rp	27098-24-4	6441487	HMDB0008039	-	C00157	6.80331e+06	6.2004e+06	6.06949e+06	7.48785e+06	6.09037e+06	6.08282e+06	6.80887e+06	3.71767e+06	1.04424e+07	1.0039e+07	1.39388e+07	9.96532e+06	2.46576e+06	2.83083e+06	9.58044e+06
MW0126135	Picolinamide	Alcohol and amines	Amines	C6H6N2O	122.048	[M+H]+	0.306202	2	0.9428	rp	1452-77-3	15070	-	-	C01950	1.47325e+09	2.23621e+08	9.9198e+07	1.72914e+08	1.72491e+08	3.14691e+08	1.41283e+08	1.29992e+08	3.67144e+08	9.90747e+07	1.4763e+08	1.3352e+08	8.95275e+07	1.05617e+08	8.39914e+07
MW0057055	1,2-Dilinoleoyl-SN-glycero-3-phosphocholine	GP	PC	C44H80NO8P	781.562	[M+H]+	1.87055	2	0.939	rp	998-06-1	5288075	HMDB0008138	-	C00157	4.16811e+06	4.00104e+06	4.16222e+06	1.6454e+06	2.12356e+06	1.93473e+06	1.93515e+06	1.14255e+07	7.75469e+06	8.30281e+06	5.57546e+06	1.08518e+07	2.97547e+06	1.68612e+06	2.15367e+06
MEDP1132	3-Carboxypropyltrimethylammonium	Organic acid and Its derivatives	Organic acid and Its derivatives	C7H15NO2	145.11	[M+H]+	0.0894215	2	0.9276	rp	6249-56-5	22620	-	-	-	1.75707e+09	1.04173e+09	5.42705e+08	1.07429e+09	5.94719e+08	7.34965e+08	6.60707e+08	7.45298e+08	1.03113e+09	1.26076e+09	1.1078e+09	1.13077e+09	7.10524e+08	1.01813e+09	7.70376e+08
MW0063662	Stearoylcarnitine	FA	CAR	C25H49NO4	427.366	[M+H]+	0.346066	2	0.9252	rp	25597-09-5	52922056	HMDB0000848	5811	-	4.10959e+07	4.08042e+07	3.89055e+07	3.77669e+07	2.00267e+07	4.53683e+07	6.02107e+06	4.42862e+06	2.68677e+07	6.25296e+06	2.19957e+06	8.92098e+06	1.56375e+07	1.27507e+07	1.27999e+07
MW0063564	C24:1 Sphingomyelin	SP	SM	C47H93N2O6P	812.677	[M+H]+	1.75266	2	0.923	rp	94359-13-4	44260126	HMDB0012107	-	C00550	1.46529e+06	111714	3.21329e+06	2.94127e+06	2.38356e+06	3.67001e+06	4.01364e+06	3.58512e+06	2.74742e+06	3.46915e+06	3.09712e+06	3.14528e+06	3.03997e+06	2.78718e+06	3.15915e+06
MW0126293	Pyrazinamide	Organic acid and Its derivatives	Organic acid and Its derivatives	C5H5N3O	123.043	[M+H]+	5.06904	2	0.9196	rp	98-96-4	1046	HMDB0014483	-	C01956	5.16199e+07	4.44238e+07	4.48583e+07	1.3637e+07	7.36598e+06	4.02896e+07	1.94931e+07	4.48006e+07	1.31705e+07	4.17546e+07	4.56913e+07	4.63321e+07	4.32068e+07	1.28022e+07	3.52824e+07
MW0056748	N-Palmitoylsphingomyelin	SP	SM	C39H79N2O6P	702.568	[M+H]+	1.14859	2	0.9182	rp	6254-89-3	9939941	HMDB0010169	-	-	1.78972e+06	1.22143e+06	4.43323e+06	929001	762411	690856	2.96821e+06	2.32636e+06	912681	3.04457e+06	4.35831e+06	535991	125187	445358	1.05555e+06
MW0125218	Morpholine	Heterocyclic compounds	Heterocyclic compounds	C4H9NO	87.0684	[M+H]+	0.629928	2	0.9171	rp	110-91-8	8083	HMDB0031581	-	C14452	1.65663e+08	1.60944e+08	1.3111e+08	4.41594e+08	1.87627e+08	3.52207e+08	2.04057e+08	1.69128e+08	1.55559e+08	3.37145e+08	3.5611e+08	3.26665e+07	2.91376e+08	1.11667e+08	3.76724e+08
MEDP1002	Acetylcholine	Aldehyde,Ketones,Esters	Esters	C7H15NO2	146.118	[M+]+	1.36072	2	0.9141	rp	51-84-3	187	HMDB0000895	57	C01996	1.11446e+09	6.34308e+08	4.08532e+08	6.68999e+08	3.86298e+08	4.71208e+08	4.79112e+08	5.61631e+08	7.27423e+08	7.63093e+08	8.17599e+08	7.91647e+08	4.40464e+08	6.78014e+08	5.07768e+08
MW0009132	N-Methyl-a-aminoisobutyric acid	Amino acid and Its metabolites	Amino acid derivatives	C5H11NO2	117.079	[M+H]+	0.34913	2	0.913	rp	2566-34-9	75725	HMDB0002141	6508	-	4.20203e+07	4.71449e+07	4.28021e+07	5.32305e+07	5.04245e+07	2.89024e+07	5.28429e+07	5.39068e+07	7.99149e+07	6.39101e+07	4.06562e+07	5.02357e+07	4.73427e+07	5.45842e+07	4.59182e+07
MW0053910	Carnitine C6:0	FA	CAR	C13H25NO4	259.178	[M+]+	1.35025	2	0.9127	rp	22671-29-0	6426853	HMDB0000705	3548	-	2.42553e+07	1.72631e+07	1.02438e+07	6.14645e+07	1.30384e+07	1.80388e+07	5.98638e+07	4.02229e+07	1.71867e+08	2.97881e+07	5.16696e+07	7.62377e+07	44939354	5.45542e+07	3.9414e+07
MW0107617	Kojic acid	Organic acid and Its derivatives	Organic acid and Its derivatives	C6H6O4	142.027	[M+H]+	0.219705	2	0.9118	rp	501-30-4	3840	HMDB0032923	-	C14516	3.03631e+07	8.54694e+07	7.88451e+07	1.83031e+07	2.23386e+07	1.92826e+07	1.49065e+07	2.18465e+07	2.45133e+06	2.27418e+07	1.67675e+07	1.39216e+07	1.97466e+07	1.25785e+08	1.69396e+07
MW0056887	1-Palmitoyl-2-oleoyl-sn-glycero-3-phosphocholine	GP	PC	C42H82NO8P	759.578	[M+Na]+	1.13494	2	0.9045	rp	26853-31-6	5497103	HMDB0007972	-	C00157	1.18328e+07	4.60199e+06	6.72184e+06	9.22388e+06	1.36356e+07	8.4395e+06	7.80923e+06	1.68439e+07	2.15132e+07	3.12426e+07	2.7764e+07	3.36103e+07	9.9332e+06	7.40531e+06	8.30593e+06
MW0106559	D-Pyroglutamic acid	Amino acid and Its metabolites	Amino acids	C5H7NO3	129.043	[M+H]+	0.0843945	2	0.9025	rp	4042-36-8	439685	HMDB0000805	63632	C02237	1.1921e+07	1.07052e+07	1.23823e+07	1.51078e+07	1.8908e+07	9.16974e+06	1.61291e+07	9.92228e+06	8.0913e+06	8.8483e+06	1.15001e+07	1.24023e+07	9.53957e+06	9.36087e+06	1.63313e+07
MW0009108	Nitrobenzene	Benzene and substituted derivatives	Benzene and substituted derivatives	C6H5NO2	123.032	[M+H]+	0.327071	2	0.9019	rp	98-95-3	7416	HMDB0041950	-	C06813	3.81648e+07	2.63798e+07	3.30322e+06	1.33534e+07	2.32604e+07	2.91063e+07	1.77133e+07	2.209e+07	2.90021e+07	2.59166e+07	6.52003e+07	2.03252e+07	3.27928e+07	2.47356e+07	4.02364e+07
MEDP1440	Carnitine C5:0	FA	CAR	C12H23NO4	245.163	[M+]+	0.794537	2	0.8984	rp	31023-24-2	-	HMDB0000688	-	-	7.29788e+07	2.24703e+07	2.15406e+07	5.14714e+07	4.59756e+07	4.12795e+07	7.17071e+07	1.33534e+07	8.26429e+07	4.6624e+07	2.82689e+07	7.02932e+07	6.80555e+07	9.12754e+07	3.54429e+07
FDATN01438	Monosodium glutamate	Others	Medicine	C5H8NNaO4	169.035	[M+H]+	0.0790405	2	0.8907	rp	142-47-2 | 16177-21-2 | 6106-04-3	23672308	-	-	-	9.76736e+07	2.11684e+08	9.45223e+07	1.07112e+08	2.09568e+07	5.91316e+07	4.62174e+07	1.01641e+08	1.4808e+08	8.00936e+07	8.79363e+07	6.25885e+07	1.62782e+08	3.74307e+07	3.56008e+07
MW0103500	Clofarabine	Nucleotide and Its metabolites	Nucleotide and Its metabolites	C10H11ClFN5O3	303.053	[M+]+	7.05785	2	0.8899	rp	123318-82-1	119182	HMDB0014769	-	-	8.49389e+07	6.97646e+07	127547	6.94337e+07	6.1144e+07	6.17426e+07	5.04193e+07	5.59469e+07	3.23841e+07	2.21925e+07	2.71449e+07	2.82708e+07	3.26879e+06	460835	7.21413e+07
MW0123769	D-Serine	Amino acid and Its metabolites	Amino acids	C3H7NO3	105.043	[M+H]+	9.85132	2	0.8894	rp	312-84-5	71077	HMDB0003406	6920	C00740	4.02944e+08	3.44959e+08	5.06405e+07	1.32852e+08	7.17462e+07	66264658	2.76708e+08	1.42176e+08	1.5111e+08	1.75232e+08	2.93679e+08	2.6324e+08	9.55768e+07	2.91474e+07	6.21345e+07
MEDP1084	Carnitine C12:0	FA	CAR	C19H37NO4	343.272	[M+H]+	1.16051	2	0.8829	rp	25518-54-1	168381	HMDB0002250	6573	-	4.29587e+06	1.50645e+06	245504	757270	439888	667385	141727	406913	3.00119e+06	150380	283001	452842	705163	857382	813453
MW0124275	Guanine	Nucleotide and Its metabolites	Nucleotide and Its metabolites	C5H5N5O	151.049	[M+H]+	0.36062	2	0.8782	rp	73-40-5 | 66224-61-1 | 66224-63-3 | 66224-64-4 | 71660-31-6 | 71660-36-1	135398634	HMDB0000132	-	C00242	1.0002e+07	8.60374e+06	1.64666e+06	1.39773e+06	2.92121e+06	1.58507e+06	1.06973e+06	413677	4.24917e+06	898798	747592	953315	7.32321e+06	7.18718e+06	1.62852e+07
MEDP1685	Phytosphingosine	SP	SPH	C18H39NO3	317.293	[M+K]+	0.974423	2	0.8744	rp	554-62-1	122121	HMDB0004610	7066	C12144	337839	1.26463e+06	785860	1.17568e+06	433421	720026	312821	729639	763006	632138	794917	495940	350845	772568	433362
MW0055456	O-Decanoyl-L-carnitine	FA	CAR	C17H33NO4	315.241	[M+]+	1.64974	2	0.8649	rp	1492-27-9	11953821	HMDB0000651	-	C03299	2.99545e+06	3.1467e+06	150696	2.09149e+06	655379	879502	237600	193305	2.56697e+06	399730	211358	1.03868e+06	686608	1.98207e+06	1.58224e+06
MW0006140	Benzaldehyde	Benzene and substituted derivatives	Benzene and substituted derivatives	C7H6O	106.042	[M+H]+	0.588824	2	0.861	rp	100-52-7	240	HMDB0006115	-	C00261	3.21092e+07	3.47829e+07	4.02446e+07	3.56601e+07	2.84317e+07	3.9946e+07	5.05375e+07	3.79582e+07	4.27124e+07	3.8455e+07	2.44538e+07	3.39324e+07	1.14403e+07	1.38104e+07	1.13434e+07
MEDP0545	2-Pyrrolidinone	Heterocyclic compounds	Heterocyclic compounds	C4H7NO	85.0528	[M+H]+	0.844791	2	0.8597	rp	616-45-5	12025	HMDB0002039	6452	C11118	4.65031e+07	2.18136e+07	3.25361e+07	3.07849e+07	6.90324e+07	3.92774e+07	3.533e+07	4.84982e+07	3.0507e+07	2.33946e+07	2.70439e+07	2.0505e+07	3.21329e+07	3.27073e+07	1.62892e+08
FDATN01466	L-Histidine hydrochloride hydrate	Others	Medicine	C6H12ClN3O3	209.057	[M+H]+	0.0169241	2	0.8514	rp	5934-29-2 | 7048-02-4	165377	-	-	-	1.25078e+09	7.27694e+08	7.72116e+08	1.05119e+09	6.69179e+08	6.49717e+08	5.61326e+08	5.94102e+08	9.74103e+08	6.6118e+08	9.4443e+08	8.13348e+08	6.13297e+08	9.01723e+08	9.25212e+08
MEDP1665	Carnitine C3:0	FA	CAR	C10H19NO4	217.131	[M+H]+	0.184753	2	0.8461	rp	17298-37-2	107738	HMDB0062514	-	C03017	6.45327e+07	2.84537e+07	3.59036e+07	4.82883e+07	4.03025e+07	4.36601e+07	3.43424e+07	3.09398e+07	5.09904e+07	2.78108e+07	3.41696e+07	2.97074e+07	4.06699e+07	6.79298e+07	6.00285e+07
MEDP1399	Carnitine C16:2	FA	CAR	C23H41NO4	395.304	[M+]+	1.80358	2	0.8437	rp	1911579-97-9	156908015	HMDB0013334	-	-	2.44941e+06	2.49579e+06	1111806	949181	81253.2	545737	75143	70046.2	800961	498014	161726	1.07523e+06	1.24735e+06	1.57133e+06	1.61896e+06
MW0114049	Cathinone	Aldehyde,Ketones,Esters	Ketones	C9H11NO	149.084	[M+]+	3.10708	2	0.8379	rp	71031-15-7	62258	HMDB0000583	63533	C08301	4.71131e+06	4.74408e+06	5.15383e+06	2.47873e+06	8.05032e+06	3.26487e+06	5.12361e+06	3.05858e+06	5.43725e+06	3.49149e+06	7.33106e+06	2.6657e+06	2.6994e+06	4.34406e+06	5.43319e+06
MEDP1391	Carnitine C18:2	FA	CAR	C25H45NO4	423.335	[M+H]+	15.3409	2	0.8355	rp	36816-10-1	6450015	HMDB0006469	-	-	1.09093e+07	2.35113e+06	1.40638e+07	1.22974e+06	1.79375e+06	1.1701e+07	937249	2.52579e+06	1.06691e+06	1.1732e+07	886422	1.08527e+07	2.92341e+06	2.06259e+06	2.14935e+06
MW0193994	Carnitine C4:0	FA	CAR	C11H21NO4	231.147	[M+]+	1.24307	2	0.8314	rp	1492-26-8	439829	HMDB0002013	-	C02862	1.34567e+08	1.22187e+08	6.82429e+07	2.43796e+08	1.03859e+08	1.5643e+08	2.11985e+08	1.78895e+08	4.06003e+08	9.22258e+07	2.11062e+08	2.56929e+08	1.72051e+08	3.24184e+08	1.56539e+08
MEDP0541	δ-Valerolactam	Alcohol and amines	Amines	C5H9NO	99.0684	[M+H]+	0.626556	2	0.8248	rp	675-20-7	12665	HMDB0011749	-	-	3.99252e+07	2.05192e+07	1.87757e+07	3.41524e+07	4.51733e+07	2.06515e+07	4.67423e+07	6.14823e+07	7.16635e+07	2.44593e+07	2.45606e+07	2.93569e+07	1.98079e+07	2.71289e+07	1.84186e+07
FDATP01989	Creatine monohydrate	Others	Medicine	C4H11N3O3	149.08	[M+H]+	0.129821	2	0.8243	rp	6020-87-7	80116	-	-	-	3.75422e+08	1.59972e+08	1.77695e+08	2.47778e+08	4.33892e+07	1.09793e+08	4.53747e+07	1.48749e+08	1.66849e+08	1.01017e+08	1.35136e+08	8.32928e+07	1.00525e+08	1.87768e+08	5.80278e+07
FDATN01519	D-phenylalanine	Amino acid and Its metabolites	Amino acids	C9H11NO2	165.079	[M+H]+	1.89075	2	0.8193	rp	673-06-3	71567	-	-	C02265	1.45161e+07	7.78414e+06	5.14443e+06	6.41854e+06	7.03227e+06	3.7137e+06	8.80079e+06	5.81291e+06	1.04573e+07	4.63126e+06	8.31789e+06	1.00742e+07	2.63015e+06	5.65208e+06	3.09106e+06
ZINC12405245	Methyl linolenate	FA	Others	C19H32O2	292.24	[M+NH4]+	0.997234	2	0.8138	rp	301-00-8	5319706	-	-	-	2.81017e+07	2.08622e+07	1.88197e+07	1.58495e+07	2.20117e+07	1.974e+07	2.74226e+07	2.50322e+07	2.19657e+07	1.70512e+07	2.15861e+07	2.27698e+07	1.47756e+07	1.28327e+07	1.38044e+07
MW0124481	Isoniazid	Heterocyclic compounds	Heterocyclic compounds	C6H7N3O	137.059	[M+H]+	2.49799	2	0.8125	rp	54-85-3	3767	HMDB0015086	-	C07054	8.38524e+07	8.66099e+07	7.22889e+07	7.45006e+07	6.71605e+07	8.09293e+07	8.23907e+07	7.6631e+07	8.11618e+07	8.32558e+07	8.39302e+07	8.81829e+07	9.54127e+07	9.66939e+07	6.37938e+07
MW0124155	Fomepizole	Heterocyclic compounds	Heterocyclic compounds	C4H6N2	82.0531	[M+H]+	0.769485	2	0.8052	rp	7554-65-6	3406	HMDB0015344	-	C07837	6.27609e+07	6.30469e+07	6.18011e+07	6.5167e+07	6.98172e+07	6.56583e+07	7.42021e+07	6.53889e+07	6.13774e+07	6.42941e+07	6.47518e+07	2.01685e+07	2.37905e+08	5.81202e+07	3.57883e+08
MEDL00575	L-Isoleucine	Amino acid and Its metabolites	Amino acids	C6H13NO2	131.095	[M+H]+	0.455986	2	0.8042	rp	73-32-5	6306	HMDB0000172	5193	C00407	1.5094e+08	1.69874e+08	6.61273e+07	1.13481e+08	9.39368e+07	4.94568e+07	1.39198e+08	1.6463e+08	1.74683e+08	1.60242e+08	1.64257e+08	1.6273e+08	5.7973e+07	1.49461e+08	4.25189e+07
MW0141492	16-Methoxytabersonine	Alkaloids	Alkaloids	C22H26N2O3	366.194	[M+Na]+	0.9	3	0.9912	rp	27773-39-3	443356	-	-	-	1.9398e+06	1.47721e+06	4.4421e+06	7.88481e+06	6.54722e+06	6.26619e+06	7.82522e+06	6.62984e+06	5.51985e+06	3.20542e+06	5.25524e+06	5.41244e+06	7.84334e+06	6.02652e+06	3.29118e+06
MW0161504	1,1-Dihydroxypropan-2-one	Aldehyde,Ketones,Esters	Ketones	C3H6O3	90.0317	[M+Na]+	0.525	3	0.9791	rp	1186-47-6	13180982	-	-	-	2.02676e+06	1.47033e+06	627551	7.46105e+06	6.44954e+06	5.31986e+06	1.77373e+07	5.50715e+06	6.09961e+06	1.5073e+06	8.23971e+06	4.99311e+06	7.68909e+06	1.13291e+07	1.73635e+07
MW0114746	Lactaldehyde	Aldehyde,Ketones,Esters	Aldehydes	C3H6O2	74.0368	[M+H]+	1.05	3	0.967	rp	598-35-6	439231	HMDB0003052	3214	C00424	4.45363e+07	3.07598e+07	1.87615e+07	5.69595e+07	6.31435e+07	18475532	2.79677e+07	7.19524e+07	3.87268e+07	8.122e+07	4.62783e+07	3.33435e+07	7.56238e+07	4.12002e+07	9.04705e+07
MW0155485	Phenylacetone	Benzene and substituted derivatives	Benzene and substituted derivatives	C9H10O	134.073	[M+CH3CN+H]+	0.15	3	0.9489	rp	103-79-7 | 136675-26-8	7678	-	-	-	4.24592e+06	4.29924e+06	7.97245e+06	5.59104e+06	6.53126e+06	5.91448e+06	3.66522e+06	5.02547e+06	8.38756e+06	9.45613e+06	9.4376e+06	9.83676e+06	4.544e+06	5.52549e+06	2.80776e+06
MW0111487	D-Lactaldehyde	Aldehyde,Ketones,Esters	Aldehydes	C3H6O2	74.0368	[M+H]+	1.3	3	0.9487	rp	747536	439350	HMDB0006458	-	C00937	2.00113e+07	1.94689e+07	1.03714e+07	2.31629e+07	1.60702e+07	1.50731e+07	1.92668e+07	1.30744e+07	2.3193e+07	2.32472e+07	3.42837e+07	1.71583e+07	1.17321e+07	1.71858e+07	1.71467e+07
MW0154166	N(5)-Hydroxy-L-ornithine	Amino acid and Its metabolites	Amino acid derivatives	C5H12N2O3	148.085	[M+H-2H2O]+	1.025	3	0.9479	rp	35187-58-7	169671	-	-	C20850	4.5837e+07	4.28922e+07	2.05228e+07	3.44219e+07	5.81626e+07	1.355e+08	4.16139e+07	3.83074e+07	3.16407e+07	1.11987e+08	2.94436e+07	1.34835e+08	2.62824e+07	4.03874e+07	1.1556e+07
MW0160575	2-Azaniumylacetate	Aldehyde,Ketones,Esters	Esters	C2H5NO2	75.032	[M-H+2Na]+	0.675	3	0.9443	rp	127883-08-3	5257127	-	-	-	9.01952e+07	1.19569e+08	1.43263e+08	9.33284e+07	1.91638e+08	8.98001e+07	1.1096e+08	8.1373e+07	7.86381e+07	8.73363e+07	9.85418e+07	9.59643e+07	8.53327e+07	1.04794e+08	1.37392e+08
MW0105405	Acetamide	Alcohol and amines	Amines	C2H5NO	59.0371	[M+HCOO+2H]+	0.85	3	0.9417	rp	60-35-5	178	HMDB0031645	-	C06244	628266	1.12084e+06	830426	1.84134e+06	319285	1.03101e+06	1.36824e+06	384324	1.37389e+06	1.05352e+06	497048	2.826e+06	3.05683e+06	873478	2.60979e+06
MEDL00439	Lactic acid	Organic acid and Its derivatives	Organic acid and Its derivatives	C3H6O3	90.0317	[M+NH4]+	0.775	3	0.9374	rp	50-21-5 | 26100-51-6 | 598-82-3 | 26811-96-1	612	HMDB0144295	-	C01432	4.63938e+06	1.55701e+07	1.18122e+07	1.65384e+07	9.75242e+06	8.3856e+06	9.62735e+06	9.43819e+06	1.30119e+07	7.36969e+06	8.56952e+06	1.22187e+07	8.55613e+06	9.42768e+06	1.75783e+07
MW0114212	alpha-D-Galactose 1-phosphate	Organic acid and Its derivatives	Organic acid and Its derivatives	C6H13O9P	260.03	[M-2H+3Na]+	0.2	3	0.9288	rp	2255-14-3	123912	HMDB0000645	-	C00446	1.07541e+07	7.26083e+06	1.159e+07	864341	1.57661e+06	7.06646e+06	4.15486e+06	3.98399e+06	6.85317e+06	1.13185e+07	1.62506e+06	6.59677e+06	2.06185e+06	1.53754e+06	6.34291e+06
MW0114824	Methanol	Alcohol and amines	Alcohols	CH4O	32.0262	[M+K+HCOOH]+	0.15	3	0.9251	rp	67-56-1	887	HMDB0001875	4201	C00132	1.09756e+06	2.87968e+06	3.59308e+07	913266	616997	3.2859e+06	2.30567e+06	2.30402e+06	1.40251e+06	3.19748e+06	3393651	2.28923e+06	3.58824e+06	1.64458e+06	4.68612e+07
MW0114275	Dihydroxyacetone	Aldehyde,Ketones,Esters	Ketones	C3H6O3	90.0317	[M+K+HCOOH]+	3.95	3	0.9185	rp	96-26-4	670	HMDB0001882	6368	C00184	1.96969e+06	752181	2.2139e+06	3.63703e+07	5.21202e+07	2.17607e+07	1.51839e+07	1.86571e+07	2.40045e+07	1.15993e+07	2.95694e+07	1.7992e+07	1.15882e+08	1.82809e+08	1.72364e+08
MW0160075	Lanthionine	Organic acid and Its derivatives	Organic acid and Its derivatives	C6H12N2O4S	208.052	[M+K]+	2.8	3	0.914	rp	922-55-4	98504	HMDB0240656	-	-	1.6232e+07	1.46184e+07	3.23175e+07	1.18893e+07	5.027e+07	4.24276e+07	4.67579e+07	3.27301e+07	2.59343e+07	1.72787e+07	2.98824e+07	3.69006e+07	1.6591e+07	2.03681e+07	3.00125e+07
MW0114867	Pyruvaldehyde	Aldehyde,Ketones,Esters	Aldehydes	C3H4O2	72.0211	[M+CH3CN+H]+	2.675	3	0.9103	rp	78-98-8	880	HMDB0001167	6049	C00546	1.28635e+07	1.28396e+07	1.31713e+07	1.6366e+07	1.66168e+07	1.22634e+07	8.63305e+06	1.01025e+07	9.40088e+06	1.28559e+07	8.10366e+06	2.69836e+07	1.89751e+07	1.16175e+07	1.75045e+07
MW0126140	2-(1-methyl-1H-imidazol-5-yl)acetic acid	Organic acid and Its derivatives	Organic acid and Its derivatives	C6H8N2O2	140.059	[M+H-H2O]+	0.450172	3	0.897	rp	4200-48-0	6451814	HMDB0004988	7239	-	2.00728e+08	1.13828e+08	7.34649e+07	1.08523e+08	7.59567e+07	8.52379e+07	6.38537e+07	5.17142e+07	1.09546e+08	7.66742e+07	8.93095e+07	7.06173e+07	7.09689e+07	3.45298e+08	8.18773e+07
MW0160079	3-Hydroxy-2,4,5-trihydroxymethylpyridine	Heterocyclic compounds	Pyridine and pyridine derivatives	C8H11NO4	185.069	[M+H]+	0.225	3	0.8923	rp	29712-70-7	101491	-	-	-	2.20351e+06	874611	3.34553e+07	216659	251707	1.67007e+06	1.98688e+06	874403	799697	1.97617e+06	501830	798570	265390	417938	4.39979e+07
MEDL01849	Solanidine	Alkaloids	Alkaloids	C27H43NO	397.334	[M+Na+HCOOH]+	3.13084	3	0.8907	rp	80-78-4	65727	HMDB0003236	3517	C06543	505027	395123	42472.4	638492	397786	1.71378e+06	370206	58652.2	41000.4	361610	42226.1	102153	229292	2.74558e+06	2.0714e+06
MW0111511	D-fructofuranose	Carbohydrates and Its metabolites	Sugars	C6H12O6	180.063	[M+NH4]+	0.025	3	0.8893	rp	10247-46-8	439163	-	-	C00095	1.1335e+06	628203	339637	2.26885e+06	1.67423e+06	3.34783e+06	3.1642e+06	1.92109e+06	541126	2.02054e+06	1.3279e+06	2.16257e+06	1.18839e+06	654873	1.48566e+06
MW0140582	(R)-2-Methylpyrrolidine	Heterocyclic compounds	Heterocyclic compounds	C5H11N	85.0891	[M+H]+	0.851807	3	0.8814	rp	41720-98-3	641544	-	-	C20809	8.47752e+08	4.18802e+08	3.46253e+08	3.91438e+08	2.71311e+08	4.01082e+08	4.41518e+08	4.50518e+08	5.94569e+08	4.57939e+08	5.60878e+08	5.4341e+08	8.34914e+07	1.86184e+08	6.30728e+07
MW0014796	5-Hydroxypentanoic acid	Organic acid and Its derivatives	Organic acid and Its derivatives	C5H10O3	118.063	[2M+K]+	1.2	3	0.8695	rp	13392-69-3	25945	HMDB0061927	-	C02804	86674.7	268690	156646	668943	347949	65873.8	1.55979e+07	2.10051e+06	8.41042e+06	1.56268e+07	1.14437e+07	8.98875e+06	749516	101613	134940
MW0169863	Solasodine	Alkaloids	Alkaloids	C27H43NO2	413.329	[M+Na+HCOOH]+	1.38911	3	0.8684	rp	126-17-0	442985	HMDB0035282	41805	C10822	2.74611e+07	9.05561e+06	1.54485e+07	8.972e+06	1.47691e+07	3.62921e+07	1.18283e+07	1.8201e+07	1.86422e+07	1.59548e+07	1.22194e+07	9.57704e+06	2.69497e+07	4.90436e+07	5.70479e+07
MW0114628	Inositol 1,3-bisphosphate	Carbohydrates and Its metabolites	Phosphate sugars	C6H14O12P2	339.996	[M+H-H2O]+	0.836704	3	0.8658	rp	103597-56-4	128419	HMDB0006234	45109	C04062	2.63845e+07	1.32152e+08	1.84625e+07	756539	5.35889e+06	6.0254e+06	748807	2.25581e+06	742729	7.34882e+06	3.6622e+06	604691	1.64556e+07	1.94582e+07	2.55506e+07
MW0125030	Methyl 1-methylpyrrole-2-carboxylate	Aldehyde,Ketones,Esters	Esters	C7H9NO2	139.063	[M+H]+	6.16997	3	0.8639	rp	37619-24-2	142178	-	263633	-	1.05789e+08	5.96714e+07	4.94095e+07	7.87346e+07	3.71526e+07	9.34644e+07	6.29089e+07	3.61639e+07	7.01026e+07	7.98344e+07	7.63157e+07	7.33052e+07	7.42519e+07	4.61033e+07	7.77934e+07
MW0143634	(4S,5S)-5-Hydroxy-2-methyl-1,4,5,6-tetrahydropyrimidine-4-carboxylic acid	Amino acid and Its metabolites	Amino acid derivatives	C6H10N2O3	158.069	[M+H]+	0.9	3	0.8618	rp	165542-15-4	12011795	-	-	-	2.96751e+06	2.29222e+06	3.87885e+06	3.54548e+06	2.42075e+06	3.64121e+06	3.64729e+06	3.45542e+06	3.80901e+06	3.78643e+06	3.25026e+06	3.92753e+06	4.30436e+06	2.72343e+06	4.73782e+06
MW0109266	Picolinic acid	Organic acid and Its derivatives	Organic acid and Its derivatives	C6H5NO2	123.032	[M+H]+	0.398071	3	0.8562	rp	98-98-6	1018	HMDB0002243	-	C10164	2.08154e+07	2.01485e+07	2.71464e+06	2.36973e+07	6.07161e+07	4.98631e+07	1.00698e+07	3.11541e+07	1.68598e+07	4.95978e+07	2.59456e+07	1.39562e+07	7.67594e+07	5.44496e+07	8.24377e+07
MW0152660	L-glyceraldehyde	Carbohydrates and Its metabolites	Sugars	C3H6O3	90.0317	[2M+K]+	0.2	3	0.8538	rp	497-09-6	439723	-	-	C02426	1.3507e+06	233321	703949	688305	1.14707e+06	1.21583e+06	1.01876e+06	1.25005e+06	956872	890184	650337	1.00807e+06	351897	826523	1.02695e+06
MW0106532	2-Aminoheptanedioic acid	Organic acid and Its derivatives	Organic acid and Its derivatives	C7H13NO4	175.084	[M+H-H2O]+	0.00874756	3	0.8466	rp	3721-85-5	101122	HMDB0034252	-	-	782005	2.48954e+06	2.11395e+06	2.82934e+06	2.30071e+06	2.04782e+06	7.07635e+06	3.56692e+06	3.54138e+06	5.74596e+06	9.1385e+06	6.28697e+06	5708186	5.34648e+06	1.12869e+07
MW0138019	D-Proline	Organic acid and Its derivatives	Sulfonic acids	C5H9NO2	115.063	[M+NH4]+	0.575	3	0.8454	rp	344-25-2	8988	HMDB0003411	-	C00763	8.47563e+07	4.08263e+07	6.35795e+07	5.19845e+07	4.95668e+07	3.03845e+07	5.53781e+07	4.7657e+07	5.5367e+07	4.16591e+07	9.90723e+07	6.15884e+07	2.69295e+07	5.27342e+07	2.44307e+07
MW0007561	Mechlorethamine	Alcohol and amines	Amines	C5H11Cl2N	155.027	[M+H]+	11.7352	3	0.8448	rp	51-75-2	4033	HMDB0015025	-	C07115	6.60843e+07	7.31818e+07	6.84631e+07	6.85813e+07	6.64242e+07	7.25205e+07	6.74134e+07	6.48488e+07	6.91296e+07	7.11394e+07	7.0904e+07	7.10922e+07	7.32917e+07	7.05321e+07	6.17884e+07
MW0144895	Allopurinol riboside	Nucleotide and Its metabolites	Nucleotide and Its metabolites	C10H12N4O5	268.081	[M+H]+	0.34762	3	0.8444	rp	16220-07-8	135407110	HMDB0000481	-	-	879.32	875.92	816.65	757.96	811.65	3990.59	785.88	817.67	967.05	893.06	765.97	837.85	205405	120226	131111
MEDP1847	5-Hydroxymethyl-2-furancarboxaldehyde	Aldehyde,Ketones,Esters	Aldehydes	C6H6O3	126.032	[M+H]+	0.266617	3	0.8439	rp	67-47-0	237332	HMDB0034355	-	C11101	2.26548e+07	2.01263e+07	2.94768e+07	1.37446e+07	1.45353e+07	1.19871e+07	1.49654e+07	1.31866e+07	4.03655e+07	1.78684e+07	1.80418e+07	1.79321e+07	1.04509e+07	1.43773e+07	1.42009e+07
MW0055261	C22 Sphingomyelin	SP	SM	C45H91N2O6P	786.662	[M+K]+	8.79981	3	0.8418	rp	94359-12-3	44260125	HMDB0012103	-	-	8.84877e+07	9.18752e+07	8.36425e+07	8.99496e+07	9.07133e+07	9.32951e+07	9.01658e+07	8.60892e+07	8.89206e+07	9.27811e+07	8.87301e+07	9.32069e+07	8.91337e+07	9.19479e+07	7.67206e+07
MW0017077	5alpha-Cholestan-3-one	Hormones and hormone related compounds	Hormones and hormone related compounds	C27H46O	386.355	[2M+K]+	0.320326	3	0.8403	rp	566-88-1	92128	HMDB0000871	5832	C03238	1.09501e+07	2.71572e+06	1.5651e+06	2.72987e+06	3.01868e+06	2.70119e+06	1.00124e+06	2.12113e+06	1.77295e+06	1.62924e+06	1.56169e+06	937732	1.17148e+06	1.26388e+06	1.21468e+06
MW0105415	Acetohydroxamic Acid	Organic acid and Its derivatives	Organic acid and Its derivatives	C2H5NO2	75.032	[M+H]+	0.994618	3	0.8367	rp	546-88-3	1990	HMDB0014691	-	C06808	682082	538215	875786	435208	627104	803911	853659	439765	557103	469421	233320	226423	231029	239533	384428
MW0123116	Biotin-XX-Hydrazide	Heterocyclic compounds	Heterocyclic compounds	C22H40N6O4S	484.283	[M+NH4]+	1.0959	3	0.8361	rp	211237-33-1	16760313	-	64812	-	4.72588e+07	6.00101e+07	7.59489e+07	6.48558e+07	6.29686e+07	6.56435e+07	6.41192e+07	7.23824e+07	7.25737e+07	7.1915e+07	6.05187e+07	6.96063e+07	9.65531e+07	8.00328e+07	4.50019e+07
MW0104489	2-amino-3-(1H-pyrazol-1-yl)propanoic acid	Organic acid and Its derivatives	Organic acid and Its derivatives	C6H9N3O2	155.07	[M+H]+	0.47333	3	0.8308	rp	2734-48-7	119630	HMDB0034267	-	-	3.19227e+06	6.57932e+06	5.03279e+06	6.70685e+06	5.86665e+06	4.87098e+06	1.01293e+07	4.77088e+06	4.65506e+06	3.67571e+06	6.26937e+06	1.34161e+07	1.19223e+07	6.01658e+06	9.53782e+06
MW0124063	3-Ethyl-4-methyl-1H-pyrrole-2,5-dione	Alcohol and amines	Amines	C7H9NO2	139.063	[M+H]+	5.97799	3	0.8303	rp	20189-42-8	29995	-	264032	-	1.81903e+07	6.50169e+06	5.77599e+06	7.93231e+06	9.75238e+06	1.49819e+07	6.60678e+06	5.86522e+06	6.8149e+06	9.23873e+06	1.05034e+07	7.3929e+06	7.95248e+06	8.88239e+06	1.27153e+07
MW0126214	Pralidoximum	Heterocyclic compounds	Heterocyclic compounds	C7H9N2O+	137.071	[M+H]+	7.57693	3	0.8302	rp	6735-59-7 | 94-63-3 | 25615-00-3	135398747	HMDB0014871	-	C07400	1.72061e+09	1.96103e+09	1.59076e+09	1.43165e+09	1.3071e+09	1.61286e+09	1.68388e+09	1.6245e+09	1.74312e+09	1.71712e+09	1.66031e+09	1.7662e+09	2.00137e+09	1.61526e+09	1.35744e+09
FDATN00789	Ondansetron hydrochloride dihydrate	Others	Medicine	C18H24ClN3O3	365.151	[M+H]+	0.852283	3	0.8281	rp	103639-04-9 | 99614-01-4	59774	-	-	C71153	1.13115e+08	5.98043e+06	3.32152e+07	7.83254e+06	6.30162e+06	1.51433e+07	6.07309e+06	4.11956e+06	1.02571e+08	8.24594e+06	6.37379e+08	6.42619e+06	4.0064e+07	5.18033e+07	8.74549e+06
MW0062208	Prosapogenin A	Steroids	Steroidal saponins	C39H62O12	722.424	[M+NH4]+	7.48567	3	0.8269	rp	19057-67-1	11061578	HMDB0029312	-	-	167817	89539.2	331215	125387	128085	145118	8.37236e+07	6.12565e+07	4.00836e+07	4.61143e+07	5.60061e+07	4.83021e+07	553155	838404	167390
MW0154649	N-succinyl-LL-2,6-diaminopimelic acid	Organic acid and Its derivatives	Organic acid and Its derivatives	C11H18N2O7	290.111	[M+H-H2O]+	6	3	0.8247	rp	26605-36-7	440333	HMDB0012267	-	C04421	5.68105e+06	3.77993e+06	5.13189e+06	1.7212e+07	2.0699e+07	2.25958e+07	1.26823e+07	1.32829e+07	1.38893e+07	1.50772e+07	1.82638e+07	1.82297e+07	4.0629e+07	3.66543e+07	3.10518e+07
MW0104007	(S)-beta-Aminoisobutyric acid	Amino acid and Its metabolites	Amino acid derivatives	C4H9NO2	103.063	[M+H-H2O]+	0.894894	3	0.8228	rp	4249-19-8	439434	HMDB0002166	6520	C03284	5.61329e+07	1.95509e+08	2.84151e+08	3.48307e+07	3.37784e+07	1.15702e+08	4.79473e+07	1.35326e+08	7.61982e+07	2.25028e+07	2.45617e+07	1.63832e+07	2.35928e+07	2.78802e+08	4.16391e+08
MW0159781	Dibasic sodium phosphate	Heterocyclic compounds	Heterocyclic compounds	Na2HPO4	141.941	[M+K]+	0.440369	3	0.8226	rp	7558-79-4	24203	-	-	C13558	1.21808e+08	1.08479e+08	6.95125e+07	8.70945e+07	1.95216e+08	1.54005e+08	1.45999e+08	8.88634e+07	1.15578e+08	9.32664e+07	1.0027e+08	1.28668e+08	1.51751e+08	1.68163e+08	9.38327e+07
MW0122775	5-Hydroxy-2-methyl-4H-pyran-4-one	Heterocyclic compounds	Heterocyclic compounds	C6H6O3	126.032	[M+H]+	0.266367	3	0.8197	rp	644-46-2	69521	-	263634	-	1.41186e+07	1.10004e+07	9.80817e+06	5.85561e+06	3.79622e+07	1.52371e+07	1.11518e+07	8.33002e+06	4.62177e+07	6.67002e+06	1.11676e+07	8.08919e+06	2.22462e+07	7.01442e+06	7.37722e+06
MW0001273	1,2,4-Benzenetriol	Benzene and substituted derivatives	Phenolics	C6H6O3	126.032	[M+H]+	0.171	3	0.8191	rp	533-73-3	10787	HMDB0124831	506	C02814	2.96562e+06	2.53113e+06	2.1184e+06	2.30032e+06	2.37774e+06	6.30338e+06	3.18853e+06	2.44367e+06	5.90402e+06	3.10883e+06	2.29837e+06	3.43362e+06	5.31596e+06	9.35259e+06	1.41035e+07
MW0055500	Levocarnitine propionate	FA	CAR	C10H19NO4	217.131	[M+H]+	0.0241284	3	0.8188	rp	20064-19-1	188824	HMDB0000824	-	C03017	1.31215e+07	1.81357e+07	1.21704e+07	3.23189e+07	2.57307e+07	2.94364e+07	2.76593e+07	2.53795e+07	3.92612e+07	2.63184e+07	2.62818e+07	2.70206e+07	2.47744e+07	1.34701e+07	1.66371e+07
MW0013385	LPC(O-16:0/2:0)	GP	LPC	C26H54NO7P	523.364	[M+Na]+	3.03369	3	0.8177	rp	74389-68-7	108156	HMDB0062195	-	C00157	5.43276e+06	1.87501e+06	2.98674e+06	4.69379e+06	6.33438e+06	4.83075e+06	1.08975e+07	1.0896e+07	1.14814e+07	6.48595e+06	1.34249e+07	2.05462e+07	8.66959e+06	1.64876e+07	1.33036e+07
MW0106354	D-Alanine	Amino acid and Its metabolites	Amino acids	C3H7NO2	89.0477	[M+H]+	0.722185	3	0.8171	rp	338-69-2	71080	HMDB0001310	-	C00133	7.04426e+07	5.63148e+07	7.36981e+07	6.63076e+07	2.58949e+08	1.03085e+08	4.2654e+07	3.95156e+07	7.21816e+08	6.40399e+07	8.65794e+07	1.77935e+08	7.62244e+07	7.18602e+07	7.52151e+07
MW0056964	1-Stearoyl-2-arachidonoyl-sn-glycero-3-phosphocholine	GP	PC	C46H84NO8P	809.593	[M+Na]+	0.722907	3	0.8159	rp	35418-59-8	16219824	HMDB0008048	-	C00157	530867	91166.2	1.01215e+06	524849	753638	716434	822019	1.68683e+06	767932	748658	576298	2.35526e+06	489422	935029	259228
MW0114474	Formaldehyde	Aldehyde,Ketones,Esters	Aldehydes	CH2O	30.0106	[2M+K]+	0.95	3	0.8145	rp	50-00-0	712	HMDB0001426	-	C00067	6.81093e+07	7.32776e+07	5.82833e+07	3.15587e+07	4.66727e+07	4.42613e+07	4.42928e+07	5.02994e+07	4.24879e+07	6.23595e+07	1.15976e+08	4.44295e+07	7.65404e+07	9.28492e+07	7.854e+07
MW0111031	Ethyl nitrite	Others	Others	C2H5NO2	75.032	[M+H]+	0.975545	3	0.8134	rp	109-95-5	8026	HMDB0031239	-	-	395988	1.20378e+07	1.80783e+06	6.67958e+06	9.08237e+08	7.47765e+06	452722	1.33817e+06	1.26624e+06	449992	1.01529e+06	801483	410843	375264	1.38949e+07
MW0113926	Aminoacetone	Aldehyde,Ketones,Esters	Ketones	C3H7NO	73.0528	[2M+K]+	3.05	3	0.8121	rp	298-08-8	215	HMDB0002134	6502	C01888	3.94166e+06	4.12392e+06	2.11772e+06	438599	2.66554e+06	1.47722e+06	660935	1.6493e+06	465522	755300	893319	1.11173e+06	6.78118e+06	1.27201e+07	1.57958e+07
MW0158329	Polytuftsin	Amino acid and Its metabolites	Small Peptide	C21H40N8O6	500.307	[M+]+	1.3808	3	0.8094	rp	9063-57-4 | 112592-90-2	156080	HMDB0005770	-	-	1.90608e+08	1.56556e+08	318249	1.55813e+08	1.37211e+08	1.38554e+08	2.07726e+07	1.49406e+07	1.03414e+07	1.1272e+07	6.13343e+06	1.14477e+07	1.27164e+08	1.5666e+08	1.61889e+08
MW0110782	3-Aminopropanol	Alcohol and amines	Alcohols	C3H9NO	75.0684	[M+H]+	0.973776	3	0.8081	rp	156-87-6	9086	HMDB0140038	-	-	4.65179e+07	2.65816e+07	1.16695e+07	17861940	4.07751e+07	4.94536e+07	3.08358e+07	5.2844e+07	1.63262e+07	1.78811e+07	1.96743e+07	3.23432e+07	9.84989e+06	1.08277e+07	1.41026e+07
MW0015185	7-Dehydrodesmosterol	Hormones and hormone related compounds	Hormones and hormone related compounds	C27H42O	382.324	[M-2H+3Na]+	4.51837	3	0.808	rp	1715-86-2	440558	HMDB0003896	-	C05107	1.57676e+06	394164	408906	568000	661720	766355	2.94286e+06	269862	1.97301e+06	2.41996e+06	2317564	4.10216e+06	1.04903e+06	4.999e+06	1.28103e+06
MW0112049	2-Acetyl-3-methylpyrazine	Heterocyclic compounds	Heterocyclic compounds	C7H8N2O	136.064	[M+H]+	7.19571	3	0.8078	rp	23787-80-6	32093	HMDB0030001	-	-	1.457e+07	1.87932e+07	2.31475e+07	1.10223e+07	2.64116e+07	8.41117e+06	1.3295e+07	1.45317e+07	1.81584e+07	4.59315e+06	13539541	1.81988e+07	9.7303e+06	2.73774e+07	1.80751e+07
MW0117197	1-Methyl-2-pyrrolidinone	Aldehyde,Ketones,Esters	Ketones	C5H9NO	99.0684	[M+H]+	0.42012	3	0.807	rp	872-50-4 | 2687-44-7 | 51013-18-4 | 26876-92-6 | 30207-69-3	13387	HMDB0002039	68859	-	3.08938e+07	2.33731e+07	3.33831e+07	7.89334e+07	3.46993e+07	4.33031e+07	3.5869e+07	2.64378e+07	2.032e+07	2.7534e+07	2.43191e+07	2.08309e+07	2.52054e+07	1.40601e+07	1.90105e+07
MW0126356	Pyrrole	Heterocyclic compounds	Heterocyclic compounds	C4H5N	67.0422	[M+NH4]+	0.753992	3	0.8069	rp	109-97-7	8027	HMDB0035924	-	C19907	1.73991e+08	3.22489e+08	2.09685e+08	2.91465e+08	2.49227e+08	3.30275e+08	3.28791e+08	2.52069e+08	2.94749e+08	2.49092e+08	2.39858e+08	2.14686e+08	1.65671e+08	2.65961e+08	2.80256e+08
MW0105301	5-Aminopentanamide	Alcohol and amines	Amines	C5H12N2O	116.095	[M+H]+	0.308687	3	0.8062	rp	13023-70-6	439358	HMDB0012176	-	C00990	1.41843e+08	92953612	2.94813e+08	4.03309e+08	1.45119e+08	9.33925e+07	1.05686e+08	1.85797e+08	1.52591e+08	9.35081e+07	2.65571e+08	6.52239e+07	6.89411e+07	2.30985e+08	2.15021e+08
MW0108646	N-Acetylproline	Amino acid and Its metabolites	Amino acid derivatives	C7H11NO3	157.074	[M+H]+	0.0431055	3	0.8058	rp	68-95-1	66141	HMDB0094701	-	-	9.7037e+06	4.5766e+06	8.45495e+06	1.11776e+07	1.24694e+07	1.09588e+07	9.24908e+06	1.44147e+07	1.00197e+07	3.22709e+06	8.78274e+06	1.25475e+07	8.74357e+06	3.61864e+06	6.52317e+06
MW0107876	L-Homocysteic acid	Organic acid and Its derivatives	Organic acid and Its derivatives	C4H9NO5S	183.02	[M+H-2H2O]+	5.95732	3	0.8042	rp	14857-77-3	177491	HMDB0002205	6545	C16511	1.57626e+08	1.34156e+08	1.01275e+08	2.39042e+08	2.28519e+08	1.00133e+08	1.48487e+08	1.07397e+08	1.96407e+08	8.24835e+07	1.09609e+08	1.01288e+08	1.13151e+08	1.48933e+08	1.84104e+08
MEDL01963	Salicylamide	Benzene and substituted derivatives	Phenolics	C7H7NO2	137.048	[M+]+	3.58038	3	0.7983	rp	65-45-2	5147	HMDB0015687	-	-	1.1061e+07	9.29804e+06	4.80376e+06	1.18014e+07	1.19749e+07	3.11135e+07	2.3433e+07	2.40189e+07	2.15245e+07	1.24797e+07	2.01708e+07	1.67953e+07	4.22961e+07	7.54553e+07	6.57593e+07
MW0116046	(R)-Dihydromaleimide	Alcohol and amines	Amines	C4H5NO2	99.032	[M+H]+	0.72759	3	0.7976	rp	87710-47-2	353549	HMDB0030276	-	-	1.4667e+08	2.70418e+07	1.51062e+07	2.39421e+07	3.67705e+07	2.26201e+07	2.90544e+07	3.27755e+07	1.9343e+07	2.88246e+07	2.72533e+07	1.33084e+07	1.15067e+07	1.3193e+07	1.66762e+08
MW0119390	3-Amino-2-oxazolidone	Aldehyde,Ketones,Esters	Ketones	C3H6N2O2	102.043	[M+H]+	0.545642	3	0.7972	rp	80-65-9	65725	HMDB0060739	-	-	6.20655e+07	7.1755e+07	2.00653e+08	2.14631e+08	5.90096e+07	1.31044e+08	4.40518e+07	6.13957e+07	1.51494e+08	1.60901e+08	8.78564e+07	1.22204e+08	1.07047e+08	1.66394e+08	1.01284e+08
MW0168516	2-Hydroxypyridine	Heterocyclic compounds	Heterocyclic compounds	C5H5NO	95.0371	[M+NH4]+	0.211369	3	0.7947	rp	142-08-5	8871	HMDB0013751	-	C02502	7.87636e+06	5.84515e+06	1.68261e+07	1.51262e+07	5.81568e+07	1.83885e+07	1.09046e+07	5.58488e+06	8.35942e+06	9.58282e+06	6.69452e+06	6.72862e+06	6.65433e+06	8.11437e+06	8.98675e+06
MW0111252	Phenformin	Benzene and substituted derivatives	Benzene and substituted derivatives	C10H15N5	205.133	[M+H-2H2O]+	2.92555	3	0.7947	rp	114-86-3	8249	HMDB0015050	-	C07673	1.46584e+07	1.92263e+07	1.08419e+07	3.80205e+07	9.80155e+06	1.47903e+07	1.42219e+07	1.20117e+07	8.11933e+06	1.48161e+07	1.46312e+07	1.01291e+07	1.5529e+07	1.52884e+07	2.73654e+07
MW0114625	Inosine 2'-phosphate	Organic acid and Its derivatives	Organic acid and Its derivatives	C10H13N4O8P	348.047	[M+H]+	0.196251	3	0.7937	rp	572-25-8	136025255	HMDB0011681	-	-	16848	23728.7	3369.59	3369.4	211646	3376.22	3369.41	3369.59	3369.59	3368.85	3367.54	3366.82	3369.26	3369.59	3369.59
MW0106528	DL-Pyroglutamic acid	Amino acid and Its metabolites	Amino acids	C5H7NO3	129.043	[M+H]+	0.236982	3	0.7935	rp	149-87-1 | 16891-48-8	499	HMDB0000805	-	-	1.57476e+07	7.35006e+06	4.10754e+06	8.77192e+06	5.16817e+06	7.6995e+06	1.76058e+07	8.24204e+06	1.04929e+07	7.43932e+06	9.11696e+06	8.099e+06	1.1418e+07	5.50505e+06	1.83769e+07
MW0117302	1-Pyrroline	Heterocyclic compounds	Heterocyclic compounds	C4H7N	69.0578	[M+NH4]+	20.8329	3	0.7933	rp	5724-81-2	79803	HMDB0012497	-	C15668	5.70873e+07	7.05895e+07	9.66032e+07	1.63043e+08	3.6585e+08	5.88739e+08	1.27845e+08	8.51611e+07	5.10876e+08	1.15977e+08	1.78205e+08	4.39559e+08	2.81788e+06	6.45756e+06	1.89338e+08
MW0107905	L-Lysinamide	Alcohol and amines	Amines	C6H15N3O	145.121	[M+H-H2O]+	0.33792	3	0.7926	rp	32388-19-5	439605	-	-	C01930	2.09528e+07	8.08323e+06	6.31675e+06	997005	9.07871e+07	7.25021e+06	1.06163e+07	3.45619e+07	1.06989e+06	5.09031e+06	7.55231e+06	6.14729e+06	5.32355e+06	8.7274e+06	7.93367e+07
MW0109802	Terbufos	Others	Insecticide	C9H21O2PS3	288.044	[M+K]+	1.35884	3	0.7919	rp	13071-79-9	25670	-	72471	C18693	5.94475e+06	9.061e+06	6.80338e+06	7.27327e+06	6.20353e+06	6.16668e+06	5.87893e+06	8.00398e+06	6.18065e+06	6.35895e+06	6.31381e+06	7.73731e+06	7.49994e+06	8.03795e+06	6.84584e+06
MW0004669	Aminosalicylic Acid	Benzene and substituted derivatives	Benzene and substituted derivatives	C7H7NO3	153.043	[M+H-H2O]+	22.1466	3	0.7915	rp	65-49-6	4649	HMDB0014378	-	C02518	9.31766e+08	6.75297e+08	6.47215e+08	7.93129e+08	7.6519e+08	6.9283e+08	7.89561e+08	7.01872e+08	9.09568e+08	7.6468e+08	8.5652e+08	8.76369e+08	6.67116e+08	8.75049e+08	9.28135e+08
MEDP1180	LPC(14:0/0:0)	GP	LPC	C22H46NO7P	467.301	[M+Na]+	0.939984	3	0.7913	rp	20559-16-4	460604	HMDB0010379	-	C00157	611093	538863	587870	278495	569687	408714	105027	146548	533170	152276	353281	425532	236165	2.04415e+06	1.19489e+06
MW0150560	Glycidaldehyde	Heterocyclic compounds	Heterocyclic compounds	C3H4O2	72.0211	[M+NH4]+	0.687408	3	0.7898	rp	765-34-4	13002	-	-	C19246	2.10496e+07	2.03441e+07	7.43096e+06	3.74223e+08	9.93727e+06	7.12452e+06	1.7477e+07	1.8913e+07	5.83567e+06	6.46254e+06	1.3043e+07	1.00967e+07	1.15175e+07	2.69063e+07	1.10349e+08
MW0009286	2-Methylbenzoic acid	Benzene and substituted derivatives	Phenolic acids	C8H8O2	136.052	[M+]+	9.43065	3	0.7893	rp	118-90-1	8373	HMDB0002340	-	C07215	6.51427e+06	1.13355e+07	2.22482e+07	1.5027e+07	5.74192e+06	3.05352e+06	1.22183e+06	1.06163e+07	1.36335e+07	1.36845e+07	6.95321e+06	2.91452e+07	9.26442e+06	1.45128e+07	1.22422e+07
MW0107068	Gly-His	Amino acid and Its metabolites	Small Peptide	C8H12N4O3	212.091	[M+H-H2O]+	0.211011	3	0.7892	rp	2489-13-6	7023107	HMDB0028843	23939	-	1.77594e+09	1.82921e+09	1.72474e+09	1.63756e+09	1.77773e+09	1.37861e+09	1.41273e+09	1.43053e+09	1.62399e+09	1.43376e+09	1.2996e+09	1.28998e+09	8.71804e+08	9.17443e+08	1.76429e+09
MW0149404	Galegine	Alcohol and amines	Polyamines	C6H13N3	127.111	[M+H]+	0.287067	3	0.7885	rp	543-83-9	10983	-	-	C08303	3.85902e+07	2.45579e+07	2.33018e+07	4.32151e+07	43071998	4.84821e+07	3.16219e+07	3.09751e+07	5.84862e+07	2.67165e+07	1.62647e+07	3.26023e+07	3.112e+06	2.47986e+07	1.0874e+08
MW0112870	3-Methyl-2-butenal	Aldehyde,Ketones,Esters	Aldehydes	C5H8O	84.0575	[M+]+	2.45944	3	0.7883	rp	107-86-8	61020	HMDB0012157	-	C15604	5.64522e+07	805062	4.30067e+07	7.15888e+07	6.27627e+07	4.24875e+07	4.89289e+07	7.56784e+07	4.43496e+07	1.06817e+08	9.05637e+07	2.50845e+06	2.62435e+08	7.14929e+07	6.77929e+07
MW0114859	3-Penten-2-one	Aldehyde,Ketones,Esters	Esters	C5H8O	84.0575	[M+]+	2.15427	3	0.7879	rp	625-33-2	637920	HMDB0001184	-	-	1.18472e+08	1.45636e+06	1.14219e+08	1.11377e+08	1.6196e+06	1.04669e+08	1.06552e+08	1.05326e+08	8.05914e+07	2.75822e+08	1.06486e+08	1.1955e+08	7.94091e+07	9.99865e+07	1.02797e+08
MW0193992	D-alpha-Aminobutyric acid	Amino acid and Its metabolites	Amino acid derivatives	C4H9NO2	103.063	[M+H-H2O]+	0.894894	3	0.7875	rp	2623-91-8	439691	HMDB0000650	-	C02261	5.20655e+07	3.18856e+07	1.46724e+07	2.30954e+07	1.71394e+07	1.68331e+07	5.52346e+07	1.62295e+07	2.70904e+07	2.10547e+07	9.22524e+06	1.78858e+07	4.03649e+07	2.81766e+07	4.80122e+07
MW0107303	Histidylglycine	Amino acid and Its metabolites	Small Peptide	C8H12N4O3	212.091	[M+H-H2O]+	0.0687113	3	0.7868	rp	2578-58-7	101179	HMDB0028885	-	-	9.30396e+08	1.33305e+09	1.35117e+09	1.11688e+09	8.94861e+08	1.53276e+09	1.08326e+09	9.40995e+08	1.29359e+09	1.0264e+09	1.12213e+09	1.07661e+09	7.2081e+08	7.04969e+08	7.87865e+08
MW0052728	Ethyl hexadecanoate	FA	Others	C18H36O2	284.272	[M+NH4]+	0.203687	3	0.7866	rp	628-97-7	12366	HMDB0029811	-	-	1.85868e+06	2.00353e+06	2.50628e+06	2.98696e+06	3.30153e+06	3.22117e+06	2.78641e+06	2.8395e+06	2.39293e+07	3.4288e+06	2.90833e+06	4.22782e+06	3.10169e+06	2.98722e+06	1.6574e+06
ZINC599985	4-Aminopyridine	Heterocyclic compounds	Heterocyclic compounds	C5H6N2	94.0531	[M+H]+	0.748657	3	0.7855	rp	504-24-5 | 916979-36-7	1727	-	43478	-	4.14809e+07	3.89265e+07	6.09542e+07	2.6893e+07	5.2754e+07	3.00604e+07	6.72553e+07	5.95972e+07	7.1539e+07	5.99818e+07	6.41752e+07	4.8948e+07	1.166e+08	7.09256e+07	5.11999e+07
MW0112794	Keto-Deoxy-Nonulonic acid	Organic acid and Its derivatives	Organic acid and Its derivatives	C9H16O9	268.079	[M+K]+	3.53664	3	0.7846	rp	153666-19-4	13991616	-	-	C20934	6.90796e+08	3.52815e+08	2.10027e+08	7.84658e+08	3.91648e+08	4.67588e+08	4.7057e+08	4.59017e+08	8.99608e+08	5.4537e+08	6.58865e+08	6.86618e+08	3.41765e+07	3.83983e+08	7.34934e+07
MW0127086	Trimethylselenonium	Others	Others	C3H9Se+	124.987	[M+Na]+	2.50511	3	0.7845	rp	25930-79-4	91580	HMDB0042052	-	C18872	1.18014e+08	7.35648e+07	7.07672e+07	5.99095e+07	1.06349e+08	5.11387e+07	4.7395e+07	3.54405e+08	4.18638e+07	3.59667e+07	54843308	4.08791e+07	5.7847e+06	8.35435e+06	4.11459e+06
MW0115178	Propylene glycol	Alcohol and amines	Alcohols	C3H8O2	76.0524	[M+Na]+	1.72483	3	0.7843	rp	57-55-6 | 123120-98-9 | 4254-16-4	1030	HMDB0001881	3220	C00583	9.90097e+06	3.22409e+06	1.31015e+07	29976167	1.41063e+07	2.39911e+07	1.90309e+08	3.45014e+08	6.83274e+08	2.84953e+08	2.53366e+08	3.99111e+08	3.96164e+07	4.02697e+07	22419589
ZINC1747831	Benzenepropanenitrile	Benzene and substituted derivatives	Benzene and substituted derivatives	C9H9N	131.073	[M+H]+	9.85195	3	0.7822	rp	645-59-0	12581	HMDB0034236	-	-	2.43513e+07	6.02556e+06	4.54481e+06	2.29301e+07	2.28719e+06	2.15371e+07	1.04847e+07	2.85439e+07	1.25016e+08	1.72916e+07	1.03874e+08	1.72849e+07	1.53974e+07	9.08147e+06	1.28343e+07
MW0154478	N-hydroxy-L-phenylalanine	Aldehyde,Ketones,Esters	Esters	C9H11NO3	181.074	[M+]+	3.44629	3	0.7812	rp	14668-24-7	18605013	-	-	C19712	6.39167e+07	5.07065e+07	6.3134e+07	5.91973e+07	5.23429e+07	6.49767e+07	4.64742e+07	3.45147e+07	3.48672e+07	4.90947e+07	6.87755e+07	5.09599e+07	5.66524e+07	6.2005e+07	4.66395e+07
MW0000519	Methamphetamine	Benzene and substituted derivatives	Benzene and substituted derivatives	C10H15N	149.12	[M+]+	6.56043	3	0.7806	rp	537-46-2	10836	HMDB0015517	-	C07164	7.47042e+07	5.9975e+07	5.6112e+07	6.45098e+07	5.68362e+07	7.36293e+07	5.47892e+07	5.29503e+07	4.64694e+07	52531496	4.59194e+07	5.51114e+07	2.91039e+07	2.61241e+07	2.7868e+07
MW0194333	3-Hydroxypalmitoylcarnitine	Organic acid and Its derivatives	Organic acid and Its derivatives	C23H45NO5	415.33	[M+K]+	0.990798	3	0.7803	rp	195207-76-2	126456228	HMDB0013336	-	-	3.3686e+06	3.90178e+06	1.52176e+06	9.06049e+06	1.04688e+07	7.8696e+06	4.98089e+06	6.81296e+06	5.56059e+06	3.40713e+06	5.55095e+06	6.53098e+06	2.3293e+07	3.08827e+07	1.08639e+07
MW0154114	N,N-Diethylglycine	Amino acid and Its metabolites	Amino acid derivatives	C6H13NO2	131.095	[M+H]+	0.192512	3	0.78	rp	1606-01-5	74151	-	-	-	2.41202e+07	23176767	1.95394e+07	1.94185e+07	1.70351e+07	4.23311e+07	1.79634e+07	1.83486e+07	3.11325e+07	1.97387e+07	2.38864e+07	2.84491e+07	2.85746e+07	1.80531e+07	3.15595e+07
MW0123898	Ethoxzolamide	Alcohol and amines	Amines	C9H10N2O3S2	258.013	[M+Na]+	5.24931	3	0.7783	rp	452-35-7	3295	HMDB0014456	-	-	4.77725e+08	4.74453e+08	4.43639e+08	4.56757e+08	4.25763e+08	4.50795e+08	4.00753e+08	3.92549e+08	4.04833e+08	4.35912e+08	4.21132e+08	4.68035e+08	4.6629e+08	4.48734e+08	4.53728e+08
MW0159349	Vidarabine monohydrate	Nucleotide and Its metabolites	Nucleotide and Its metabolites	C10H15N5O5	285.107	[M+NH4]+	6.66539	3	0.7771	rp	24356-66-9	32326	HMDB0014340	-	C07195	2.8739e+06	901507	8.83825e+06	3.21775e+07	6156387	1.55094e+07	1.70543e+07	1.78099e+07	2.98741e+07	1.20687e+07	1.53716e+07	2.59772e+07	1.50068e+07	1.76773e+07	1.59752e+07
MW0148402	2,3-Butanedione monoxime	Aldehyde,Ketones,Esters	Ketones	C4H7NO2	101.048	[M+NH4]+	0.0472107	3	0.7769	rp	57-71-6 | 17019-25-9 | 110828-81-4	6409633	-	-	C07509	9.98073e+06	1.15472e+07	1.05845e+07	1.19879e+07	1.05594e+07	1.12305e+07	1.11035e+07	1.04962e+07	1.1605e+07	1.10108e+07	1.1709e+07	1.10386e+07	1.14276e+07	1.1227e+07	1.0099e+07
MW0168407	(3aR,4S,5R,6aS)-5-Hydroxy-4-(hydroxymethyl)hexahydro-2H-cyclopenta[b]furan-2-one	Heterocyclic compounds	Heterocyclic compounds	C8H12O4	172.074	[M+H]+	5.34727	3	0.7766	rp	32233-40-2 | 54423-47-1	2724453	-	63035	-	4.66908e+06	3.98842e+06	7.22265e+06	5.41425e+06	4.11026e+06	5.00134e+06	6.14912e+07	1.84272e+07	1.25487e+07	1.18402e+07	1.47936e+07	5.16384e+07	4.30152e+06	1.69348e+06	1.79991e+06
MW0119169	3,4-Diethylthiophene	Heterocyclic compounds	Heterocyclic compounds	C8H12S	140.066	[M+]+	7.25883	3	0.7766	rp	35686-14-7	520753	HMDB0040236	-	-	1.04447e+07	6.21896e+06	4.47942e+06	3.95964e+07	2.04612e+07	6.8961e+06	3.12175e+06	3.15807e+07	6.19982e+06	5.96321e+06	5.76812e+06	7.13668e+06	4.82346e+06	5.36362e+06	4.23685e+06
MW0049055	Crotonic acid	Organic acid and Its derivatives	Organic acid and Its derivatives	C4H6O2	86.0368	[M+Na]+	8.62654	3	0.7766	rp	3724-65-0	637090	HMDB0010720	-	C01771	3.60241e+06	9.75124e+06	6.82542e+06	1.19166e+07	1.57054e+07	1.3349e+07	1.42619e+07	1.64883e+07	1.01542e+07	1.57114e+07	1.89046e+07	3.06912e+07	8.39939e+06	1.0638e+07	9.36726e+06
MW0120777	4-Methyl-5-thiazoleethanol	Alcohol and amines	Alcohols	C6H9NOS	143.041	[M+H]+	0.443298	3	0.7763	rp	137-00-8	1136	HMDB0032985	-	C04294	3.47987e+06	4.20523e+06	4.53991e+06	1.51816e+07	2.04932e+07	1.97774e+07	6.48393e+06	6.21679e+06	6.23962e+06	5.39802e+06	7.40583e+06	6.69255e+06	1.9724e+07	2.28382e+07	2.51064e+07
MW0113901	alpha-D-Glucose 1,6-bisphosphate	Organic acid and Its derivatives	Organic acid and Its derivatives	C6H14O12P2	339.996	[M+K+HCOOH]+	6.77703	3	0.7758	rp	10139-18-1	82400	HMDB0003514	-	C01231	1.55454e+07	4.40658e+06	526072	2.90789e+06	1.94077e+06	7.46408e+06	4.6501e+06	1.56334e+06	1.4715e+07	1.26023e+07	3.32432e+06	5.18387e+06	2.24766e+06	2.72043e+06	324108
MW0063655	Ethyl stearate	FA	Others	C20H40O2	312.303	[M+NH4]+	0.530519	3	0.7755	rp	111-61-5	8122	HMDB0034156	-	-	6.97987e+07	7.91649e+07	9.18876e+07	1.58125e+08	7.97185e+07	8.33802e+07	7.89972e+07	8.28679e+07	1.0722e+08	1.16029e+08	8.89683e+07	1.22668e+08	8.13403e+07	8.12183e+07	6.95853e+07
MEDP1186	Methyl-2-pyrrolidone-5-carboxylate	Aldehyde,Ketones,Esters	Esters	C6H9NO3	143.058	[M+H]+	0.243835	3	0.7748	rp	4931-66-2	78646	-	-	-	3.11312e+06	4.50219e+06	7.99928e+06	6.07991e+06	3.98172e+06	1.49229e+07	1.53111e+07	1.61124e+07	2.66257e+06	3.08124e+06	1.83542e+07	1.16387e+07	5.18109e+06	1.9187e+07	4.53845e+06
MW0103336	2'-Deoxyadenosine 5'-triphosphate	Nucleotide and Its metabolites	Nucleotide and Its metabolites	C10H16N5O12P3	491.001	[M+]+	7.30048	3	0.7743	rp	1927-31-7	15993	HMDB0001532	6303	C00131	1.93699e+07	3.12099e+07	5.72092e+06	6.01327e+06	2.28467e+06	5.72577e+07	9.1894e+06	3.02586e+06	1.21319e+07	4.91131e+06	6.48436e+06	5.24585e+06	8.7267e+06	1.63517e+07	3.18205e+07
MW0115367	trans-Tiglaldehyde	Heterocyclic compounds	Heterocyclic compounds	C5H8O	84.0575	[M+]+	2.28778	3	0.7735	rp	497-03-0	6028462	HMDB0031512	-	-	1.03345e+08	1.00844e+08	6.26783e+07	7.90729e+07	8.1034e+07	568331	2.0424e+07	1.32956e+08	5.42706e+07	6.91454e+07	1.27171e+08	8.13555e+07	4.23401e+08	1.00796e+08	8.62599e+07
MW0154106	Tetramethylammonium chloride	Alcohol and amines	Amines	C4H12ClN	109.066	[M+H]+	3.95514	3	0.7708	rp	75-57-0 | 9050-97-9	6379	-	-	-	1.34895e+07	1.22304e+07	9.37561e+06	8.69611e+06	9.03133e+07	8.94357e+06	1.54659e+07	6.78637e+06	5.25926e+06	8.82173e+06	6.21886e+06	1.27654e+07	9.88376e+07	3.73757e+07	9.39464e+06
MW0110910	Aminophylline	Others	Others	C7H8N4O2	180.065	[M+H]+	0.12448	3	0.7705	rp	317-34-0	9433	-	-	C07130	7.23695e+07	1.15099e+08	9.63486e+07	6.69053e+07	7.46738e+07	6.43086e+07	6.67255e+07	6.15737e+07	9.28101e+07	8.83197e+07	9.03058e+07	9.68438e+07	8.4444e+07	6.61076e+07	9.05158e+07
MW0169274	DL-Homoserine	Amino acid and Its metabolites	Amino acids	C4H9NO3	119.058	[M+H-2H2O]+	0.988924	3	0.769	rp	1927-25-9 | 498-19-1	779	-	288	-	1.17615e+07	3.18252e+06	6.27927e+06	1.06637e+07	3.81101e+06	7.09443e+06	7.01085e+06	6.19338e+06	1.18647e+07	6.8791e+06	1.08763e+07	1.34555e+07	9.37461e+06	1.82824e+07	1.32684e+07
MW0006304	Benzyl benzoate	Benzene and substituted derivatives	Benzene and substituted derivatives	C14H12O2	212.084	[M+H-2H2O]+	11.848	3	0.7688	rp	120-51-4	2345	HMDB0014814	-	C12537	2.11042e+07	1.34728e+07	9.52065e+06	2.72652e+07	8.9954e+06	1.01573e+07	1.14108e+07	5.85647e+07	1.73035e+07	1.41713e+07	1.57947e+07	2.3709e+07	1.90086e+07	2.82545e+07	1.52526e+07
MW0126041	Paraldehyde	Aldehyde,Ketones,Esters	Aldehydes	C6H12O3	132.079	[M+]+	3.14185	3	0.7686	rp	123-63-7	31264	HMDB0032456	-	C07834	5.62204e+07	2.73618e+07	2.04558e+07	8.27223e+07	1.92682e+07	3.26871e+07	2.38289e+07	2.67215e+07	9.91974e+07	3.61476e+07	3.74822e+07	4.31079e+07	4.04214e+07	4.31841e+07	8.84575e+07
MW0126314	Pyridine	Heterocyclic compounds	Heterocyclic compounds	C5H5N	79.0422	[M+Na]+	6.5678	3	0.7684	rp	110-86-1	1049	HMDB0000926	5877	C00747	2.05689e+08	2.23687e+08	6.82521e+07	1.44057e+08	7.77349e+07	1.98207e+08	8.78503e+07	7.14912e+07	1.32468e+08	1.13221e+08	201099136	1.19262e+08	5.50763e+07	1.59394e+08	2.82992e+08
MW0009665	Retigabine	Benzene and substituted derivatives	Benzene and substituted derivatives	C16H18FN3O2	303.138	[M+]+	0.136743	3	0.7669	rp	150812-12-7	121892	-	-	-	1.18104e+06	628312	573113	512090	387138	883803	865016	467638	1.62867e+06	359007	602957	710808	861693	1.64179e+06	803084
MW0169829	Securinine	Heterocyclic compounds	Heterocyclic compounds	C13H15NO2	217.11	[M+]+	12.6822	3	0.7666	rp	5610-40-2	442872	-	43991	-	4.65035e+06	5.58472e+06	7.93753e+06	5.9751e+07	6.89009e+06	1.72132e+07	6.90453e+07	2.02204e+08	6.36254e+07	1.52127e+07	3.87675e+07	2.8045e+07	7.52904e+06	6.77623e+06	2.85843e+06
MW0144169	9-Methoxyconstanolactone A	Others	Others	C21H34O4	350.246	[M+NH4]+	1.53823	3	0.7662	rp	1219032-18-4	45139170	-	65444	-	293897	20613.6	153263	148157	81502.2	52823.7	4122.73	4122.73	22231.9	4122.58	4111.79	4122.73	4122.25	4122.73	4122.73
MW0108887	nor-NOHA	Others	Others	C5H12N4O3	176.091	[M+]+	6.90121	3	0.7656	rp	291758-32-2 | 189302-40-7	446124	-	44956	-	5.49925e+06	1.04132e+07	6.94236e+06	6.04532e+06	9.54002e+06	5.98608e+06	4.23644e+06	9.152e+06	6.07237e+06	5.07788e+06	7.41612e+06	7.73335e+06	3.42238e+06	9.31093e+06	1.26012e+07
MW0115792	2-(1-methyl-1H-imidazol-4-yl)acetic acid	Organic acid and Its derivatives	Organic acid and Its derivatives	C6H8N2O2	140.059	[M+H-H2O]+	0.240364	3	0.763	rp	2625-49-2	75810	HMDB0002820	3774	C05828	2.35336e+07	1.40827e+07	1.36878e+07	1.97215e+07	1.53465e+07	1.93022e+07	5.23078e+07	1.22969e+07	2.7852e+07	1.77758e+07	2.44687e+07	1.78133e+07	9.57678e+06	1.54731e+07	1.33419e+07
MW0117657	2(5H)-Furanone	Aldehyde,Ketones,Esters	Ketones	C4H4O2	84.0211	[M+NH4]+	0.491248	3	0.7623	rp	497-23-4	10341	HMDB0032330	-	C17601	7.31359e+07	4.21016e+08	7.56695e+07	1.42099e+08	8.98178e+07	2.56234e+08	4.26619e+08	3.51842e+08	1.02692e+08	6.14129e+07	8.36266e+07	1.01849e+08	8.27906e+07	6.91083e+07	6.28546e+07
MW0109041	Pantothenic acid	CoEnzyme and vitamins	CoEnzyme and vitamins	C9H17NO5	219.111	[M+H]+	0.374872	3	0.7622	rp	79-83-4	6613	HMDB0000210	-	C00864	2.2926e+08	2.4979e+08	6.66963e+07	3.14872e+08	9.17882e+07	1.06247e+08	9.33568e+07	1.69277e+08	2.40558e+08	1.22578e+08	2.39299e+08	1.50835e+08	1.21494e+08	1.97761e+08	1.36104e+08
MW0000204	Cytisine	Alkaloids	Alkaloids	C11H14N2O	190.111	[M+]+	3.7905	3	0.7617	rp	485-35-8 | 115051-74-6	10235	-	43861	-	1.47165e+06	8.813e+06	2.28014e+06	1.42434e+06	1.87335e+06	1.3939e+06	1.58886e+06	2.4438e+06	4.15243e+06	1.24046e+06	1.46115e+06	1.89227e+06	3.55902e+06	2.1611e+06	2.95308e+06
MW0014159	3-Methyl-4-pentenoic acid	Organic acid and Its derivatives	Organic acid and Its derivatives	C6H10O2	114.068	[M+]+	2.81993	3	0.7617	rp	1879-03-4	3456032	-	4637	-	5.45155e+07	2.45665e+07	3.3946e+07	1.71155e+07	1.78789e+07	1.11069e+08	2.24607e+07	2.83363e+07	3.12123e+07	2.7483e+07	6.52953e+07	1.60626e+08	2.42628e+08	2.36097e+08	3.56526e+08
MW0002352	2,5-Dimethylbenzaldehyde	Benzene and substituted derivatives	Benzene and substituted derivatives	C9H10O	134.073	[M+H]+	0.215619	3	0.7612	rp	5779-94-2	22015	-	265044	-	1.22556e+07	9328537	2.04616e+07	1.53936e+07	1.78813e+07	1.42007e+07	1.25219e+07	1.19907e+07	2.1521e+07	2.36203e+07	2.26223e+07	2.44174e+07	1.25218e+07	1.23018e+07	6.91441e+06
MW0112755	3-Aminopropionaldehyde	Aldehyde,Ketones,Esters	Aldehydes	C3H7NO	73.0528	[M+Na]+	7.1	3	0.7605	rp	352-92-1	75	HMDB0001106	6007	C05665	8.11749e+06	3.59548e+06	4.65746e+06	4.31187e+06	5.266e+06	5.18456e+06	3.49875e+06	6.18184e+06	4.47346e+06	3.37419e+06	6.96967e+06	4.33424e+06	4.69445e+06	5.95865e+06	3.45629e+06
MW0052442	D-Lysine	Amino acid and Its metabolites	Amino acids	C6H14N2O2	146.106	[M+H-2H2O]+	0.823481	3	0.7604	rp	923-27-3	57449	HMDB0003405	-	C00739	9.92586e+07	7.19236e+07	7.65598e+07	1.21069e+08	1.15871e+08	7.35278e+07	1.13254e+08	7.82619e+07	6.64996e+07	7.29374e+07	7.51219e+07	6.85246e+07	6.65037e+07	6.8185e+07	1.14586e+08
MW0126948	Vilazodone	Aldehyde,Ketones,Esters	Ketones	C26H27N5O2	441.216	[M+NH4]+	2.98824	3	0.7599	rp	163521-12-8	6918314	HMDB0015637	-	-	2.02166e+08	1.66049e+08	1.30562e+08	1.65261e+08	1.45531e+08	1.46956e+08	1.64775e+07	7.30234e+06	4.85697e+06	3.9128e+06	6.14631e+06	6.33253e+06	1.34875e+08	1.6616e+08	1.71706e+08
MW0009199	Pivalanilide	Benzene and substituted derivatives	Benzene and substituted derivatives	C11H15NO	177.115	[M+]+	3.46121	3	0.7594	rp	6625-74-7	81103	-	44986	-	5.89825e+06	3.47687e+06	2.12332e+06	3.29299e+06	4.88583e+06	3.33208e+06	9.91134e+06	3.32708e+06	3.45732e+06	8.39262e+06	4.89813e+06	2.51268e+06	4.8388e+06	4.17243e+06	1.05354e+07
MW0000503	(-)-Tylocrebrine	Benzene and substituted derivatives	Benzene and substituted derivatives	C24H27NO4	393.194	[M+NH4]+	11.6582	3	0.7591	rp	61302-92-9	442875	-	68435	-	4641.02	4641.04	4641.02	7358.84	4715.14	4882.48	41053.8	4641.02	4644.77	23205.1	28471.9	24767.3	4641.02	4641.02	4641.02
MW0014687	5alpha-Androstane-3beta,17beta-diol	Hormones and hormone related compounds	Hormones and hormone related compounds	C19H32O2	292.24	[M+]+	12.3876	3	0.7591	rp	571-20-0	242332	HMDB0000493	5479	C12525	121182	49664.2	147157	83131.8	190817	329585	57561.8	88480.1	138147	142250	175301	228573	72336.6	86139.5	77004.7
MW0110915	Arachidonoyl Thio-PC	Benzene and substituted derivatives	Benzene and substituted derivatives	C44H82NO6PS	783.56	[M+Na]+	21.9723	3	0.7589	rp	146797-82-2	53394300	-	63010	-	5.96606e+06	6.82534e+06	6.35437e+06	3.15364e+06	5.02383e+06	3.34136e+06	3.90991e+06	1.05174e+07	1.76264e+07	2.2187e+07	1.0081e+07	2.62255e+07	5.54125e+06	2.2172e+06	3.26429e+06
MW0008967	Z-L-Phe chloromethyl ketone	Benzene and substituted derivatives	Benzene and substituted derivatives	C18H18ClNO3	331.098	[M+NH4]+	12.5032	3	0.7571	rp	26049-94-5	99625	-	44317	-	276994	872039	194840	414610	803115	437716	8.51384e+06	1.95663e+07	5.62854e+06	7.61032e+06	1.01066e+07	1.4427e+07	1.99406e+06	1.04209e+06	193941
MW0103994	L-2-Hydroxyglutaric acid	Organic acid and Its derivatives	Organic acid and Its derivatives	C5H8O5	148.037	[M+K]+	12.4811	3	0.7571	rp	13095-48-2	439939	HMDB0000694	-	C03196	1.57343e+06	6.01119e+06	9.69328e+06	2.94341e+06	6.90767e+06	8.63595e+06	4.25841e+06	8.906e+06	675521	4698207	2.5856e+06	3.30843e+06	4.30303e+06	1.69214e+06	3.90469e+06
MW0007543	Malonoben	Benzene and substituted derivatives	Benzene and substituted derivatives	C18H22N2O	282.173	[M+K]+	13.4404	3	0.757	rp	10537-47-0	5614	HMDB0031799	-	C19039	2.58693e+06	1.9262e+06	2.2519e+06	2.40641e+06	1.85038e+06	1.91329e+06	1.01335e+08	1.91181e+07	1.04092e+07	1.34331e+07	1.71308e+07	7.63954e+07	3.09042e+06	3.43949e+06	1.87607e+06
MW0011897	PC(8:0/8:0)	GP	PC	C24H48NO8P	509.312	[M+H-H2O]+	1.00474	3	0.757	rp	19191-91-4	24779244	-	45203	C00157	798413	651640	1.24173e+06	250175	94232.2	570598	334875	156328	493107	552637	322548	429645	114346	851505	1.7194e+06
MW0003411	3-(2-Aminopropyl)phenol	Benzene and substituted derivatives	Benzene and substituted derivatives	C9H13NO	151.1	[M+]+	3.43661	3	0.7568	rp	1075-61-2	102551	-	-	-	8.02465e+06	1.03766e+07	7.73227e+06	1.15487e+07	1.2727e+07	1.0276e+07	7.4496e+06	8.31372e+06	8.67644e+06	7.02949e+06	7.97556e+06	9.13837e+06	3.9081e+06	2.45629e+07	4.78505e+06
MW0014686	5alpha-Androstane-3alpha,17beta-diol	Hormones and hormone related compounds	Hormones and hormone related compounds	C19H32O2	292.24	[M+]+	12.5042	3	0.7565	rp	1852-53-5	15818	HMDB0000554	5538	-	1.66165e+08	1.70693e+08	1.50752e+08	1.72365e+08	1.57255e+08	1.75108e+08	1.7077e+08	1.32969e+08	1.92339e+08	1.54322e+08	1.56567e+08	1.5675e+08	1.88266e+08	1.37975e+08	1.55637e+08
MW0122734	Acipimox	Heterocyclic compounds	Heterocyclic compounds	C6H6N2O3	154.038	[M+]+	1.85984	3	0.7549	rp	51037-30-0	5310993	-	-	-	4.64524e+07	4.35426e+07	3.98172e+07	4.05704e+07	3.0609e+07	4.11571e+07	3.16449e+07	3.85753e+07	4.30103e+07	4.13889e+07	4.15305e+07	4.47612e+07	5.69977e+07	4.4744e+07	3.34152e+07
MEDP1100	2-Aminomethylpyrimidine	Nucleotide and Its metabolites	Nucleotide and Its metabolites	C5H7N3	109.064	[M+H]+	0.48764	3	0.7548	rp	75985-45-4 | 60348-81-4	4658047	-	-	-	2.61415e+08	1.64626e+08	1.65791e+08	1.69787e+08	1.16638e+08	1.44207e+08	8.54145e+07	7.69971e+07	2.18634e+08	1.18518e+08	1.15898e+08	1.73632e+08	1.0118e+08	2.51794e+08	1.56817e+08
MW0140563	(Phenylcarbamylmethyl)-trimethylammonium iodide	Alcohol and amines	Amines	C11H17IN2O	320.039	[M+]+	3.58622	3	0.7546	rp	22913-17-3	31569	-	64721	-	4.05202e+06	4.75466e+07	4.10855e+06	4.75999e+06	6.93876e+06	3.02398e+06	7.05311e+06	5.99871e+06	4.14238e+06	2.06409e+07	11707656	3.35252e+06	5.01743e+06	5.44664e+06	1.29333e+07
MW0112845	3-Hydroxypropanal	Aldehyde,Ketones,Esters	Aldehydes	C3H6O2	74.0368	[M+Na]+	6.55	3	0.7541	rp	2134-29-4	75049	HMDB0003453	6935	C00969	627635	1.08573e+07	3.93093e+06	4.94999e+06	2.96858e+06	1.37527e+07	3.75425e+06	5.4141e+06	7.74953e+06	5.41377e+06	3.70047e+06	5.30062e+06	2.87126e+06	1.44524e+06	2.63139e+06
MEDP1060	Hydroxyquinoline	Heterocyclic compounds	Heterocyclic compounds	C9H7NO	145.053	[M+H]+	0.20166	3	0.7539	rp	148-24-3	1923	-	44006	C19434	6.76626e+07	3.74153e+07	2.7552e+07	5.12712e+07	3.41617e+07	4.1053e+07	3.92566e+07	3.62966e+07	5.61638e+07	4.19951e+07	4.63494e+07	4.77138e+07	1.41311e+07	2.90029e+07	1.10379e+07
MEDP1332	LPC(20:3/0:0)	GP	LPC	C28H52NO7P	545.348	[M+]+	4.20409	3	0.7534	rp	1199257-41-4	52924055	HMDB0010393	-	C00157	1.41183e+06	468022	174864	340658	1.64526e+06	1.98012e+06	1.31863e+06	813952	1.01784e+06	586667	981911	796866	216259	2.31475e+06	2.19067e+06
MW0016408	Carvacrol	Phenolic acids	Phenolic acids	C10H14O	150.105	[M+]+	3.37436	3	0.7532	rp	499-75-2	10364	HMDB0035770	-	C09840	1.12427e+07	1.21384e+07	6.80615e+06	1.43346e+07	8.65146e+06	7.75649e+06	1.05628e+07	1.04e+07	1.34788e+07	6.85163e+06	1.01384e+07	7.80448e+06	8.70154e+06	1.65498e+07	1.12755e+07
MW0150710	HC-Toxin	Heterocyclic compounds	Heterocyclic compounds	C21H32N4O6	436.232	[M+H]+	4.9392	3	0.7531	rp	83209-65-8	107864	-	64768	-	1.97455e+08	1.62225e+08	1.27613e+08	278634	1.41956e+08	1.43528e+08	5.42261e+06	724974	4.26591e+06	722368	5.79744e+06	2.22421e+06	371518	1.67456e+08	1.67702e+08
MW0112916	3-Phosphoglyceric acid	GP	PA	C3H7O7P	185.993	[M+K]+	12.7611	3	0.7531	rp	3443-58-1	439183	HMDB0060180	-	C00197	8.31346e+06	1.40673e+07	1.9639e+07	1.58615e+07	4.00128e+07	3.90829e+07	3.43193e+07	3.93647e+07	1.05648e+07	2.16778e+07	2.57239e+07	2.01976e+07	2.57941e+07	2.27183e+07	2.90016e+07
MW0003350	2-Phenylpropan-1-amine hydrochloride	Others	Others	C9H14ClN	171.082	[M+Na]+	4.26858	3	0.7528	rp	20388-87-8 | 52991-03-4	89332	-	84981	-	2.07193e+07	4.48502e+07	1.64728e+07	6.82037e+07	1.81814e+07	1.74133e+07	2.07999e+07	1.46323e+07	1.58915e+07	1.05178e+07	2.52684e+07	1.73734e+07	1.48561e+07	1.46803e+07	1.37066e+07
MEDTP02857	Thiram	Others	Others	C6H12N2S4	239.988	[M+K]+	5.50588	3	0.7516	rp	137-26-8	5455	-	-	-	1.94734e+07	1.98537e+07	1.39261e+07	1.25514e+07	1.40484e+07	2.67963e+07	1.4921e+07	1.70612e+07	1.41972e+07	1.71149e+07	1.38714e+07	1.44527e+07	1.55584e+07	1.27279e+07	1.90698e+07
MW0120946	5,6,7,8-Tetrahydroquinolin-2(1H)-one	Aldehyde,Ketones,Esters	Ketones	C9H11NO	149.084	[M+H-H2O]+	9.83999	3	0.7492	rp	54802-19-6	264106	-	44972	-	1.60055e+08	8.40365e+07	5.30703e+08	1.12961e+08	4.15121e+07	9.96474e+07	7.70952e+07	4.55317e+07	6.01974e+08	6.04211e+07	9.98036e+07	1.05091e+08	7.43451e+07	1.49049e+09	1.28152e+08
MW0005306	4-phenyl-5-methyl-1,2,3-Thiadiazole	Benzene and substituted derivatives	Benzene and substituted derivatives	C9H8N2S	176.041	[M+]+	6.80336	3	0.7457	rp	64273-28-5	338037	-	45304	-	2.58372e+08	1.59132e+08	1.22157e+08	1.92633e+08	9.22913e+07	2.56177e+08	1.20405e+08	2.31542e+08	3.48863e+08	1.28212e+08	1.28813e+08	2.35409e+08	2.32664e+07	5.19104e+07	1.09098e+07
MW0118873	Picolinamidoxime	Heterocyclic compounds	Heterocyclic compounds	C6H7N3O	137.059	[M+H]+	0.180449	3	0.745	rp	1772-01-6 | 849833-60-9	135445506	-	45425	-	1.15051e+07	2.48599e+07	1.64304e+07	2.25797e+07	1.0427e+08	1.32977e+07	9.26708e+06	4.63858e+07	7.54537e+06	1.16475e+07	2.90565e+07	4.93834e+07	3.732e+07	9.03027e+07	1.02998e+07
MW0000978	(8)-Gingerol	Benzene and substituted derivatives	Phenolics	C19H30O4	322.214	[M+Na]+	6.46375	3	0.7437	rp	23513-08-8	168114	HMDB0033615	84966	C17495	2254.52	2254.52	2254.52	2254.52	2254.52	2254.52	2254.52	2254.52	2254.52	2254.52	2254.52	11272.6	2254.52	88787	2254.52
MW0006914	d-Ephedrine	Benzene and substituted derivatives	Benzene and substituted derivatives	C10H15NO	165.115	[M+]+	3.76614	3	0.7431	rp	321-98-2 | 90-81-3	9457	-	44682	-	1.4436e+07	1.00296e+07	9.8617e+06	9.46141e+06	5.50185e+06	1.26088e+07	9.10418e+06	7.92201e+06	6.98398e+06	4.7566e+07	6.97629e+06	9.25905e+06	9.2193e+07	9.96261e+06	1.27816e+07
MW0009403	Phenoxybenzamine	Benzene and substituted derivatives	Benzene and substituted derivatives	C18H22ClNO	303.139	[M+]+	7.94865	3	0.743	rp	59-96-1	4768	HMDB0015061	-	C07435	554353	749503	2.48172e+06	924846	1.2115e+06	1.16642e+06	7.66042e+06	3.22366e+07	6.3162e+06	4.67707e+06	3.89359e+06	6.25723e+06	1.46587e+06	268914	107794
MW0110965	Cyclohexyl isocyanide	Others	Others	C7H11N	109.089	[M+Na]+	4.85483	3	0.7426	rp	931-53-3	79129	-	-	-	3.06343e+06	2.89833e+06	5.55908e+06	3.407e+06	5.50224e+06	4.22387e+06	7.59661e+06	4.41371e+06	1.79293e+06	5.3388e+06	3.09978e+06	4.7654e+06	7.46948e+06	3.59636e+06	2.62757e+06
MW0007557	M-Tolyl acetate	Aldehyde,Ketones,Esters	Esters	C9H10O2	150.068	[M+NH4]+	5.96371	3	0.7415	rp	122-46-3	67406	-	73578	-	1.45175e+07	3.96285e+06	1.29248e+07	8.77893e+06	8.49908e+06	7.83668e+06	1.13321e+07	8.39737e+06	1.42301e+07	1.15837e+07	1.5543e+07	1.3153e+07	9.95443e+06	1.27666e+07	1.01262e+07
MW0105234	4-Hydroxyisoleucine	Amino acid and Its metabolites	Amino acid derivatives	C6H13NO3	147.089	[M+H-H2O]+	0.266218	3	0.7414	rp	781658-23-9	2773624	-	263491	-	6.73548e+07	1.30729e+08	2.5311e+07	3.383e+07	3.36623e+07	2.6877e+07	1.26779e+07	9.52527e+06	5.86878e+06	3.59117e+06	6.4684e+06	5.75625e+06	2.05874e+07	5.02212e+07	1.21063e+08
MW0168286	N,N-Dimethyl-L-Valine	Amino acid and Its metabolites	Amino acid derivatives	C7H15NO2	145.11	[M+H]+	0.405795	3	0.7411	rp	2812-32-0	11008044	-	44985	-	2.18952e+07	2.51758e+08	1.9728e+07	1.29678e+08	1.40057e+07	1.10473e+07	1.56967e+07	1.05601e+07	5.501e+07	1.36173e+07	4.76741e+07	2.4743e+07	2.92583e+07	2.60328e+07	2.14757e+07
MW0153163	Lys-Thr-Tyr	Amino acid and Its metabolites	Small Peptide	C19H30N4O6	410.216	[M+K]+	1.53043	3	0.741	rp	108191-44-2	92328002	-	17627	-	1.79757e+06	1.15e+06	2.05508e+06	1.3866e+06	2.08985e+06	2.14647e+06	889459	2.0119e+06	1.53326e+06	1.2534e+06	455282	1.74628e+06	999247	1.55952e+06	1.71343e+06
MEDP1869	His-Leu	Amino acid and Its metabolites	Small Peptide	C12H20N4O3	268.154	[M+K]+	14.504	3	0.7406	rp	7763-65-7	189008	HMDB0028889	-	C05010	2.24275e+07	1.32544e+07	9.51908e+06	1.07319e+07	1.19325e+07	9.25905e+06	1.68516e+07	1.10212e+07	1.80883e+07	1.78253e+07	1.86452e+07	2.79755e+07	1.48086e+07	2.60318e+07	2.37536e+07
MW0152476	Leu-Ser-Ala	Amino acid and Its metabolites	Small Peptide	C12H23N3O5	289.164	[M+K]+	5.27509	3	0.7393	rp	763083-94-9	10108225	-	18696	-	13070	13117.5	13152.9	983584	13152.9	13152.9	28541.2	18471.6	90507.7	13146.4	512126	316173	12770.5	12445.2	13152.9
MW0009803	Sulfanilamide	Benzene and substituted derivatives	Benzene and substituted derivatives	C6H8N2O2S	172.031	[M+]+	0.922695	3	0.7391	rp	63-74-1	5333	HMDB0014404	-	C07458	1.74217e+08	6.33536e+07	2.32771e+07	1.26088e+08	4.32834e+07	4.7597e+07	5.32203e+07	4.65394e+07	1.7204e+08	8.22589e+07	8.68895e+07	9.3794e+07	5.57575e+07	1.1808e+08	1.0397e+08
MEDP1348	LPC(16:1/0:0)	GP	LPC	C24H48NO7P	493.317	[M+]+	0.550142	3	0.7388	rp	76790-27-7	24779461	HMDB0010383	-	C00157	9.91792e+06	2.51847e+06	2.70577e+06	1.05146e+07	9.63162e+06	9.02884e+06	9.95263e+06	1.18844e+07	1.01291e+07	7.99456e+06	7.75748e+06	1.88125e+07	8.49234e+06	3.78488e+07	3.19922e+07
MW0007592	Mesalazine	Organic acid and Its derivatives	Organic acid and Its derivatives	C7H7NO3	153.043	[M+K]+	21.9685	3	0.7388	rp	89-57-6	4075	HMDB0014389	-	-	9.68367e+07	2.93238e+07	1.61668e+07	4.12639e+07	2.67592e+07	2.19576e+07	4.3342e+07	1.68768e+07	7.4875e+07	1.25465e+07	3.55173e+07	3.34074e+07	1.72238e+07	4.01739e+07	4.68202e+07
MEDL00798	3-Hydroxyphenylurea	Benzene and substituted derivatives	Benzene and substituted derivatives	C7H8N2O2	152.059	[M+NH4]+	0.0350952	3	0.7376	rp	701-82-6	12796	-	-	-	1.29028e+08	7.92826e+07	8.77584e+07	1.5487e+08	5.70352e+07	6.73137e+07	4.69652e+07	7.84966e+07	1.23765e+08	1.19436e+08	1.14542e+08	6.87002e+07	8.57076e+07	8.14133e+07	9.63281e+07
MW0112919	3-Propyl-1,2-cyclopentanedione	Aldehyde,Ketones,Esters	Ketones	C8H12O2	140.084	[M+]+	3.3392	3	0.7374	rp	25684-04-2	54219268	HMDB0039651	-	-	9.7154e+07	3.87472e+07	3.00881e+07	6.32538e+07	3.11178e+07	2.75572e+07	1.56225e+07	3.46018e+07	2.06659e+07	1.20447e+07	2.19645e+07	2.8888e+07	1.89431e+07	7.45083e+07	3.42787e+07
MW0116019	3,4-Methylenedioxycinnamaldehyde	Benzene and substituted derivatives	Benzene and substituted derivatives	C10H8O3	176.047	[M+K]+	1.75432	3	0.737	rp	14756-00-4 | 58095-77-5	5374493	-	263513	-	3.77278e+08	4.90212e+08	1.91109e+08	2.93372e+08	4.21874e+07	3.88731e+07	4.83947e+07	2.71174e+08	8.00663e+07	2.79084e+08	3.18083e+08	3.63392e+08	2.87341e+08	2.40672e+08	1.51245e+08
MW0154624	Notoginsenoside R1	Terpenoids	Triterpene	C47H80O18	932.534	[M+K]+	12.3617	3	0.7369	rp	80418-24-2	441934	HMDB0035363	-	C08961	1.05485e+06	501358	620935	588389	622687	633149	324796	454705	656618	404870	777314	621945	335615	934653	451482
MW0003351	2-Phenylpropanal	Benzene and substituted derivatives	Benzene and substituted derivatives	C9H10O	134.073	[M+H-H2O]+	9.39074	3	0.7357	rp	93-53-8	7146	HMDB0031626	-	-	1.52193e+06	2.78092e+06	360535	288863	2.22371e+06	2.11596e+06	818227	1.70269e+06	2.56485e+06	2.05306e+06	2.2008e+06	2.62256e+06	322539	927693	580015
MW0126739	Tetramethylene sulfoxide	Heterocyclic compounds	Heterocyclic compounds	C4H8OS	104.03	[M+H]+	14.1935	3	0.7353	rp	1600-44-8	1128	-	-	-	1.98434e+07	2.13988e+07	3.88201e+07	2.87301e+07	2.34037e+07	3.87142e+07	2.69516e+07	4.22087e+07	3.47613e+07	4.02137e+07	3.57502e+07	3.41689e+07	5.0045e+07	4.42685e+07	4.35132e+07
MW0142243	(2Z)-2-aminobut-2-enoic acid	Organic acid and Its derivatives	Organic acid and Its derivatives	C4H7NO2	101.048	[M+K]+	0.585266	3	0.7353	rp	71018-10-5 | 20748-08-7	6449989	-	-	C17234	9.6791e+07	1.95791e+08	8.64691e+07	4.3393e+07	5.3635e+07	2.87801e+08	2.39266e+08	2.06744e+08	9.88311e+07	1.96305e+08	2.5677e+08	1.04379e+08	3.21893e+08	9.3943e+07	1.05123e+08
MW0008852	N-Arachidonoyl dopamine	Benzene and substituted derivatives	Phenolics	C28H41NO3	439.309	[M+H-H2O]+	1.01232	3	0.7348	rp	199875-69-9	5282105	-	43429	-	6944.55	6944.55	6944.55	6944.55	88815.3	6944.55	6922.76	6944.48	7069.88	6944.55	255694	326772	6943.81	446826	6944.55
MW0011525	(E)-4-Amino-2-butenoic acid	Organic acid and Its derivatives	Organic acid and Its derivatives	C4H7NO2	101.048	[M+NH4]+	0.388009	3	0.7335	rp	38090-53-8 | 25747-40-4	5310987	-	44303	-	4.65741e+07	3.11522e+07	1.14379e+07	3.65874e+07	2.96282e+07	2.09425e+07	1.66354e+07	2.08073e+07	3.9919e+07	2.61658e+07	5.73567e+07	3.21295e+07	1.64861e+07	3.86813e+07	1.68637e+07
MW0110785	3-Butenenitrile	Others	Others	C4H5N	67.0422	[M+NH4]+	0.696747	3	0.7333	rp	109-75-1	8009	HMDB0031323	-	-	2.71663e+09	2.35742e+08	2.91012e+08	1.54275e+09	4.16674e+09	1.37718e+09	3.75034e+09	2.99898e+09	2.8105e+09	2.87236e+09	2.8083e+09	2.53239e+09	2.09202e+09	2.39538e+09	3.63136e+09
ZINC1648993	(R)-Dimethyl 2-hydroxysuccinate	Aldehyde,Ketones,Esters	Esters	C6H10O5	162.053	[M+H-2H2O]+	0.520411	3	0.7326	rp	70681-41-3	11062697	-	-	-	4.90324e+07	3.77622e+07	5.66979e+07	9.13072e+07	2.8547e+07	7.33931e+07	5.51671e+07	5.46333e+07	3.80199e+07	3.09463e+07	3.50621e+07	7.48176e+07	6.82329e+07	5.37019e+07	1.82435e+08
MW0016421	Cauloside C	Organic acid and Its derivatives	Organic acid and Its derivatives	C41H66O13	766.45	[M+NH4]+	7.72277	3	0.7324	rp	20853-58-1	13878151	-	-	C17547	9.63501e+07	7.91371e+07	144682	7.87617e+07	6.93584e+07	7.00375e+07	7.07193e+07	5.32394e+07	3.52881e+07	4.05636e+07	5.62019e+07	3.869e+07	759862	641929	185094
MW0127563	S-Isopropyl-isothiourea	Others	Others	C4H10N2S	118.056	[M+NH4]+	8.25687	3	0.7321	rp	6913-17-3	445319	-	64869	-	1.36634e+07	8.95168e+06	8.93366e+06	3.79187e+06	1.04074e+07	7.68993e+06	1.37038e+07	5.60961e+06	3.81931e+06	7.07835e+06	8.17473e+06	3.63599e+06	6.85092e+06	1.01987e+07	2.2846e+06
MW0053733	Glycerophospho-N-Oleoyl Ethanolamine	GP	PE	C23H46NO7P	479.301	[M+Na]+	4.86836	3	0.7309	rp	201738-24-1	16123469	-	45335	C00350	3.21236e+06	2.25486e+06	1.76847e+06	4.08924e+06	4.18618e+06	3.63772e+06	5.90953e+06	6.95279e+06	6.4949e+06	3.63849e+06	4.75773e+06	6.06474e+06	5.89408e+06	7.88218e+06	5.69773e+06
MEDP1202	5'-Fluoro-5'-deoxyadenosine	Nucleotide and Its metabolites	Nucleotide and Its metabolites	C10H12FN5O3	269.092	[M+]+	9.84105	3	0.7306	rp	731-98-6	448403	-	-	C19766	4.76443e+07	8.11762e+07	1.8303e+07	94139168	2.62352e+07	5.65795e+07	3.13994e+07	5.33099e+07	7.48353e+07	6.69614e+07	4.73922e+07	5.39583e+07	4.64747e+06	3.59751e+07	3.00447e+06
MEDP1096	PC(12:0/12:0)	GP	PC	C32H64NO8P	621.437	[M+H-2H2O]+	1.06413	3	0.7305	rp	18194-25-7 | 127641-86-5	16219892	-	-	C00157	892063	42044.7	35448.2	636391	650837	986010	935420	160298	215093	222150	455212	153079	685045	7.54384e+06	1.93768e+06
MW0006166	Benzamidine	Benzene and substituted derivatives	Benzene and substituted derivatives	C7H8N2	120.069	[M+H]+	20.431	3	0.7303	rp	618-39-3	2332	HMDB0248970	-	C01784	1.52641e+08	8.75218e+07	7.06488e+07	8.59025e+07	7.30829e+07	1.08163e+08	9.13092e+07	7.92618e+07	1.3261e+08	8.60394e+07	1.04644e+08	1.18269e+08	2.86184e+07	5.00983e+07	2.12939e+07
MW0150611	(S)-5-Ethenyl-2-oxazolidinethione	Aldehyde,Ketones,Esters	Ketones	C5H7NOS	129.025	[M+H]+	7.18286	3	0.7301	rp	500-12-9	7568320	-	-	-	1.2893e+07	1.10922e+07	7.46478e+06	9.16877e+06	6.64816e+06	8.16929e+06	1.10333e+07	8.48691e+06	8.70682e+06	1.29236e+07	1.03703e+07	1.07269e+07	9.38334e+06	9.98442e+06	1.03653e+07
MW0012806	1-Heptadecanoyl-sn-glycero-3-phosphocholine	GP	LPC	C25H52NO7P	509.348	[M+H]+	1.25845	3	0.73	rp	50930-23-9	24779463	HMDB0012108	-	C00157	1.09655e+06	957374	345058	443920	312426	156650	82675.9	102614	137817	663376	259718	55517.3	2.4697e+06	3.36241e+06	3.63593e+06
MW0139427	Propoxyphene	Heterocyclic compounds	Heterocyclic compounds	C22H29NO2	339.22	[M+H]+	14.6215	3	0.7293	rp	469-62-5 | 2621-61-6	10100	HMDB0014785	2161	C07406	367492	181083	84612.8	709810	1.46969e+06	857241	2.16109e+06	2.68136e+06	1.8296e+06	2.30677e+06	4.16472e+06	4.48795e+06	2.57452e+06	2.71482e+06	1.65021e+06
MW0013611	1-O-Hexadecyl-2-O-ethyl-SN-glycero-3-phosphorylcholine	GP	PC	C26H56NO6P	509.385	[M+K]+	5.57947	3	0.7289	rp	78858-42-1	24779410	-	62939	C00157	3.05352e+06	1.60608e+06	6.87963e+06	687635	673627	1.71602e+06	4.94864e+06	1.10798e+06	1.05653e+06	2.38606e+06	1.53031e+06	466026	1.01269e+06	523866	447233
MW0168897	Ergocalciferol	Alcohol and amines	Alcohols	C28H44O	396.339	[M+K]+	3.95128	3	0.7288	rp	50-14-6	5280793	HMDB0000900	5856	C05441	1.09325e+07	3.19858e+06	1.49921e+06	2.75781e+06	6.69474e+06	3.31286e+06	1.79997e+07	1.58289e+06	1.22134e+07	9.7238e+06	1.30763e+07	2.4849e+07	1.83261e+06	2.39383e+07	3.8532e+06
MW0116705	1,4-Dithiane-2,5-diol	Alcohol and amines	Alcohols	C4H8O2S2	151.997	[M+NH4]+	5.41637	3	0.727	rp	40018-26-6	98330	HMDB0033670	-	-	3.64605e+08	1.16878e+08	3.98301e+07	4.35871e+08	8.65676e+07	9.16389e+07	1.88991e+08	1.88294e+08	3.92473e+08	1.46764e+08	1.81666e+08	3.69424e+08	1.77542e+08	1.82746e+08	2.63648e+08
MW0109742	Sodium dodecyl sulfate	Others	Others	C12H25NaO4S	288.137	[M+H-H2O]+	8.68471	3	0.7268	rp	151-21-3 | 12738-53-3 | 12765-21-8 | 1334-67-4	3423265	-	58284	-	3.9058e+07	3.09445e+06	2.88974e+06	1.98549e+07	8216928	7.6163e+06	1.96869e+07	1.56315e+07	5.31481e+07	1.82157e+06	2.61833e+07	2.28631e+07	4.14377e+06	1.76861e+07	1.45854e+07
MW0015313	8-Geranylumbelliferone	Benzene and substituted derivatives	Benzene and substituted derivatives	C19H22O3	298.157	[M+H-2H2O]+	7.94649	3	0.726	rp	23660-05-1	71694409	-	-	C21495	2.16217e+08	1.57322e+08	1.50688e+07	2.04259e+08	3.45197e+07	6.85318e+07	3.17458e+07	6.11125e+07	1.80832e+08	1.24804e+08	1.14988e+08	1.22897e+08	8.80702e+07	1.74323e+08	8.61551e+07
MW0016119	beta-Glycerophosphoric acid	GP	GP	C3H9O6P	172.014	[M+Na]+	6.34735	3	0.726	rp	17181-54-3	2526	HMDB0002520	6708	C02979	5.31295e+06	6.32297e+06	8.02099e+06	5.24636e+06	5.116e+06	5.50086e+06	4.35634e+06	4.39428e+06	5.91148e+06	6.17555e+06	5.82811e+06	4.35335e+06	4.29079e+06	4.16866e+06	3.93176e+06
MW0104852	2-thioacetyl MAGE	Heterocyclic compounds	Heterocyclic compounds	C21H42O3S	374.286	[M+K]+	2.08874	3	0.7244	rp	112014-15-0	10452070	-	45189	-	9.99906e+07	334560	438519	8.17377e+07	216709	167836	4.53776e+07	3.42642e+07	2.33066e+07	2.49953e+07	3.23574e+07	2.68418e+07	387679	149096	141744
MW0052740	Ethyl tetradecanoate	Aldehyde,Ketones,Esters	Esters	C16H32O2	256.24	[M+NH4]+	0.778289	3	0.7239	rp	124-06-1	31283	HMDB0034153	-	-	3.86102e+08	6.88042e+08	4.65574e+08	5.0327e+08	4.5823e+08	5.2985e+08	4.97278e+08	4.8243e+08	6.37727e+08	5.54552e+08	4.6458e+08	4.97686e+08	5.44373e+08	5.34313e+08	4.36808e+08
MW0111819	1H-Pyrrole-2-carboxaldehyde	Heterocyclic compounds	Heterocyclic compounds	C5H5NO	95.0371	[M+NH4]+	0.363932	3	0.7228	rp	1003-29-8	13854	HMDB0036057	-	-	1.20074e+08	5.84073e+07	2.0458e+07	2.11462e+08	2.17402e+08	7.1903e+07	481668	6.32054e+07	6.73005e+07	6.88119e+07	7.08345e+07	7.85484e+07	6.57589e+07	6.99457e+07	1.17421e+08
MEDP1122	MG(16:0/0:0/0:0)	GL	DG	C19H38O4	330.277	[M+H-H2O]+	0.839571	3	0.7225	rp	32899-41-5	3084463	HMDB0011564	-	C00641	3.35489e+06	3.64791e+06	3.44721e+06	4.14011e+06	3.00389e+06	2.87189e+06	2.76227e+06	4.39054e+06	2.19169e+06	4.52283e+06	4.26499e+06	3.0217e+06	3.82356e+06	3.25716e+06	256445
MW0103870	L-Glutamic gamma-semialdehyde	Organic acid and Its derivatives	Organic acid and Its derivatives	C5H9NO3	131.058	[M+Na+HCOOH]+	3.925	3	0.7222	rp	496-92-4	193305	HMDB0002104	6488	C01165	1.03095e+07	3.02482e+06	2.9814e+06	7.41199e+06	3.01432e+07	1.89556e+07	1.48049e+07	1.14965e+07	1.89355e+06	1.10572e+07	1.12629e+07	7.1516e+06	4.40279e+07	3.51121e+07	5.09923e+07
MW0143618	5-Formyl-2-furancarboxylic Acid	Organic acid and Its derivatives	Organic acid and Its derivatives	C6H4O4	140.011	[M+]+	0.681763	3	0.7211	rp	13529-17-4	2793719	-	-	C20449	1.02675e+07	1.04636e+07	1.29451e+08	9.51942e+06	1.73074e+07	6.8397e+06	1.94896e+07	1.01704e+07	2.95622e+07	7.33708e+06	4.14718e+07	1.54415e+07	1.19911e+07	2.7768e+07	1.26095e+08
MW0001720	2-(((2-Ethylhexyl)oxy)carbonyl)benzoic acid	Benzene and substituted derivatives	Benzene and substituted derivatives	C16H22O4	278.152	[M+K]+	2.81713	3	0.7204	rp	4376-20-9	20393	HMDB0013248	-	C03343	4.56096e+06	5.30491e+06	7.22661e+06	5.28557e+06	5.79316e+06	3.57669e+06	1.62653e+06	3.61117e+06	4.678e+06	3.99058e+06	2.2199e+06	3.67668e+06	2.50352e+06	3.16451e+06	3.01139e+06
MW0118291	2-Aminopyrazine	Heterocyclic compounds	Heterocyclic compounds	C4H5N3	95.0483	[M+]+	9.10612	3	0.7202	rp	5049-61-6	78747	-	44987	-	4.60478e+07	2.44591e+07	2.78227e+08	2.96654e+08	7.7889e+07	1.16199e+08	4.4532e+07	1.96096e+07	9.4552e+07	8.87016e+07	4.80772e+07	7.73162e+07	6.48805e+07	7.22039e+07	2.95178e+07
MW0126532	3-(2-Methylpropyl)-3a,4,5,6-tetrahydro-2-benzofuran-1(3h)-one	Heterocyclic compounds	Heterocyclic compounds	C12H18O2	194.131	[M+Na]+	1.52623	3	0.7183	rp	66211-45-8	111213	HMDB0034450	-	-	4.29604e+06	1.31913e+07	753940	4.13671e+06	9.28253e+06	1.08559e+07	7.20376e+06	1.77939e+07	1.1605e+07	4.21962e+06	9.596e+06	4.97721e+06	2.12173e+06	4.22675e+06	1.9861e+06
MW0115498	Zomax	Benzene and substituted derivatives	Benzene and substituted derivatives	C15H17ClNNaO5	349.069	[M+]+	9.92096	3	0.7183	rp	64092-49-5	23663418	-	44152	-	2.47758e+08	1.92028e+08	1.50657e+08	2.63768e+08	1.95638e+08	3.70546e+08	3.02485e+08	3.68531e+08	2.26791e+08	2.86991e+08	1.73933e+08	3.77211e+08	1.71543e+07	1.71745e+08	2.30498e+07
MW0115946	(5-amino-1H-1,2,4-triazol-3-yl)methanol	Heterocyclic compounds	Heterocyclic compounds	C3H6N4O	114.054	[M+H]+	20.3559	3	0.718	rp	27277-03-8	222697	-	96367	-	1.31663e+07	5.14115e+07	1.46161e+07	7.07948e+07	5.6779e+07	4.94272e+06	1.74523e+07	2.37734e+07	1.66289e+07	1.18761e+07	5.42149e+07	2.54441e+07	7.33175e+06	2.22918e+08	7.00444e+06
MW0138048	Entacapone	Aldehyde,Ketones,Esters	Ketones	C14H15N3O5	305.101	[M+]+	1.26359	3	0.718	rp	130929-57-6	5281081	HMDB0012226	-	C07943	771403	799433	638475	900269	577220	593897	4.38195e+06	3.06592e+06	3.66626e+06	4.14737e+06	2.84875e+06	3.5057e+06	1.12305e+06	936951	454114
MW0119221	3',5'-Cyclic dAMP	Nucleotide and Its metabolites	Nucleotide and Its metabolites	C10H12N5O5P	313.058	[M+]+	12.2128	3	0.7166	rp	1157-33-1	188955	-	-	C00968	1.35589e+07	1.14826e+07	4.01824e+07	1.48252e+07	3.41612e+07	3.22887e+07	2.89812e+07	2.39457e+07	1.52202e+07	2.1006e+07	2.41496e+07	2.09573e+07	231804	9.52612e+06	5.62693e+07
MW0004115	4-Methoxytyramine	Benzene and substituted derivatives	Phenolics	C9H13NO2	167.095	[M+H-2H2O]+	9.82629	3	0.7162	rp	3213-30-7	1748	HMDB0012162	-	-	2.58174e+07	1.98761e+07	1.46019e+07	2.18965e+07	1.88311e+07	5.75286e+06	1.99472e+07	1.38008e+07	2.64086e+07	1.71326e+07	2.24129e+07	2.14791e+07	2.34921e+07	3.13657e+07	2.95871e+07
MW0124399	Butopyronoxyl	Heterocyclic compounds	Heterocyclic compounds	C12H18O4	226.12	[M+H]+	6.58918	3	0.716	rp	532-34-3	10760	-	-	C19142	4.53319e+07	2.16128e+07	1.56187e+07	7.72965e+07	2.58984e+07	2.01863e+07	1.57135e+07	2.33836e+07	1.21561e+08	1.27455e+08	1.16689e+08	4.8673e+07	8.83389e+07	7.64174e+07	6.50088e+07
MW0113038	4-Ethyl-2-hydroxy-3-methyl-2-cyclopenten-1-one	Aldehyde,Ketones,Esters	Ketones	C8H12O2	140.084	[M+]+	3.37734	3	0.716	rp	71387-71-8	528704	HMDB0039673	-	-	9.29463e+06	6.34339e+06	1.16031e+07	5.77003e+06	6.14121e+06	9.3346e+06	7.93135e+06	1.42749e+06	8.41739e+06	1.02964e+07	1.17063e+07	6.30022e+06	8.24203e+06	5.1603e+06	382163
MW0012822	Azelaoyl PAF	GP	PA	C33H66NO9P	651.447	[M+H-H2O]+	13.0991	3	0.7158	rp	354583-69-0	17757205	-	62938	-	1.79815e+06	7.85454e+06	1.53166e+06	1.62352e+06	360036	834741	3.17796e+06	3.06745e+06	1.54713e+06	6.60822e+06	983582	1.13761e+06	1.16777e+06	475703	140291
MW0053905	Nbd-ceramide	Benzene and substituted derivatives	Benzene and substituted derivatives	C30H49N5O6	575.368	[M+Na]+	13.1259	3	0.7157	rp	94885-02-6	16219783	-	63013	-	619026	1.3241e+06	590025	2.1411e+06	994326	1.12087e+06	720601	1.89624e+06	1.97233e+06	1.73164e+06	1.30522e+06	828769	1.91415e+06	2.16956e+06	1.13371e+07
MW0105585	Alliin	Organic acid and Its derivatives	Organic acid and Its derivatives	C6H11NO3S	177.046	[M+Na]+	13.3491	3	0.7155	rp	556-27-4	121922	HMDB0033592	-	C08265	1.10565e+07	1.15179e+07	570039	7.67358e+06	3.69698e+06	9.60097e+06	2.78827e+06	821947	5.56365e+06	5.72801e+06	1.0002e+07	2.23557e+06	2.34982e+06	7.90255e+06	1.02906e+07
MW0125164	Methylpyrazine	Heterocyclic compounds	Heterocyclic compounds	C5H6N2	94.0531	[M+]+	17.951	3	0.7153	rp	109-08-0	7976	HMDB0033112	-	-	4.68476e+08	1.14927e+09	2.21699e+09	2.96116e+09	6.39373e+08	1.62384e+09	4.6211e+08	8.51954e+08	2.90483e+09	1.57823e+09	1.48935e+09	2.09763e+09	1.58248e+09	3.36968e+09	1.45655e+09
MW0105409	Acetic acid	Organic acid and Its derivatives	Organic acid and Its derivatives	C2H4O2	60.0211	[M+K]+	0.925	3	0.7152	rp	64-19-7	176	HMDB0000042	3206	C00033	9.76584e+07	2.14503e+08	9.19107e+07	6.93653e+07	4.85344e+07	6.22304e+07	4.74641e+07	5.39532e+07	2.8232e+07	6.87927e+07	5.90849e+07	6.87869e+07	9.35703e+07	1.35028e+08	3.55071e+07
MW0007100	Exalamide	Benzene and substituted derivatives	Phenolics	C13H19NO2	221.142	[M+H-H2O]+	10.233	3	0.7138	rp	53370-90-4	3316	-	44112	-	8.6648e+08	8.53319e+08	4.03913e+08	1.098e+09	7.6616e+08	9.04971e+08	8.77818e+08	8.99971e+08	1.50662e+09	1.0091e+09	1.03812e+09	1.11696e+09	1.07681e+09	1.25362e+09	8.29756e+08
MW0062160	Pregnanetriol	Hormones and hormone related compounds	Hormones and hormone related compounds	C21H36O3	336.266	[M+H]+	1.20003	3	0.7138	rp	1098-45-9 | 13933-75-0	101967	-	-	-	1.52533e+06	957290	663708	1748271	1.95603e+06	1.62132e+06	1.58044e+06	1.83448e+06	2.49101e+06	2.38759e+06	1.67237e+06	2.36618e+06	3.37824e+06	3.76294e+06	2.40362e+06
MW0123331	Cimetidine	Heterocyclic compounds	Heterocyclic compounds	C10H16N6S	252.116	[M+H-2H2O]+	12.2292	3	0.7134	rp	51481-61-9	2756	HMDB0014644	-	C06952	1.20621e+07	1.02487e+07	1.65787e+07	9.41904e+06	1.90822e+07	1.60505e+07	1.73582e+07	1.36724e+07	1.09508e+07	1.18517e+07	1.29396e+07	1.05534e+07	9.7659e+06	1.03003e+07	1.17424e+07
MW0061829	Methyl 5,9,12-octadecatrienoate	FA	Others	C19H32O2	292.24	[M+]+	12.0576	3	0.7129	rp	38406-57-4	35027731	-	45141	-	1.70409e+06	1.65313e+06	4.13492e+06	6.82632e+06	2.92492e+06	3350343	3.35111e+06	2.89734e+07	1.85409e+07	1.57896e+06	8.53526e+06	5.69726e+06	3.93906e+06	3.2163e+06	5.88101e+06
MW0116995	Imidazole	Heterocyclic compounds	Heterocyclic compounds	C3H4N2	68.0374	[M+NH4]+	20.9858	3	0.7128	rp	288-32-4	795	HMDB0001525	4190	C01589	1.7657e+07	1.44999e+08	7.42615e+07	1.43863e+07	2.5914e+08	3.57574e+07	4.35829e+07	3.4651e+07	4.37222e+06	2.42033e+07	3.03913e+07	3.73509e+07	1.39848e+07	2.34315e+07	6.51273e+07
MW0142234	6-Benzylthioguanine	Benzene and substituted derivatives	Benzene and substituted derivatives	C12H11N5S	257.074	[M+H-2H2O]+	12.3619	3	0.7115	rp	1874-58-4	74644	-	-	-	1.96146e+07	1.80941e+07	2.68429e+07	2.32341e+07	2.30567e+07	2.25413e+07	2.45098e+07	1.83863e+07	2.15761e+07	2.21256e+07	1.96106e+07	2.04205e+07	1.77024e+07	2.66859e+07	2.18418e+07
MW0147758	Kentsin	Amino acid and Its metabolites	Small Peptide	C21H40N8O6	500.307	[M+]+	0.698481	3	0.7103	rp	56767-30-7	171541	HMDB0005776	-	-	2.05913e+08	1.6809e+08	1.32982e+08	1.68324e+08	1.48228e+08	1.49679e+08	4.00834e+07	3.17235e+07	1.99154e+07	2.14827e+07	2.72433e+07	2.14573e+07	309010	411864	503447
MW0054553	LPC(22:6/0:0)	GP	LPC	C30H50NO7P	567.332	[M+]+	17.0891	3	0.7101	rp	162440-05-3	10415542	HMDB0010404	-	C00157	41429052	2.37281e+07	2.52051e+07	4.3812e+07	4.8437e+07	4.16715e+07	9.82075e+07	1.13263e+08	1.01341e+08	6.03398e+07	7.9907e+07	9.39136e+07	7.35116e+07	1.26269e+08	1.33986e+08
MW0007258	Glycerol	Alcohol and amines	Alcohols	C3H8O3	92.0473	[M+H]+	0.680655	3	0.71	rp	56-81-5	753	HMDB0000131	-	C00116	5.79194e+06	2.54765e+06	2.77533e+06	3.89421e+06	4.81394e+06	3.33017e+06	1.02743e+08	4.25112e+07	7.08344e+07	4.62474e+07	2.76404e+07	9.21504e+07	4.81897e+06	3.3438e+06	2.29232e+06
MW0012963	1-Palmitoyl-sn-glycero-3-phosphoethanolamine	GP	PE	C21H44NO7P	453.286	[M+Na]+	5.02512	3	0.7084	rp	53862-35-4	58177710	HMDB0011503	-	C00350	3.34578e+06	2.34047e+06	378718	3.60412e+06	2609128	1.82865e+06	3.57651e+06	2.48073e+06	2.62186e+06	1.38035e+06	1.49004e+06	4.12819e+06	1.10879e+07	1.27418e+07	7.84105e+06
MW0104370	(Sulfooxy)acetic acid	Organic acid and Its derivatives	Organic acid and Its derivatives	C2H4O6S	155.973	[M+]+	4.48153	3	0.7081	rp	3233-46-3	17982876	HMDB0124940	-	-	3.06184e+06	8.7587e+06	3.66523e+06	4.23044e+06	1.25926e+06	6.46182e+06	3.3439e+06	6.30658e+06	4.37334e+06	6.47817e+06	3.39962e+06	3.24899e+06	3.23817e+06	1.78529e+06	503429
MEDP1362	Methyl-tyrosine	Amino acid and Its metabolites	Amino acid derivatives	C10H13NO3	195.089	[M+]+	2.15028	3	0.7067	rp	19897-63-3	519723	-	-	-	1.4727e+09	1.42478e+09	1.29428e+09	1.20074e+09	9.62616e+08	1.1681e+09	1.13255e+09	1.27323e+09	1.27999e+09	1.21914e+09	1.145e+09	1.0002e+09	7.20381e+08	7.98219e+08	4.1568e+08
MW0006615	2-(4-((5-Chloro-3-fluoro-2-pyridinyl)oxy)phenoxy)propanoic acid 2-propyn-1-yl ester	Benzene and substituted derivatives	Benzene and substituted derivatives	C17H13ClFNO4	349.052	[M+]+	8.06159	3	0.7058	rp	105511-96-4	6916151	-	-	-	1.65519e+08	1.75634e+08	4.48957e+07	6.27138e+07	4.7761e+07	1.27371e+07	1.14719e+07	1.76735e+07	1.05486e+08	2.59353e+07	3.07539e+07	3.49473e+07	1.82886e+07	3.27905e+07	1.08803e+08
MW0049210	delta-Tocopherol	CoEnzyme and vitamins	CoEnzyme and vitamins	C27H46O2	402.35	[M+H]+	11.1958	3	0.704	rp	119-13-1	92094	HMDB0002902	232	C14151	4.19851e+06	3.17165e+06	5.46066e+06	5.8087e+06	7.15884e+06	4.52566e+06	4.1692e+06	4.31538e+06	5.48265e+06	3.47882e+06	2.39084e+06	2.60525e+06	1.02553e+07	4.06782e+06	3.51009e+06
MW0000158	Cabergoline	Alkaloids	Alkaloids	C26H37N5O2	451.295	[M+H-2H2O]+	12.3964	3	0.7035	rp	81409-90-7	54746	HMDB0014393	-	C08187	2.50101e+08	2.05421e+08	1.6152e+08	2.04446e+08	1.80038e+08	1.818e+08	2.14874e+07	1.67708e+07	1.13739e+07	1.10743e+07	1.5012e+07	1.03757e+07	1.66857e+08	2.05558e+08	2.12419e+08
MW0063802	Tetradecanal	FA	Others	C14H28O	212.214	[M+NH4]+	0.352422	3	0.7032	rp	124-25-4	31291	HMDB0034283	-	-	1.83974e+07	2.39054e+07	2.28668e+07	2.07318e+07	2.20726e+07	2.30494e+07	2.39435e+07	2.48293e+07	1.943e+07	5.35215e+07	1.72734e+07	3.406e+07	2.40536e+07	2.62776e+07	1.89002e+07
MW0143327	Hexenal, 4-hydroxy-	Aldehyde,Ketones,Esters	Aldehydes	C6H10O2	114.068	[M+H]+	14.1124	3	0.7027	rp	109710-37-4	28536	-	36538	-	2.09792e+08	4.31132e+07	1.03831e+06	7.33113e+07	3.43191e+06	2.42121e+07	3.9621e+07	9.32358e+06	9.63919e+06	7.71528e+06	6.07784e+07	3.13186e+07	9.5804e+06	5.44088e+07	4.14312e+06
MW0004136	3-methyl-N-naphthalen-2-ylbutanamide	Benzene and substituted derivatives	Benzene and substituted derivatives	C15H17NO	227.131	[M+]+	13.9381	3	0.7024	rp	6286-27-7	222943	-	96371	-	943494	646677	1.32031e+06	748563	343487	883006	871707	495682	143969	1.03269e+06	880663	1.32176e+06	4.29445e+06	2.10734e+06	3.24084e+06
MW0000505	3-Fluoroamphetamine	Benzene and substituted derivatives	Benzene and substituted derivatives	C9H12FN	153.095	[M+H-H2O]+	12.947	3	0.7019	rp	1626-71-7	121501	-	96739	-	7.70196e+07	2.3859e+07	1.67313e+07	6.38677e+07	4.06168e+07	1.33686e+07	2.83403e+07	1.81785e+07	2.25105e+07	1.55033e+07	2.30513e+07	2.3416e+07	3.70985e+07	6.57463e+07	1.63857e+07
MW0103490	CDP-ethanolamine	Nucleotide and Its metabolites	Nucleotide and Its metabolites	C11H20N4O11P2	446.06	[M+]+	22.126	3	0.7019	rp	3036-18-8	123727	HMDB0001564	3538	C00570	1.62083e+06	5254300	2.3476e+06	3.38666e+06	3.43048e+06	2.97611e+06	2.20411e+06	3.46449e+06	3.59618e+06	2.17189e+06	3.9229e+06	2.08397e+06	4.64984e+06	5.17456e+06	2.09304e+06
MW0143319	4-Guanidinobutanal	Aldehyde,Ketones,Esters	Aldehydes	C5H11N3O	129.09	[M+Na]+	5.725	3	0.6994	rp	14049-14-0	559	-	-	C02647	1.01905e+07	1.42031e+07	7.89869e+06	4.73291e+06	8.36063e+06	5.85449e+06	1.31538e+07	7.68465e+06	8.43169e+06	1.46856e+07	9.20081e+06	7.36214e+06	1.52841e+07	1.33749e+07	1.10919e+07
MW0009472	Pipenzolate	Benzene and substituted derivatives	Benzene and substituted derivatives	C22H28NO3+	354.207	[M+NH4]+	6.40862	3	0.699	rp	13473-38-6	4832	-	44325	-	9.34265e+06	6.36572e+06	4.27758e+06	1.6143e+07	1.03442e+07	3.43232e+06	7.00863e+06	1.03902e+07	4.87685e+06	2.56765e+06	1.90855e+06	1.34637e+07	2.89587e+06	2.38868e+07	920082
MW0000277	Harmine	Alkaloids	Alkaloids	C13H12N2O	212.095	[M+H-H2O]+	10.0424	3	0.6988	rp	442-51-3	5280953	HMDB0030311	-	C06538	922118	3.45904e+06	3.77825e+06	371497	490020	636560	2.99382e+06	1.03456e+06	890891	1.03922e+06	3.7763e+06	1.15228e+06	1.20954e+06	2.48138e+06	1.21219e+06
MW0111263	Pramipexole	Heterocyclic compounds	Heterocyclic compounds	C10H17N3S	211.114	[M+NH4]+	15.9347	3	0.6987	rp	104632-26-0	119570	HMDB0014557	-	-	1.22711e+08	9.43601e+07	4.45153e+07	1.01794e+08	6.14979e+07	7.94402e+07	7.27038e+07	6.54298e+07	1.64057e+08	7.20231e+07	9.13207e+07	8.90428e+07	1.08799e+08	1.38664e+08	1.37054e+08
MW0157952	2-Methylbenzyl cyanide	Benzene and substituted derivatives	Benzene and substituted derivatives	C9H9N	131.073	[M+H]+	10.0063	3	0.698	rp	22364-68-7	31155	-	-	C02596	3.24784e+06	3.21124e+06	9.1396e+06	5.86903e+06	6.52617e+06	5.45362e+06	5.09404e+06	5.14349e+06	7.37422e+06	9.57001e+06	8.97416e+06	9.65667e+06	4.03616e+06	3.55852e+06	1.98582e+06
MW0009557	Propargite	Benzene and substituted derivatives	Benzene and substituted derivatives	C19H26O4S	350.155	[M+H-H2O]+	0.756972	3	0.6978	rp	2312-35-8	4936	-	-	C18602	231479	6.89841e+07	467097	408015	579464	162587	1.29762e+07	9.37717e+06	8.68689e+06	9.38129e+06	1.15076e+07	7.53884e+06	691129	165363	7.10371e+07
MW0142250	2-Aminomethylpyrimidine hydrochloride	Heterocyclic compounds	Heterocyclic compounds	C5H8ClN3	145.041	[M+H]+	0.49464	3	0.6977	rp	372118-67-7	17848325	-	44990	-	1.62514e+07	1.77895e+07	8.5714e+06	1.96452e+07	6.2634e+06	1.68857e+07	1.07875e+07	1.96542e+07	1.87829e+07	1.64774e+07	1.26921e+07	1.926e+07	1.59528e+07	7.41185e+06	7.62405e+06
MW0118661	2-Isopropylfuran	Heterocyclic compounds	Heterocyclic compounds	C7H10O	110.073	[M+]+	2.7911	3	0.6976	rp	10599-59-4	12200728	HMDB0040278	-	-	9.35337e+06	1.1685e+07	8.37918e+06	2.81967e+06	7.09607e+06	9.80328e+06	1.82609e+07	5.20825e+06	3.73673e+06	6.49985e+06	6.51732e+06	6.90873e+06	4.26079e+06	1.45473e+07	2.42967e+06
FDATP00891	Tranylcypromine hydrochloride	Others	Medicine	C9H12ClN	169.066	[M+Na]+	3.96814	3	0.6972	rp	1986-47-6 | 37388-05-9	2723716	-	-	-	2.29471e+07	1.94059e+07	6.44402e+07	2.01571e+07	1.85038e+07	2.33796e+07	1.90441e+07	1.28994e+07	2.40036e+07	1.59987e+07	1.53087e+07	1.51864e+07	1.68691e+07	1.90529e+07	3.12115e+07
MEDP1683	Trileucine	Amino acid and Its metabolites	Small Peptide	C18H35N3O4	357.263	[M+H-H2O]+	0.542483	3	0.6971	rp	10329-75-6	82546	HMDB0094648	23009	-	999.77	4998.85	999.82	999.77	999.77	999.77	11070.4	8629.66	1000.48	997.41	998.21	1001.39	999.8	5820.45	999.77
MW0110590	1,2-bis(Heptanoylthio)glycerophosphocholine	Organic acid and Its derivatives	Phosphoric acids	C22H44NO6PS2	513.235	[M+NH4]+	12.5017	3	0.6965	rp	89019-63-6	57369907	-	63009	-	558528	894239	4.39314e+06	431242	2.37917e+06	719591	164108	710540	145515	3.49612e+06	1.54504e+06	868394	489387	1.18328e+06	884875
MW0126253	Propionylpromazine	Heterocyclic compounds	Heterocyclic compounds	C20H24N2OS	340.161	[2M+NH4]+	9.65124	3	0.6959	rp	3568-24-9	24352	-	-	-	9.8759e+07	8.11445e+07	164985	132059	497116	632089	1.19877e+07	9.74565e+06	4.95724e+06	6.78769e+06	7.4968e+06	5.90737e+06	152624	179282	8.38349e+07
MW0127524	Dimethyl thioselenide	Others	Others	C2H6SSe	141.935	[M+H]+	13.1554	3	0.6948	rp	41884-42-8	12916333	HMDB0030879	-	-	5.98267e+06	8.07646e+06	6.02875e+06	4.56521e+06	3.39588e+07	1.13098e+07	4.11866e+07	2.84009e+07	8.16269e+06	7.86993e+06	1.21582e+07	4.02954e+07	4.26536e+06	5.81986e+06	1.21854e+07
MW0103120	Vitamin K	CoEnzyme and vitamins	CoEnzyme and vitamins	C31H46O2	450.35	[M+Na]+	14.9329	3	0.6947	rp	12001-79-5 | 81818-54-4 | 10485-69-5 | 27696-10-2	5280483	HMDB0015157	-	C02059	2.84226e+06	3.80757e+06	4.77111e+06	3.19057e+06	5.50678e+06	2.51389e+06	8.97512e+06	8.72047e+06	7.6869e+06	5.71609e+06	6.85232e+06	6.38977e+06	5.58653e+06	3.72437e+06	3.18664e+06
MW0107677	L-cis-3-Amino-2-pyrrolidinecarboxylic acid	Organic acid and Its derivatives	Organic acid and Its derivatives	C5H10N2O2	130.074	[M+H-H2O]+	0.445893	3	0.6942	rp	25876-88-4	21998160	HMDB0029396	-	-	325515	396904	355242	1.78168e+06	1.55639e+06	1.15703e+06	1.94463e+06	2.75422e+06	1.84741e+06	703688	3.99756e+06	869763	585695	1.41975e+06	1.32569e+06
MW0127560	S-Ethylisothiourea hydrobromide	Benzene and substituted derivatives	Benzene and substituted derivatives	C3H9BrN2S	185.965	[M+H]+	13.8293	3	0.693	rp	1071-37-0	200213	-	64867	-	8.0203e+06	5.98751e+06	5.54912e+06	3.83602e+06	5.84717e+06	9.88602e+06	6.40664e+06	8.08702e+06	9.64289e+06	3.8479e+06	1.23894e+07	7.4032e+06	3.579e+07	4.06788e+06	6.27352e+06
MW0003365	2-Propylphenol	Benzene and substituted derivatives	Benzene and substituted derivatives	C9H12O	136.089	[M+H-H2O]+	9.60648	3	0.6921	rp	644-35-9	12570	HMDB0032624	-	-	3.37988e+06	2.99653e+06	1.36167e+06	829409	3.58156e+06	3085179	2.93284e+06	1.07417e+06	3.25581e+06	1.08075e+06	1.50238e+06	1.81801e+06	3.74168e+06	6.1959e+06	1.87341e+06
MW0123850	Erythorbic acid	CoEnzyme and vitamins	CoEnzyme and vitamins	C6H8O6	176.032	[M+K]+	19.4749	3	0.6897	rp	89-65-6	54675810	-	-	C20364	1.02431e+08	1.1262e+08	1.06531e+08	2.61562e+07	2.98955e+07	5.25958e+07	4.64982e+07	4.60103e+07	6.53901e+07	7.38263e+07	6.63262e+07	7.33428e+07	7.43992e+07	7.46683e+07	5.12391e+07
FDATN01268	Taurocholic acid sodium salt hydrate	Bile acids	Bile acids	C26H46NNaO8S	555.284	[M+H-H2O]+	14.4714	3	0.6888	rp	345909-26-4 | 312693-83-7	23687511	-	-	-	254149	514479	846970	2.01666e+06	246809	563218	1.02055e+06	1.15078e+06	403111	263841	282764	2.19039e+06	357900	3.82062e+06	3.34735e+06
MW0103479	AMT hydrochloride	Others	Others	C5H11ClN2S	166.033	[M+]+	14.953	3	0.6886	rp	21463-31-0	2733501	-	64865	-	1.47185e+07	1.69547e+07	4.87232e+06	9.64685e+06	8.46433e+06	8.78914e+06	1.41363e+07	1.67505e+07	9.48536e+06	8.3013e+06	9.09808e+06	1.30922e+07	1.45296e+07	1.0294e+07	3.40106e+07
MADP0547	O-Acetyl-L-homoserine hydrochloride	Amino acid and Its metabolites	Amino acid derivatives	C6H12ClNO4	197.046	[M+H-2H2O]+	1.82501	3	0.6875	rp	250736-84-6 | 7540-67-2	45038083	-	-	-	6.3117e+06	3.32556e+06	4.6311e+06	5.97727e+06	5.02347e+06	4.06872e+06	7.62514e+06	7.961e+06	4.08735e+06	2.64267e+07	5.32559e+06	6.8676e+06	5.24068e+06	5.7671e+06	9.29581e+06
MW0154574	Nocardicin E	Benzene and substituted derivatives	Benzene and substituted derivatives	C19H17N3O7	399.107	[M+K]+	6.50157	3	0.6864	rp	63555-59-9 | 63598-46-9	135476788	-	-	C17354	3.94857e+06	4.45451e+06	2.04168e+06	6.573e+06	3.53386e+06	2.40243e+06	1.04361e+06	5.53011e+06	3.78834e+06	3.78473e+06	5.45909e+06	1.32483e+06	3.22705e+06	2.05643e+06	4.06242e+06
MW0142557	2-Phosphinomethylmalic acid	Organic acid and Its derivatives	Organic acid and Its derivatives	C5H8O7P+	211.001	[M+]+	8.66541	3	0.686	rp	95114-79-7	6336010	-	-	C17947	4.1957e+06	3.57497e+06	3.09316e+06	4.19058e+06	3.17786e+06	3573209	3.03145e+06	3.99876e+06	3.90843e+06	4.49024e+06	3.09124e+06	3.48167e+06	5.00861e+06	3.66155e+06	3.62807e+06
MW0107857	Levetiracetam	Heterocyclic compounds	Heterocyclic compounds	C8H14N2O2	170.106	[M+Na]+	17.561	3	0.684	rp	102767-28-2	5284583	HMDB0015333	-	C07841	2.75911e+08	2.98487e+08	2.68289e+08	2.63323e+08	2.4639e+08	2.80782e+08	2.57352e+08	2.53813e+08	2.85808e+08	2.87846e+08	2.74553e+08	2.8327e+08	2.95285e+08	2.87563e+08	2.03886e+08
MW0112185	2-Keto-L-gulonic acid	Organic acid and Its derivatives	Organic acid and Its derivatives	C6H10O7	194.043	[M+H-2H2O]+	2.6076	3	0.6835	rp	526-98-7 | 342385-52-8	102424	HMDB0011732	-	-	3.19572e+07	3.81329e+07	6.16887e+07	1.03393e+08	3.24235e+08	2.23723e+08	1.3762e+08	1.27721e+08	5.52155e+07	1.42932e+08	1.42761e+08	1.37612e+08	5.06075e+08	4.6408e+08	5.78841e+08
MW0053741	Glyceryl monostearate	GL	MG	C21H42O4	358.308	[M+H-H2O]+	7.29124	3	0.6828	rp	123-94-4 | 31566-31-1 | 22610-63-5 | 83138-62-9 | 85666-92-8 | 342394-34-7	24699	-	-	C01885	1.1786e+07	1.14412e+07	1.07194e+07	1.1707e+07	1.13825e+07	1.15295e+07	1.09944e+07	1.11638e+07	1.27526e+07	1.06342e+07	1.16765e+07	1.24336e+07	1.10536e+07	1.28937e+07	1.1592e+07
MW0133346	4-Dimethylaminocinnamaldehyde	Aldehyde,Ketones,Esters	Aldehydes	C11H13NO	175.1	[M+H-2H2O]+	9.49502	3	0.6827	rp	6203-18-5 | 20432-35-3	5284506	-	85013	-	2.13139e+07	2.27584e+07	1.01641e+07	1.8364e+07	9.02892e+06	1.2101e+07	1.0719e+07	7.3471e+06	2.0091e+07	3.91955e+07	1.13376e+07	9.8724e+06	7.2601e+06	5.32496e+06	9.49758e+06
MW0110550	(R)-(-)-2-Phenylglycinol	Alcohol and amines	Alcohols	C8H11NO	137.084	[M+H-2H2O]+	10.8617	3	0.6827	rp	56613-80-0	2724025	-	45040	-	5.81281e+07	4.49968e+07	4.5123e+07	6.6194e+07	6.39643e+07	4.80249e+07	6.29441e+07	4.84684e+07	4.60957e+07	4.4872e+07	4.84385e+07	761055	4.0115e+07	4.37181e+07	6.19738e+07
MW0109191	Phenethicillin potassium	Organic acid and Its derivatives	Organic acid and Its derivatives	C17H19KN2O5S	402.065	[M+H-2H2O]+	6.93348	3	0.682	rp	132-93-4	23675317	-	44261	-	2.05022e+07	9.39138e+06	1.60738e+07	1.10735e+07	1.33605e+07	6.63854e+06	1.69213e+07	8.51872e+06	1.68179e+07	1.12243e+07	1.56919e+07	1.64881e+07	5.28704e+06	1.73538e+07	1.73906e+07
MEDL02681	6-Deoxyfagomine	Alkaloids	Alkaloids	C6H13NO2	131.095	[M+H]+	0.118958	3	0.6818	rp	197449-09-5	57449463	HMDB0036382	-	-	1.14757e+07	4.62109e+06	3.95312e+06	3.6116e+06	2.76438e+06	3.25423e+06	3.24232e+06	4.31393e+06	3.79205e+06	5.56484e+06	5.0609e+06	3.60346e+06	1.44169e+06	4.22188e+06	6.40445e+06
MEDL01912	Succinic acid semialdehyde	FA	FFA	C4H6O3	102.032	[M+]+	7.27348	3	0.6788	rp	692-29-5	1112	HMDB0001259	6114	C00232	4.79815e+08	4.74471e+08	1.78654e+08	5.85392e+08	2.95777e+08	5.15634e+08	1.32737e+08	1.19749e+08	2.64246e+08	2.51823e+08	3.04929e+08	2.6052e+08	1.94852e+08	5.02961e+08	9.30844e+08
MW0052460	Docosatrienoic acid	FA	FFA	C22H38O2	334.287	[M+NH4]+	6.59446	3	0.6788	rp	28845-86-5	5312557	HMDB0002823	195	-	555817	984662	1.93409e+06	3.36243e+06	1.57962e+06	821139	1.47545e+06	658084	1.73601e+06	2.58298e+06	2.52695e+06	1989238	1.55103e+06	2.34621e+06	945295
MW0119665	3-Isoxazolidinone	Aldehyde,Ketones,Esters	Ketones	C3H5NO2	87.032	[M+Na]+	2.6237	3	0.678	rp	1192-07-0	192737	HMDB0039426	-	-	2.52414e+07	5.27866e+07	1.07306e+08	8.80633e+07	1.2089e+08	1.04776e+08	1.24591e+08	1.15148e+08	9.04633e+07	1.04382e+08	1.10983e+08	1.03553e+08	2.98306e+07	3.72083e+07	4.95777e+07
MW0125934	O2-Vinyl 1-(Pyrrolidin-1-yl)diazen-1-ium-1,2-diolate	Heterocyclic compounds	Heterocyclic compounds	C6H11N3O2	157.085	[M+H-H2O]+	0.244596	3	0.6776	rp	179344-98-0	9605288	-	62984	-	1.60833e+06	3.66186e+06	1.21028e+07	1.27189e+06	1.89883e+06	5.4846e+06	2.2061e+06	3.37114e+06	4.41196e+06	3.17698e+06	6.05411e+06	3.53324e+06	2.94708e+06	2.96481e+06	1.69495e+06
MW0112207	2-Methyl-2-pentenal, (2Z)-	Alcohol and amines	Alcohols	C6H10O	98.0732	[M+]+	2.84842	3	0.6771	rp	623-36-9	12376292	HMDB0033714	-	-	3.50597e+07	3.11514e+07	1.42032e+07	1.19939e+07	1.55169e+07	3.62845e+07	3.08155e+07	2.86886e+07	1.6303e+07	1.83861e+07	1.26438e+07	3.88973e+06	1.4693e+07	1.28254e+07	7.43885e+06
MW0016395	Carbenoxolone	Benzene and substituted derivatives	Benzene and substituted derivatives	C34H50O7	570.356	[M+K]+	13.5245	3	0.6766	rp	5697-56-3	636403	-	-	-	754.64	754.64	754.64	754.64	754.64	754.64	754.64	12572.3	22655.9	12693.2	67921.5	24335	754.64	754.64	754.64
MW0110701	20-HETE ethanolamide	Alcohol and amines	Amines	C22H37NO3	363.277	[M+Na]+	6.26656	3	0.6765	rp	942069-11-6	35027640	HMDB0013630	-	-	3.37077e+06	2.06827e+06	5.09061e+06	3.73722e+06	7.83691e+06	6.2643e+06	6.84258e+06	3.46873e+06	2.7544e+06	3.7935e+06	2.72364e+06	4.10388e+06	1.06275e+07	1.25175e+07	3.72525e+06
MW0144191	3,6-Dideoxy-D-xylo-hexose	Heterocyclic compounds	Heterocyclic compounds	C6H12O4	148.074	[M+H]+	3.01886	3	0.6764	rp	56816-60-5	5460035	-	-	-	928720	960548	1.51825e+06	822700	832519	1.06286e+06	1.4985e+06	2.56649e+06	492436	2.79464e+06	1.70797e+06	1.54721e+06	1.5894e+06	2.02193e+06	442722
MW0053496	Geranylgeraniol	Alcohol and amines	Alcohols	C20H34O	290.261	[M+]+	20.9006	3	0.6752	rp	24034-73-9 | 7614-21-3	5281365	-	53578	C09094	2.39259e+06	3.25122e+06	2.66756e+06	2.80414e+06	810780	2.94028e+06	3.25379e+06	2.41583e+06	6.86106e+06	1.27177e+06	873922	2.28827e+06	3.63093e+06	2.81889e+06	371299
MW0122442	7-Chlorothieno[2,3-c]pyridine	Heterocyclic compounds	Heterocyclic compounds	C7H4ClNS	168.975	[M+H]+	7.6092	3	0.6746	rp	28948-58-5	15914129	-	44988	-	1.78815e+08	9.12233e+07	7.75757e+07	8.03272e+07	1.87516e+08	8.51561e+07	1.11847e+08	8.10212e+07	1.10877e+08	7.12303e+07	8.22131e+07	7.84234e+07	1.23636e+08	6.20764e+07	2.6073e+08
MW0142274	2-Chloro-1,4-naphthoquinone	Benzene and substituted derivatives	Benzene and substituted derivatives	C10H5ClO2	191.998	[M+Na]+	0.931335	3	0.6746	rp	1010-60-2 | 96843-34-4	13891	-	-	C03753	7.7238e+06	6.84601e+06	1.49655e+06	2.07259e+06	3.86047e+06	542506	2.01471e+06	2.68852e+06	4.40984e+06	4.60387e+06	2.36593e+06	3.86879e+06	5.50493e+06	5.38511e+06	6.30154e+06
MW0115441	Tylosin	Heterocyclic compounds	Heterocyclic compounds	C46H77NO17	915.519	[M+K]+	4.16782	3	0.6745	rp	1401-69-0 | 8026-48-0 | 1405-54-5	5280440	-	-	C01457	869108	2.46673e+06	137922	989042	762811	4.05088e+06	1.60106e+06	1.42195e+06	1.34011e+06	1.29175e+06	1.08593e+06	1.30788e+06	2.84207e+06	617485	2.37254e+06
MW0055721	PA(18:1(9Z)/18:1(9Z))	GP	PA	C39H73O8P	700.504	[M+NH4]+	17.1797	3	0.6733	rp	14268-17-8	14057128	HMDB0007865	-	-	205990	1.3567e+06	219342	5.48351e+07	180833	385104	1.00637e+06	658209	624810	414942	669560	941989	241755	593455	611028
MW0106587	Enalaprilat	Benzene and substituted derivatives	Benzene and substituted derivatives	C18H24N2O5	348.168	[M+H]+	19.5824	3	0.6723	rp	76420-72-9	5462501	HMDB0041886	2533	-	148980	6.2573e+07	133236	740188	181786	137314	7.61716e+06	5.31536e+06	6.1368e+06	3.51506e+06	5.79674e+06	4.1442e+06	152734	157376	155830
MW0106371	Deferoxamine	Amino acid and Its metabolites	Small Peptide	C25H48N6O8	560.353	[M+NH4]+	21.311	3	0.6711	rp	70-51-9	2973	HMDB0014884	-	C06940	1.74715e+08	1.43485e+08	1.12834e+08	1.42819e+08	1.2577e+08	1.27001e+08	9.2931e+06	5.04502e+06	4.87167e+06	6.12363e+06	7.9306e+06	4.79621e+06	1.16561e+08	1.43597e+08	1.48391e+08
MW0140737	[(1R)-1-(3-aminophenyl)-3-(3,4-dimethoxyphenyl)propyl] (2S)-1-(3,3-dimethyl-2-oxopentanoyl)piperidine-2-carboxylate	Organic acid and Its derivatives	Organic acid and Its derivatives	C30H40N2O6	524.289	[M+H]+	14.7135	3	0.6709	rp	195513-96-3	35027274	-	64652	-	1.03928e+08	8.5361e+07	1.1015e+06	366505	7.48133e+07	7.55457e+07	3.10023e+07	2.22222e+07	1.44628e+07	1.68296e+07	2.10179e+07	1.57826e+07	267349	219962	189236
MW0010294	1-Hexacosene	Others	Hydrocarbon derivatives	C26H52	364.407	[M+K]+	21.9501	3	0.6707	rp	18835-33-1	29303	HMDB0040527	-	-	7.67863e+06	1.44124e+07	1.1623e+07	1.67289e+07	1.51676e+07	7.42895e+06	6.39328e+06	8.72898e+06	1.99618e+07	3.44988e+07	8.41866e+06	1.11434e+07	1.6363e+07	8.91868e+06	1.00241e+07
MW0148406	Dialdehyde	Alkaloids	Alkaloids	C21H24N2O4	368.174	[M+Na+HCOOH]+	23.1032	3	0.6703	rp	85955-83-5	11953960	-	-	C11678	2.19006e+07	2.62131e+07	6.93547e+06	1.35315e+07	5.77242e+06	6.35264e+06	1.42254e+07	8.14369e+06	7.47366e+06	9.93256e+06	1.05432e+07	8.29569e+06	1.20288e+07	9.51233e+06	1.20323e+07
MW0169678	Pinosylvin	Benzene and substituted derivatives	Benzene and substituted derivatives	C14H12O2	212.084	[M+H-2H2O]+	12.8029	3	0.6698	rp	22139-77-1 | 102-61-4	5280457	-	43624	C01745	7.54987e+06	1.26931e+07	4.30286e+06	4.34821e+07	3.07646e+06	7.67884e+06	1.1578e+07	5.76448e+06	1.44418e+07	1.23863e+07	6.08002e+06	2.35369e+07	1.14115e+07	1.4295e+07	8.42972e+06
MW0112799	3-Ethyl-2-hydroxy-4-methyl-2-cyclopenten-1-one	Aldehyde,Ketones,Esters	Ketones	C8H12O2	140.084	[M+]+	3.3392	3	0.6692	rp	42348-12-9	528698	HMDB0036176	-	-	1.53635e+07	4.49981e+07	9.71414e+06	1.91565e+07	8.95998e+06	1.03302e+07	1.0492e+07	9.9106e+06	1.50329e+07	1.31585e+07	1.14419e+07	1.23231e+07	5.14625e+06	8.22327e+06	1.59197e+07
MW0157527	Thio-THIP	Others	Others	C6H8N2OS	156.036	[M+]+	17.3151	3	0.6689	rp	97164-95-9	656720	-	-	-	2.69683e+07	1.40934e+07	4.71847e+06	1.26261e+07	8.50813e+06	5.62482e+06	4.7734e+06	6.47258e+06	1.62922e+07	1.62218e+07	1.01844e+07	1.41009e+07	1.03559e+07	1.29612e+07	1.61016e+07
MW0054899	Methyl linoleate	FA	Others	C19H34O2	294.256	[M+NH4]+	0.329345	3	0.668	rp	112-63-0	5284421	HMDB0034381	-	-	11618.2	2318.6	14215.1	12034.6	2202.48	2344.92	2325.28	2754.16	2324.65	2012.75	2283.73	18386.8	2325.28	2325.28	1757.75
MW0109627	L-Seryl-L-lysyl-L-lysine	Amino acid and Its metabolites	Small Peptide	C15H31N5O5	361.233	[M+H-H2O]+	3.91674	3	0.6663	rp	213187-86-1	71358304	-	20260	-	2.09042e+06	1.84479e+06	4.08816e+06	3393395	2.71616e+06	1.65731e+06	4.65188e+07	4.13192e+07	4.1597e+07	2.85865e+07	3.76111e+07	3.43408e+07	3.3687e+06	3.36059e+06	2.40984e+06
MW0169545	N-[(3S)-Tetrahydro-2-oxo-3-furanyl]hexadecanamide	Amino acid and Its metabolites	Amino acid derivatives	C20H37NO3	339.277	[M+H]+	0.663349	3	0.6663	rp	87206-01-7	11609787	-	45449	-	4.36075e+06	2.19331e+06	5.07985e+06	5.53637e+06	5.33051e+06	5.87303e+06	8.55597e+06	8.2572e+06	7.55006e+06	8.77674e+06	6.57983e+06	4.10795e+06	5.96776e+06	6812918	1.84956e+07
MW0049070	Cucurbitacin D	Aldehyde,Ketones,Esters	Ketones	C30H44O7	516.309	[M+NH4]+	11.4224	3	0.6648	rp	3877-86-9	5281318	-	-	C08796	230656	1.45662e+08	1.17981e+08	1.43082e+08	1.25997e+08	1.2723e+08	1.17692e+07	8.46011e+06	5.82872e+06	6.41495e+06	6.99374e+06	4.36947e+06	1.29109e+08	1.43856e+08	1.50133e+08
MW0106613	Ethephon	Others	Others	C2H6ClO3P	143.974	[M+H]+	1.53878	3	0.6645	rp	16672-87-0	27982	-	-	C18399	1.71991e+07	1.89509e+07	1.29887e+07	2.21903e+07	1.60803e+07	3.55607e+07	1.49861e+07	1.71878e+07	1.79594e+07	1.2047e+07	2.28399e+07	1.19387e+07	1.21126e+07	9.1147e+06	8.29593e+06
MEDP1152	4-Vinylguaiacol	Benzene and substituted derivatives	Phenolics	C9H10O2	150.068	[M+H-H2O]+	22.6695	3	0.6642	rp	7786-61-0	332	HMDB0013744	-	C17883	9.68442e+08	1.03101e+09	3.32901e+08	1.03477e+09	4.54661e+08	6.52168e+08	4.78635e+08	6.06961e+08	1.19577e+09	7.88347e+08	7.43572e+08	7.1102e+08	8.37335e+08	8.2779e+08	9.26181e+08
MW0009604	Pyracarbolid	Benzene and substituted derivatives	Benzene and substituted derivatives	C13H15NO2	217.11	[M+]+	12.9493	3	0.6635	rp	24691-76-7	32597	-	72675	C18914	1.76553e+06	2.17056e+06	2.26696e+06	731328	1.26256e+06	1.62109e+06	4.5025e+06	1.82773e+06	1.38885e+06	1.99481e+06	1.61096e+06	767384	4.18127e+06	3.1939e+06	5.99622e+06
MW0001335	Imidocarb	Benzene and substituted derivatives	Benzene and substituted derivatives	C19H20N6O	348.17	[M+H]+	14.661	3	0.6631	rp	27885-92-3 | 5318-76-3	21389	-	-	-	174249	234332	140137	1.24798e+06	1.56137e+06	194361	1.0652e+07	1.76237e+07	7.37128e+06	8.46e+06	6.59912e+06	8.37842e+06	596815	3.00112e+06	244767
MW0106413	Dicyclomine	Others	Others	C19H35NO2	309.267	[M+NH4]+	6.48019	3	0.6627	rp	77-19-0	3042	HMDB0014942	-	C06951	2.42754e+06	2.26799e+06	2.2704e+06	2.40515e+06	2.14455e+06	2.7008e+06	2.23622e+06	2.33232e+06	2.11301e+06	2.15861e+06	2.45747e+06	1.18496e+06	2.60953e+06	2.45836e+06	2.27655e+06
MW0143793	6-Chloro-1,3,5-triazine-2,4(1H,3H)-dione	Aldehyde,Ketones,Esters	Ketones	C3H2ClN3O2	146.984	[M+H]+	18.258	3	0.6623	rp	69125-10-6 | 135581-60-1	118372	-	-	C08736 | C76185	1.18422e+08	2.0399e+07	1.19487e+07	4.29921e+07	9.78339e+07	8.96711e+06	5.99159e+07	1.83575e+07	2.89709e+07	5.33713e+07	7.53443e+07	7.49451e+06	8.21845e+06	5.98875e+06	5.2885e+06
MW0111804	1D-myo-Inositol 3,4-bisphosphate	Organic acid and Its derivatives	Organic acid and Its derivatives	C6H14O12P2	339.996	[M+Na+HCOOH]+	0.831315	3	0.6622	rp	69256-53-7	440211	HMDB0006235	-	C04063	1.17717e+08	7.21414e+07	1.99339e+07	4.41173e+07	1.22665e+07	5.92738e+06	6.10716e+06	8.38e+06	6.53043e+07	7.89136e+06	1.11984e+07	1.15909e+07	1.98791e+07	2.95612e+07	2.47739e+07
MW0121423	5-Ethyl-2-methyl-4-propyloxazole	Heterocyclic compounds	Heterocyclic compounds	C9H15NO	153.115	[M+]+	3.19419	3	0.6614	rp	84027-92-9	529033	HMDB0037876	-	-	5.53744e+06	4.03397e+06	2.50976e+07	3.4087e+06	2.3996e+06	5.89946e+06	4.59551e+06	5.26672e+06	1.22731e+07	3.63445e+06	5.42133e+06	5.1378e+06	1.05136e+07	1.20278e+07	1.70278e+07
MW0155489	Phenylboronic acid	Benzene and substituted derivatives	Benzene and substituted derivatives	C6H7BO2	122.054	[M+H]+	14.3739	3	0.6608	rp	98-80-6	66827	-	-	-	1.08193e+07	6.43563e+06	4.36958e+06	3.93991e+06	4.75669e+06	4.25351e+06	8.18927e+06	6.05795e+06	4.7088e+06	3.75666e+06	4.48963e+06	8.74945e+06	3.08356e+06	2.4021e+06	4.51493e+06
MW0054522	1-O-Hexadecyl-lyso-sn-glycero-3-phosphocholine	GP	LPC	C24H52NO6P	481.353	[M+H]+	0.0111386	3	0.66	rp	17364-21-5	3983	-	24070	C00157	3.62381e+06	1.0128e+06	1.39439e+06	554685	4.45378e+06	2.84756e+07	2.92953e+06	1.48223e+06	1.14905e+06	1.56267e+06	1.78022e+06	1.70063e+06	3.84656e+06	1.5617e+07	1.19691e+08
MW0006088	Asulam	Benzene and substituted derivatives	Benzene and substituted derivatives	C8H10N2O4S	230.036	[M+K]+	2.46903	3	0.6596	rp	3337-71-1	18752	-	-	C18350	1.11362e+07	1.60125e+07	1.35112e+07	9.59136e+06	1.44459e+07	1.30861e+07	1.07218e+07	1.13193e+07	1.13422e+07	2.05261e+07	1.3954e+07	7.71104e+06	1.66117e+07	1.07832e+07	1.67546e+07
MW0156187	Psychotridine	Heterocyclic compounds	Heterocyclic compounds	C55H62N10	862.516	[M+H-2H2O]+	2.59865	3	0.6587	rp	52617-25-1	171175	-	-	C09233	955162	1.14699e+06	1.88262e+06	3.14299e+06	839345	1.38809e+06	2.18292e+07	2.64375e+07	1.98924e+07	1.62474e+07	2.1205e+07	1.31776e+07	141901	412594	1.67493e+06
MW0110882	Adrenoyl ethanolamide	Alcohol and amines	Amines	C24H41NO2	375.314	[M+H]+	5.0475	3	0.6579	rp	150314-35-5	5282273	HMDB0013626	-	C13829	372506	1.32379e+06	1.24051e+06	533441	856851	232427	939216	665391	176571	849639	1.1309e+06	511051	398763	552431	247443
MW0003956	3-Chlorophenol	Benzene and substituted derivatives	Phenolics	C6H5ClO	128.003	[M+Na+HCOOH]+	7.3	3	0.6578	rp	108-43-0 | 25231-12-3	7933	-	-	-	7.54365e+07	9.87524e+07	1.05631e+08	1.45669e+08	1.58254e+08	1.49057e+08	7.79605e+07	93444684	1.07163e+08	1.39591e+08	4.9906e+07	1.19705e+08	1.26834e+08	8.76072e+07	1.3388e+08
MW0139832	Tigecycline	Benzene and substituted derivatives	Benzene and substituted derivatives	C29H39N5O8	585.28	[M+]+	15.5704	3	0.6576	rp	220620-09-7	54686904	HMDB0014700	-	-	220898	206367	1.03067e+06	583844	307365	312199	1.75904e+07	1.32705e+07	1.29788e+07	1.19964e+07	1.69891e+07	1.18743e+07	336425	111640	354693
MW0102823	Tomatidine	Alkaloids	Steroid alkaloids	C27H45NO2	415.345	[M+H-2H2O]+	15.3198	3	0.6571	rp	77-59-8	65576	HMDB0034731	41804	-	1.20267e+06	1.0351e+06	1.63004e+06	534012	1.2104e+06	1.04435e+06	2.4376e+06	2.04839e+06	2.30234e+06	3.14087e+06	2.5742e+06	1.72432e+06	1.79161e+06	1.61222e+06	1.42177e+06
MW0013571	Ethylmethylacetic acid	Organic acid and Its derivatives	Organic acid and Its derivatives	C5H10O2	102.068	[M+NH4]+	0.273571	3	0.6563	rp	116-53-0	8314	HMDB0002176	6528	C18319	2.17976e+07	2.54211e+07	2.0555e+07	3.94841e+07	2.76885e+07	1.04545e+07	3.30538e+07	2.22592e+07	2.09248e+07	2.33397e+07	1.94637e+07	1.81486e+07	1.45974e+07	1.529e+07	3.98245e+07
MW0152126	L-arabinonic acid	Carbohydrates and Its metabolites	Sugar acids	C5H10O6	166.048	[M+H-2H2O]+	3.9	3	0.6562	rp	608-53-7	6602426	HMDB0000539	-	C00545	2.84556e+07	2.36232e+07	1.50494e+07	2.30546e+07	2.20873e+07	2.57574e+07	1.77519e+07	2.32867e+07	2.06072e+07	1.99787e+07	1.92199e+07	1.68427e+07	3.24214e+07	1.81651e+07	2.11647e+07
MW0114873	Metyrapone	Aldehyde,Ketones,Esters	Ketones	C14H14N2O	226.111	[M+H]+	18.0507	3	0.6557	rp	54-36-4	4174	HMDB0015146	-	C07205	2.95993e+06	2.37979e+06	4.16415e+06	3.55682e+06	3.14536e+06	2.77261e+06	4.09208e+06	4.21554e+06	4.95292e+06	3.52863e+06	4.04085e+06	4.22301e+06	5.03333e+06	5.5869e+06	2.6307e+06
MW0123891	Ethionamide	Heterocyclic compounds	Heterocyclic compounds	C8H10N2S	166.056	[M+NH4]+	9.97838	3	0.655	rp	536-33-4	2761171	HMDB0014747	-	C07665	1.18702e+07	1.53022e+07	2.1402e+07	1.80786e+07	1.29613e+07	1.27842e+07	2.32842e+07	1.40422e+07	3.94585e+07	1.50616e+07	9.34584e+06	1.06337e+07	8.53894e+06	1.54979e+07	1.65865e+07
MW0003839	3-Methoxybenzaldehyde	Benzene and substituted derivatives	Benzene and substituted derivatives	C8H8O2	136.052	[M+]+	9.39251	3	0.6534	rp	591-31-1	11569	HMDB0031459	-	-	2.08456e+07	1.43677e+07	1.89138e+07	2.64193e+07	2.13359e+07	2.54095e+07	7.44347e+07	1.77926e+07	3.5142e+07	2.16979e+07	2.18693e+07	5.00947e+07	1.11316e+08	4.15591e+07	1.15468e+08
MEDL00422	PC(18:3/18:3)	GP	PC	C44H76NO8P	777.531	[M+]+	0.829323	3	0.6527	rp	324054-21-9	52922787	HMDB0008172	-	C00157	6.57609e+06	7.27975e+06	607023	3.93136e+06	5.0133e+06	8.30527e+06	7.7053e+06	3.99663e+06	2.51463e+07	7.00708e+06	7.23637e+06	6.98631e+06	4.12904e+06	2.41013e+07	3.80227e+07
MW0107736	Leu-Leu-Glu	Amino acid and Its metabolites	Small Peptide	C17H31N3O6	373.221	[M+H-H2O]+	1.50233	3	0.6525	rp	20274-83-3	484684	-	17724	-	669365	1.24536e+06	1.25375e+06	1.25795e+06	719016	1.17478e+06	1.12827e+06	1.15538e+06	890879	1.30102e+06	1.52412e+06	1.62694e+06	663730	2.4866e+06	851093
MW0110011	trans-Aconitic acid	Organic acid and Its derivatives	Organic acid and Its derivatives	C6H6O6	174.016	[M+Na]+	12.1425	3	0.6522	rp	4023-65-8	444212	HMDB0000958	-	C02341	46824041	7.48113e+07	7.64224e+07	2.00078e+08	1.40723e+08	1.54423e+08	9.99099e+07	7.12577e+07	1.61698e+08	1.41953e+08	6.66701e+07	2.15887e+08	1.16757e+08	5.94558e+07	1.32391e+08
MW0055186	Tetradecanoylcarnitine	FA	CAR	C21H41NO4	371.304	[M+NH4]+	19.3489	3	0.6519	rp	25597-07-3	53477791	HMDB0005066	-	-	3.45107e+06	4.04855e+06	3.26051e+06	3.87524e+06	3.37693e+06	4.07755e+06	4.02127e+06	3.79358e+06	3.99329e+06	3.8692e+06	2.96805e+06	3.46644e+06	3.81275e+06	3.89817e+06	3.98503e+06
MW0017054	Chinenoside V	Steroids	Steroid	C45H72O19	916.467	[M+H-2H2O]+	11.0105	3	0.6518	rp	170739-22-7	131751143	HMDB0031139	-	-	878066	2.66137e+06	485931	950669	1.13138e+06	4.51687e+06	2.25536e+06	1.25725e+06	1.49843e+06	1.17923e+06	1.16549e+06	2.27194e+06	1.57015e+06	1.55984e+06	2.6618e+06
MW0107035	Glutethimide	Alcohol and amines	Amines	C13H15NO2	217.11	[M+]+	12.4922	3	0.6517	rp	77-21-4	3487	HMDB0015505	-	C07489	4.45337e+06	4.6217e+06	9.98632e+06	5.16619e+06	8.41302e+06	4.69552e+06	5.6821e+07	2.70936e+07	6.01593e+07	2.20352e+07	2.39063e+07	2.10474e+07	3.66662e+06	4.39527e+06	3.11931e+06
MW0052382	Cyclohexanol, 4-methyl-3-[(2E)-2-[(1R,3aS,7aR)-octahydro-7a-methyl-1-[(1R,2E,4R)-1,4,5-trimethyl-2-hexen-1-yl]-4H-inden-4-ylidene]ethylidene]-, (1S,3E,4S)-	Hormones and hormone related compounds	Hormones and hormone related compounds	C28H46O	398.355	[M+K]+	9.32392	3	0.6508	rp	67-96-9	46173763	HMDB0015203	-	C06957	894899	859280	849066	853866	865701	1.08113e+06	908542	825564	822787	974921	806468	706913	823163	889318	815751
MW0145029	Aminohydroquinone	Benzene and substituted derivatives	Phenolics	C6H7NO2	125.048	[M+H]+	0.0961304	3	0.6505	rp	20734-68-3	3017497	-	-	-	2.36435e+06	1.22187e+06	4.73242e+06	2.76683e+06	2.00211e+06	1.61922e+07	2.12662e+06	2.70467e+06	2.23918e+07	2.83896e+06	5.14414e+06	7.61952e+06	1.91997e+07	7.58116e+06	1.079e+07
MW0118657	2-Isopropyl-5-methylfuran	Heterocyclic compounds	Heterocyclic compounds	C8H12O	124.089	[M+]+	3.04727	3	0.6497	rp	10504-05-9	10678230	HMDB0033238	-	-	2.6266e+08	6.0705e+08	2.00694e+08	1.03993e+08	3.22847e+08	8.489e+08	6.57992e+08	4.04861e+08	1.71896e+09	9.50686e+07	5.84647e+08	1.0705e+09	4.77568e+07	2.80166e+08	1.65365e+08
MW0111290	Stearoylethanolamide	Alcohol and amines	Amines	C20H41NO2	327.314	[M+H-H2O]+	0.936115	3	0.6496	rp	111-57-9	27902	HMDB0013078	-	-	429616	906394	313565	1.04805e+06	166728	436449	571986	74276	821433	616959	66625.4	177041	257167	524273	348213
MW0003256	2-Methylbenzhydrol	Benzene and substituted derivatives	Benzene and substituted derivatives	C14H14O	198.105	[M+H-2H2O]+	18.1083	3	0.6496	rp	5472-13-9	95659	-	1669	-	7.88579e+07	3.10831e+07	7.56473e+07	3.12316e+07	2.93129e+08	3.14936e+07	2.83252e+07	1.36126e+08	1.00372e+08	5.76622e+07	3.3435e+07	2.71865e+08	4.22408e+07	3.31353e+07	2.48767e+07
MW0012825	1-O-Hexadecyl-sn-glycero-3-phosphocholine	GP	PC	C24H52NO6P	481.353	[M+Na]+	4.71731	3	0.6495	rp	52691-62-0 | 97288-09-0	162126	-	-	C00157	579059	426328	272116	276798	1.25828e+06	1.1409e+06	626472	551201	636724	595718	333910	1.05074e+06	2.07463e+06	2.02336e+06	2.42415e+06
MW0006232	Benzidine	Benzene and substituted derivatives	Benzene and substituted derivatives	C12H12N2	184.1	[M+K]+	0.0810547	3	0.6487	rp	92-87-5	7111	HMDB0041835	-	C16444	2.87556e+06	3.19489e+06	4.04685e+06	2.45135e+06	3.21013e+06	2.72484e+06	1911104	2.14189e+06	661006	2.31492e+06	2.19631e+06	2.49746e+06	1.97495e+06	1.73123e+06	2.727e+06
MW0147448	Cholesterol beta-epoxide	Hormones and hormone related compounds	Hormones and hormone related compounds	C27H46O2	402.35	[2M+Na]+	11.6469	3	0.6454	rp	4025-59-6	108109	-	-	C05418	573485	1.49479e+06	224087	537277	1.13474e+06	799410	1.82878e+06	323220	778536	1.32023e+06	1.81598e+06	2.06309e+06	1.0268e+06	707431	1.63953e+06
MW0113164	4-Trimethylammoniobutanal	Aldehyde,Ketones,Esters	Aldehydes	C7H16NO+	130.123	[M-2H+3K]+	1.025	3	0.6426	rp	64595-66-0	133	HMDB0001345	6179	C01149	8.87131e+06	7.76153e+06	5.23968e+06	924628	356686	2.50827e+06	1.96478e+06	2.37902e+06	7.53234e+06	7.01024e+06	7.76733e+06	9.11105e+06	1.24628e+07	1.0304e+07	5.99374e+06
MW0112106	2C-Methyl-D-erythritol 2,4-cyclodiphosphate	Carbohydrates and Its metabolites	Phosphate sugars	C5H12O9P2	277.996	[M+K]+	6.42695	3	0.6424	rp	143488-44-2	126747	-	64016	-	795301	1.42292e+06	1.02453e+06	696353	1.28231e+06	975218	208290	1.56579e+06	435915	403336	1.98595e+06	386925	2.28354e+06	1.9521e+06	3.07039e+06
MEDP1333	LPC(0:0/20:4)	GP	LPC	C28H50NO7P	543.332	[M+]+	16.9196	3	0.6409	rp	67341-29-1	52924038	HMDB0061699	-	C00157	1.91986e+07	2.39303e+07	2.13467e+07	2.58694e+07	2.23925e+07	2.22699e+07	1.6555e+07	2.04297e+07	1.97216e+07	1.80904e+07	1.75811e+07	1.62704e+07	9.38998e+06	1.14916e+07	1.27143e+07
MW0142413	2-Hydroxycyclohexan-1-one	Aldehyde,Ketones,Esters	Ketones	C6H10O2	114.068	[M+]+	3.0416	3	0.64	rp	533-60-8 | 30282-14-5	10785	-	-	C01147	9.19108e+06	5.06082e+06	4.94392e+06	3.49978e+06	1.08877e+06	1.34416e+06	1.04498e+06	1.18541e+06	8.01452e+06	3.09015e+06	5.45333e+06	6.03438e+06	1.68541e+07	4.66376e+07	1.28894e+07
MW0052688	Ethyl 2-methyl-3,4-pentadienoate	Aldehyde,Ketones,Esters	Esters	C8H12O2	140.084	[M+]+	3.30105	3	0.6397	rp	60523-21-9	62166	HMDB0037196	-	-	1.24304e+09	1.52152e+08	97973810	5.61104e+08	5.83182e+08	3.12028e+07	7.99838e+07	1.29568e+08	9.34975e+07	8.90237e+08	2.61795e+07	1.04513e+08	568082327	4.32961e+08	8.69037e+07
MW0169378	Lamotrigine	Heterocyclic compounds	Heterocyclic compounds	C9H7Cl2N5	255.008	[M+H]+	3.01922	3	0.638	rp	84057-84-1	3878	HMDB0014695	-	D00354	1.36878e+07	4.58395e+07	2.69133e+06	4.07663e+06	2.7794e+06	2.51447e+06	4.96024e+06	5.93245e+06	6.60471e+06	5.91841e+06	5.73547e+06	9.53316e+06	8.47419e+06	1.03917e+07	1.28827e+07
MW0052338	Diethyl maleate	Aldehyde,Ketones,Esters	Esters	C8H12O4	172.074	[M+H]+	6.37724	3	0.638	rp	623-91-6	5271566	HMDB0038601	-	-	1.06379e+06	715744	2.77631e+06	1.70046e+06	520189	2.29437e+06	2.2655e+07	2.04538e+07	8153443	1.29239e+07	1.01042e+07	1.23894e+07	647124	619650	348968
MW0001375	1,4-Naphthoquinone	Benzene and substituted derivatives	Benzene and substituted derivatives	C10H6O2	158.037	[M+Na]+	5.79302	3	0.6369	rp	130-15-4	8530	-	-	C02617	2.89996e+06	2.69835e+06	3.63633e+06	2.67505e+06	1.8373e+07	7.88107e+06	4.42054e+06	3.58171e+06	5.86835e+06	3.2867e+06	2.36893e+06	1.62502e+06	2.43623e+07	2.42524e+07	3.40383e+07
MW0126642	Temozolomide	Alcohol and amines	Amines	C6H6N6O2	194.055	[M+]+	15.7804	3	0.6359	rp	85622-93-1	5394	HMDB0014991	-	-	3.92609e+07	4.65428e+07	3.78159e+07	3.36035e+07	3.21025e+07	4.06187e+07	3.44207e+07	3.89097e+07	3.6759e+07	3.96512e+07	3.94307e+07	3.83e+07	4.19055e+07	3.32114e+07	2.92725e+07
MW0126466	Ronidazole	Heterocyclic compounds	Heterocyclic compounds	C6H8N4O4	200.055	[M+]+	16.9089	3	0.6355	rp	7681-76-7	5094	-	43485	-	6.40163e+08	6.47274e+08	6.43441e+08	6.14073e+08	5.98744e+08	6.73766e+08	6.05275e+08	6.23554e+08	6.53138e+08	6.73556e+08	6.6856e+08	6.65622e+08	6.63874e+08	6.70648e+08	5.97125e+08
MW0015354	8-Mercapto-p-menthan-3-one	Aldehyde,Ketones,Esters	Ketones	C10H18OS	186.108	[M+H-2H2O]+	9.68234	3	0.6342	rp	38462-22-5	61982	HMDB0037385	-	-	1.5482e+07	8.75366e+06	2.09524e+07	1.11455e+07	1.60524e+07	1.88933e+06	2.89377e+07	1.53823e+07	1.24521e+07	1.10802e+07	1.8792e+07	1.59551e+07	3.01156e+07	3.44244e+07	33972347
MW0127046	Dihydro-5-propyl-2(3H)-furanone	Aldehyde,Ketones,Esters	Ketones	C7H12O2	128.084	[M+]+	3.56908	3	0.6342	rp	57129-71-2	7742	HMDB0031681	-	-	1.88552e+08	1.49288e+08	1.99788e+08	2.00554e+08	1.0542e+08	1.7744e+08	1.07898e+08	9.68603e+07	1.65991e+08	1.52243e+08	4.40636e+07	1.15361e+08	1.84002e+07	1.53398e+08	1.03825e+08
MW0113110	4-Methylpent-2-enal	Alcohol and amines	Alcohols	C6H10O	98.0732	[M+]+	2.86749	3	0.6341	rp	5362-56-1	5354998	HMDB0031196	-	-	6.89952e+07	3.4494e+07	3.23566e+07	3.04206e+07	6.63497e+07	3.81637e+07	5.41392e+07	4.00161e+07	2.57557e+07	4.37989e+07	2.92343e+08	4.82878e+07	7.15297e+07	4.11352e+07	2.00975e+07
MW0106408	Dichlorvos	Aldehyde,Ketones,Esters	Esters	C4H7Cl2O4P	219.946	[M+NH4]+	6.60852	3	0.6339	rp	62-73-7	3039	HMDB0033956	-	C14430	1.09012e+07	6.74767e+06	5.05742e+06	5.75256e+06	3.59361e+06	6.49621e+06	4.91289e+06	1.59693e+07	5.73526e+06	4.33844e+06	4.75818e+06	1.92694e+07	8.23707e+06	6.30296e+06	3.0117e+06
MW0148859	Echinocystic acid	Organic acid and Its derivatives	Organic acid and Its derivatives	C30H48O4	472.355	[M+]+	3.69193	3	0.6337	rp	510-30-5	73309	-	-	C08942	3.47078e+06	4.65413e+06	2.88855e+06	4.8707e+06	2.84287e+06	1.50142e+06	4.05853e+06	2.79961e+06	3.45258e+06	3.71207e+06	3.76005e+06	2.49813e+06	3.8038e+06	3.70353e+06	3.22113e+06
MW0106594	Enniatin B	Heterocyclic compounds	Heterocyclic compounds	C33H57N3O9	639.409	[M+Na]+	2.67152	3	0.6337	rp	917-13-5	164754	-	-	-	1.38964e+06	343709	6.39692e+06	758748	1.76181e+06	2.62487e+06	4.64435e+06	2.12545e+06	1.7516e+06	2.1452e+06	1.29154e+06	2.15297e+06	2.82935e+06	4.99199e+06	7.84954e+06
MW0104300	1-Phenyl-1-propanone	Aldehyde,Ketones,Esters	Ketones	C9H10O	134.073	[M+H-2H2O]+	9.17401	3	0.6335	rp	93-55-0	7148	HMDB0032623	-	-	1.43689e+07	1.17481e+07	6.45473e+06	1.5354e+07	1.56595e+07	2.1632e+07	1.64512e+07	9.93969e+07	5.09791e+07	7.52955e+06	5.20068e+07	3.33854e+07	4.05605e+06	1.28465e+07	2.34536e+06
MW0004976	4-Fluoroaniline	Benzene and substituted derivatives	Benzene and substituted derivatives	C6H6FN	111.048	[M+]+	21.7236	3	0.6335	rp	371-40-4	9731	-	-	-	9.55813e+06	1.28583e+07	2.22319e+07	1.9081e+07	1.34664e+07	1.48135e+07	1.9663e+07	1.51025e+07	1.7572e+07	15279684	1.42093e+07	1.86724e+07	1.43103e+07	1.92634e+07	1.52417e+07
MW0110377	Val-Tyr-Val	Amino acid and Its metabolites	Small Peptide	C19H29N3O5	379.211	[M+H-2H2O]+	0.54379	3	0.6329	rp	17355-22-5	334518	-	18296	-	1.89202e+06	1.30678e+06	558763	1.28674e+06	2.76175e+06	2.40461e+06	2.47658e+06	983586	1.26624e+06	1.56961e+06	1.67378e+06	1.31514e+06	998730	1.62101e+06	1.66976e+06
MW0004175	3-Phenylpropanal	Benzene and substituted derivatives	Benzene and substituted derivatives	C9H10O	134.073	[M+H-H2O]+	9.52401	3	0.6325	rp	104-53-0	7707	HMDB0033716	-	-	2.15043e+06	1.13659e+06	494781	1.10436e+06	1.54673e+06	1.71547e+06	1.27225e+06	2.52497e+06	1.38714e+06	1.92962e+06	839764	1.80069e+06	726823	651736	223386
MW0014155	3-Methylglutaconic acid	Organic acid and Its derivatives	Organic acid and Its derivatives	C6H8O4	144.042	[M+H-2H2O]+	14.6282	3	0.6325	rp	5746-90-7	1551553	HMDB0000522	5507	-	4.63976e+06	9.92844e+06	1.00505e+07	1.54091e+07	1.27835e+07	6.63054e+06	9.64433e+06	1.03137e+07	1.18851e+07	1.24114e+07	7.63042e+06	5.79552e+06	1.58131e+07	7.67812e+06	9.98585e+06
MW0006060	2-Aminobenzoic acid	Phenolic acids	Phenolic acids	C7H7NO2	137.048	[M+]+	3.42779	3	0.6316	rp	118-92-3	227	HMDB0001123	6018	C00108	8.44238e+07	4.73301e+07	3.33391e+07	4.90821e+07	2.8107e+07	5.15125e+07	5.76019e+07	3.17116e+07	1.11284e+06	4.93023e+07	4.93692e+07	1.11376e+06	8.12744e+07	1.74968e+06	5.92848e+07
MW0006750	Dexmedetomidine	Benzene and substituted derivatives	Benzene and substituted derivatives	C13H16N2	200.131	[M+H-2H2O]+	10.1142	3	0.6311	rp	113775-47-6	5311068	HMDB0014771	-	C07450	9.19468e+06	1.53648e+07	9.66687e+06	7.13518e+06	1.50018e+07	4.85126e+06	9.06534e+06	1.35734e+07	1.41518e+07	2.13965e+07	1.13834e+07	1.1514e+07	5.77878e+06	1.65758e+07	1.31997e+07
MW0112914	Malonic semialdehyde	Organic acid and Its derivatives	Organic acid and Its derivatives	C3H4O3	88.016	[2M+K]+	18.95	3	0.6308	rp	926-61-4	868	HMDB0011111	-	C00222	2.09241e+07	1.99709e+07	2.52305e+06	7.46869e+06	1.09249e+07	1.47034e+07	5.29838e+06	6.1829e+06	6.43052e+06	9.88869e+06	1.26104e+07	8.16536e+06	1.03998e+07	2.14509e+07	1.59205e+07
MW0054039	Isoalantolactone	Aldehyde,Ketones,Esters	Ketones	C15H20O2	232.146	[M+NH4]+	6.25552	3	0.6305	rp	470-17-7 | 4677-48-9	73285	HMDB0035934	67738	C09484	3.27362e+07	3.16995e+07	2.76647e+07	4.84688e+07	2.86394e+07	2.9394e+07	3.38988e+07	2.4817e+07	2.19405e+07	2.84712e+07	3.13723e+07	2.70474e+07	3.24879e+07	4.5395e+07	4.21821e+07
MW0010041	Vardenafil	Benzene and substituted derivatives	Benzene and substituted derivatives	C23H32N6O4S	488.221	[M+H-2H2O]+	6.97759	3	0.6283	rp	224785-90-4 | 224789-15-5	135400189	HMDB0015000	-	-	1.16506e+08	9.56922e+07	7.52416e+07	9.52383e+07	8.38678e+07	8.46889e+07	2.13887e+07	2.28093e+07	1.76941e+07	1.94082e+07	2.00401e+07	1.96113e+07	220559	234031	9.89522e+07
MW0017185	cis-Methylbixin	Aldehyde,Ketones,Esters	Esters	C26H32O4	408.23	[M+H-2H2O]+	11.6918	3	0.6268	rp	201996-34-1	9953290	HMDB0032021	-	-	2.36635e+06	4.94329e+06	1.01215e+07	9.59246e+06	9.44561e+06	9.21368e+06	7.40453e+06	8.97e+06	4.30357e+06	4.46819e+06	2.87106e+06	3.90608e+06	7.21584e+06	4.86564e+06	4.60562e+06
MW0111938	Diacetyl	Aldehyde,Ketones,Esters	Ketones	C4H6O2	86.0368	[M+Na]+	8.66476	3	0.6262	rp	431-03-8	650	HMDB0003407	6921	C00741	5.99116e+06	8.15363e+06	7.43374e+06	1.34406e+07	1.05594e+07	1.47063e+07	2.30895e+07	1.42438e+07	1.33559e+07	1.47492e+07	2.00438e+07	1.41173e+07	1.13106e+07	1.48142e+07	1.29343e+07
MW0111947	2,3-Dimethyl-2-cyclohexen-1-one	Aldehyde,Ketones,Esters	Ketones	C8H12O	124.089	[M+]+	3.03046	3	0.6253	rp	1122-20-9	10887898	HMDB0031414	-	-	5.5668e+09	8.77993e+08	8.72413e+08	1.43805e+09	4.98019e+08	8.55631e+08	3.86446e+08	1.63564e+09	2.53482e+09	4.64956e+09	8.02462e+08	5.57773e+08	9.93071e+08	7.34382e+08	1.07476e+09
MW0152673	NG-Hydroxy-L-arginine, Monoacetate Salt	Amino acid and Its metabolites	Amino acids	C8H18N4O5	250.128	[M+H-2H2O]+	0.360432	3	0.6247	rp	53598-01-9 | 53054-07-2	11957565	-	64863	-	1.3892e+07	1.76445e+07	6.13073e+06	1.41609e+07	4.68065e+06	1.0925e+07	7.9768e+06	5.68832e+06	1.2274e+07	2.27337e+07	1.1266e+07	1.68325e+07	8.97847e+06	1.36594e+07	1.2057e+07
MW0150456	Gly-Phe-Met	Amino acid and Its metabolites	Small Peptide	C16H23N3O4S1	353.141	[M+NH4]+	14.5284	3	0.6244	rp	72072-08-3	71404517	-	17264	-	5.64299e+06	9.49728e+06	4.22815e+06	4.83082e+06	1.8284e+07	1.10739e+07	9.43313e+06	7.51891e+06	5.89858e+06	5.61832e+06	7.12497e+06	5.12587e+06	3.15348e+06	4.22597e+06	7.0152e+06
MW0108474	N-(N-Formyl-L-methionyl)-L-phenylalanine	Amino acid and Its metabolites	Amino acid derivatives	C15H20N2O4S	324.114	[M+NH4]+	13.164	3	0.6243	rp	22008-60-2	119446	-	44227	-	5.42717e+06	2.11162e+07	3.84696e+06	4.74478e+06	1.67647e+07	1.2031e+07	8.96923e+06	9.6454e+06	6.31947e+06	4.08923e+06	6.84607e+06	6.63481e+06	5.80795e+06	4.53881e+06	4.33783e+06
MW0011846	Ercalcitriol	Alcohol and amines	Alcohols	C28H44O3	428.329	[M+H]+	11.2079	3	0.6243	rp	60133-18-8	9547243	HMDB0006225	-	-	2.57354e+06	2.86207e+06	3.58262e+06	2.35447e+06	2.66301e+06	3.02713e+06	3.13961e+06	1.18569e+06	3.2002e+06	3.13627e+06	2.89282e+06	2.6748e+06	2.37912e+06	3.04231e+06	2.06517e+06
MW0007357	Ibutilide	Benzene and substituted derivatives	Benzene and substituted derivatives	C20H36N2O3S	384.245	[M+H-H2O]+	7.44702	3	0.6243	rp	122647-31-8 | 100632-81-3	60753	HMDB0014453	-	C07753	126109	763167	1.12706e+06	707310	999996	1.07769e+06	1.02863e+06	718163	758302	946553	419652	799086	767538	170060	273062
MW0005966	Acitretin	Organic acid and Its derivatives	Organic acid and Its derivatives	C21H26O3	326.188	[M+Na]+	13.6121	3	0.6236	rp	55079-83-9	5284513	HMDB0014602	-	-	333278	158940	309147	358368	63207.1	177397	5.4228e+06	2.97948e+06	2.78809e+06	2.98521e+06	1.23324e+07	3.33249e+06	641332	404903	133347
MW0059173	Peimine	Alkaloids	Alkaloids	C27H45NO3	431.34	[M+Na]+	0.457071	3	0.6232	rp	23496-41-5 | 107299-20-7 | 135636-54-3	131900	-	-	-	514640	156813	386523	3.08154e+06	4.40872e+06	2.77369e+06	751797	369663	885852	738291	788492	1.12767e+06	9.17517e+06	1.25933e+07	1.39464e+07
MW0109279	Piracetam	Others	Medicine	C6H10N2O2	142.074	[M+K]+	22.4997	3	0.6224	rp	7491-74-9	4843	-	44173	-	2.39834e+07	1.95131e+07	3.14628e+07	3.18221e+07	3.08409e+07	2.40554e+07	2.77472e+07	2.93992e+07	1.8156e+07	2.91593e+07	2.3972e+07	1.81207e+07	1.64688e+07	1.66969e+07	2.0413e+07
MW0123715	Dimetridazole	Heterocyclic compounds	Heterocyclic compounds	C5H7N3O2	141.054	[M+H-H2O]+	0.867007	3	0.6224	rp	551-92-8	3090	-	-	-	1.57848e+07	1.44838e+07	1.92168e+07	6.81099e+06	3.63541e+07	1.51863e+07	1.79454e+07	1.44831e+07	1.83825e+07	7.35636e+06	3.7007e+07	1.92828e+07	1.50715e+07	1.42222e+07	1.74321e+07
MW0114818	Mephedrone	Aldehyde,Ketones,Esters	Ketones	C11H15NO	177.115	[M+H-2H2O]+	9.7864	3	0.6218	rp	1189805-46-6	45266826	HMDB0041923	-	-	7.10489e+07	5.63149e+07	4.82675e+07	7.92637e+07	2.49455e+07	9.4861e+07	6.99796e+07	4.84565e+07	4.95059e+07	1.08718e+08	8.0676e+07	4.25583e+07	4.19826e+07	4.58354e+07	8.44395e+07
MW0155696	Prednisolone tebutate	Hormones and hormone related compounds	Hormones and hormone related compounds	C27H38O6	458.267	[M+K]+	12.018	3	0.6215	rp	7681-14-3	93055	-	-	C08182	6.26445e+07	5.1453e+07	4.04569e+07	163991	154495	213799	4.97358e+06	3.05382e+06	3.90674e+06	2.34337e+06	7.93903e+06	2.53284e+06	582304	255103	301423
MW0000362	Caulophylline	Alkaloids	Alkaloids	C12H16N2O	204.126	[M+Na]+	23.1948	3	0.6211	rp	63699-79-6 | 486-86-2	234566	-	-	-	1.88457e+08	1.25191e+07	4.31904e+06	1.056e+07	9.59382e+06	1.11681e+07	1.28247e+07	1.75994e+07	2.4466e+07	8.81472e+06	1.37865e+07	1.08619e+07	1.98139e+07	3.50424e+07	1.70918e+07
MW0106407	Dichloroacetic acid	Organic acid and Its derivatives	Organic acid and Its derivatives	C2H2Cl2O2	127.943	[M+NH4]+	5.10309	3	0.6208	rp	79-43-6	6597	-	-	-	4.94863e+07	4.64578e+07	5.84556e+07	2.13598e+07	1.84655e+07	1.96839e+07	1.318e+07	1.77075e+07	1.55192e+07	1.69169e+07	4.20699e+07	4.78727e+07	6.10518e+06	3.23868e+06	4.95941e+06
MW0011852	1,2-Didecanoyl-sn-glycero-3-phosphocholine	GP	PC	C28H56NO8P	565.374	[M+H-2H2O]+	22.9946	3	0.6206	rp	3436-44-0	16219892	-	45204	C00157	2.349e+06	1.68895e+07	1.72534e+06	2.52442e+06	3.58592e+06	1.91309e+06	1.5032e+07	2.28285e+06	1.95818e+06	4.6784e+06	2.26504e+06	1.52317e+07	5.71974e+06	2.17029e+06	3.1227e+06
MW0124498	Isoquinoline	Heterocyclic compounds	Heterocyclic compounds	C9H7N	129.058	[M+H-2H2O]+	3.34721	3	0.6194	rp	119-65-3	8405	HMDB0034244	-	C06323	2.25246e+08	3.41586e+08	1.15193e+09	4.12316e+09	1.5594e+09	2.18171e+09	2.27223e+08	3.87356e+08	2.43134e+09	6.98068e+08	9.47731e+08	2.72609e+09	2.33795e+09	1.4924e+09	1.65029e+09
MW0153947	Monoacetyldapsone	Benzene and substituted derivatives	Benzene and substituted derivatives	C14H14N2O3S	290.072	[M+K]+	23.7508	3	0.6193	rp	565-20-8	11257	-	1930	-	1.79248e+07	1.68669e+06	4.50674e+07	5.44809e+06	3.62091e+07	1.52201e+07	3.16781e+07	1.3684e+07	1.66783e+07	8.24282e+06	1.48854e+07	16259400	1.54491e+06	4.70006e+06	6.19596e+06
MW0118228	2-Amino-4-chloro-6-methylpyrimidine	Heterocyclic compounds	Heterocyclic compounds	C5H6ClN3	143.025	[M+]+	23.6027	3	0.6178	rp	5600-21-5	21810	-	302	-	5.25875e+06	4.89172e+06	6.27282e+06	2.39896e+07	5.64921e+06	4.17555e+06	8.33138e+06	3.71161e+06	4.23925e+07	6.70814e+06	2.67164e+07	9.30214e+06	1.08936e+07	7.99074e+06	1.17092e+07
FDATP01621	Benzamidine hydrochloride	Others	Medicine	C7H9ClN2	156.045	[M+H]+	18.701	3	0.617	rp	1670-14-0 | 477904-89-5	80289	-	-	-	9.75286e+07	5.93986e+07	7.31447e+07	1.87875e+08	6.21927e+07	6.11615e+07	1.12808e+08	4.46305e+07	3.45422e+08	7.74448e+07	5.53586e+07	64979672	3.83931e+07	1.68726e+08	1.91958e+08
MW0126740	Tetrahydrothiophene-2-carboxylic acid	Organic acid and Its derivatives	Organic acid and Its derivatives	C5H8O2S	132.024	[M+H-H2O]+	13.556	3	0.6169	rp	19418-11-2	443066	-	-	-	1.25324e+07	1.05049e+07	1.19362e+07	9.30361e+06	1.32252e+07	1.23462e+07	1.31251e+07	1.14271e+07	1.23942e+07	8.13782e+06	1.53363e+07	8.93667e+06	1.64021e+07	9.30212e+06	1.68106e+07
MW0009555	Proparacaine	Benzene and substituted derivatives	Benzene and substituted derivatives	C16H26N2O3	294.194	[M+K]+	14.2345	3	0.6164	rp	499-67-2	4935	HMDB0014945	-	C07383	364311	311244	457434	1.13532e+06	396540	314928	9.21729e+06	1.70126e+07	4.1826e+06	8.32195e+06	1.18327e+07	1.03773e+07	1.25517e+06	398590	84599.1
MW0006312	Benzyl methyl disulfide	Benzene and substituted derivatives	Benzene and substituted derivatives	C8H10S2	170.022	[M+H-2H2O]+	14.3628	3	0.6161	rp	699-10-5	12779	HMDB0040590	-	-	1.22723e+06	1.02464e+06	753114	4.3595e+06	1.14077e+06	1.21506e+06	107493	185859	170347	1.08522e+06	191812	858714	1.35176e+06	1.62124e+06	1.50348e+06
FDATN00202	Chlormezanone	Benzene and substituted derivatives	Benzene and substituted derivatives	C11H12ClNO3S	273.023	[M+H-H2O]+	12.9871	3	0.6154	rp	80-77-3	2717	HMDB0015309	-	-	7.37108e+06	5.51464e+06	1.52809e+06	3.14183e+06	2.82166e+06	2.05794e+06	2.95867e+06	3.96346e+06	2.70514e+06	4.09886e+06	4.32322e+06	3.41487e+06	6.86354e+06	2.37196e+06	5.42813e+06
FDATN01099	Amylmetacresol	Others	Medicine	C12H18O	178.136	[M+K]+	14.4171	3	0.6149	rp	1300-94-3	14759	-	-	-	4.45516e+06	4.2641e+06	6.98512e+06	1.26547e+07	7.1091e+06	2.48797e+07	3.36617e+07	4.11776e+07	27764466	2.50872e+08	2.47595e+08	1.82496e+07	1.13543e+07	1.00502e+07	3.51637e+06
MW0106561	Droxidopa	Heterocyclic compounds	Heterocyclic compounds	C9H11NO5	213.064	[M+H-2H2O]+	23.4251	3	0.6142	rp	23651-95-8	443940	HMDB0015627	-	-	4.89592e+07	5.35256e+07	3.78432e+07	3.22675e+07	4.19877e+07	3.21348e+07	6.13907e+06	3.37921e+07	3.91134e+07	3.82399e+07	5.47367e+07	5.63988e+07	1.63259e+07	3.88029e+07	8.54947e+07
MW0009809	Sulfathiazole	Benzene and substituted derivatives	Benzene and substituted derivatives	C9H9N3O2S2	255.014	[M+H]+	17.3031	3	0.6133	rp	72-14-0	5340	HMDB0015619	-	C11169	2.71888e+07	1.3495e+08	6.51979e+06	1.95143e+07	1.81144e+07	1.41489e+08	2.42117e+07	3.74407e+07	2.94047e+07	1.69364e+07	2.11842e+07	3.13122e+07	1.98695e+07	1.53342e+07	1.34744e+08
MW0157514	Thiocarbohydrazide	Others	Others	CH6N4S	106.031	[M+]+	22.3685	3	0.6121	rp	2231-57-4	2724189	-	-	-	9.97641e+07	9.67141e+07	1.15135e+08	1.19864e+08	1.10168e+08	1.08237e+08	1.06373e+08	1.08976e+08	1.10626e+08	1.14114e+08	1.08057e+08	1.15465e+08	1.03261e+08	1.11787e+08	1.08235e+08
MW0113755	6-Methyl-5-hepten-2-one	Aldehyde,Ketones,Esters	Ketones	C8H14O	126.105	[M+]+	2.93542	3	0.6108	rp	110-93-0	9862	HMDB0035915	-	C07287	2.48126e+07	2.28115e+07	2.47172e+07	1.66133e+07	2.88655e+07	3.08015e+07	2.64823e+07	1.98897e+07	1.95088e+07	1.36087e+07	1.51563e+07	2.42086e+07	1.48425e+07	1.7813e+07	1.459e+07
MW0109110	2-[[2-[[2-[(2-Amino-3-phenylpropanoyl)amino]acetyl]amino]-3-phenylpropanoyl]amino]acetic acid	Amino acid and Its metabolites	Small Peptide	C22H26N4O5	426.19	[M+H-H2O]+	8.4298	3	0.6099	rp	59005-83-3	335053	-	65366	-	337072	490828	141309	737499	577189	461860	1.6921e+07	7.08253e+06	1.15406e+07	9551361	1.93926e+07	1.46635e+07	1.82047e+06	1.58503e+06	475757
FDATN01474	DL-Serine	Amino acid and Its metabolites	Amino acids	C3H7NO3	105.043	[M+]+	1.10376	3	0.6097	rp	302-84-1 | 6898-95-9 | 25821-52-7	617	HMDB0062263	-	C00716	1.72986e+07	1.35085e+07	1.66795e+07	1.06392e+07	1.56781e+07	1.40368e+07	2.87695e+07	1.2027e+07	2.80944e+07	1.36211e+07	1.30293e+07	1.27914e+07	1.75075e+07	1.41536e+07	1.70368e+07
MW0015534	Acetyl coenzyme A	CoEnzyme and vitamins	CoEnzyme and vitamins	C23H38N7O17P3S	809.126	[M+NH4]+	13.912	3	0.6095	rp	72-89-9	444493	HMDB0001206	6082	C00024	186559	155774	6.14642e+07	241597	6.8511e+07	6.91816e+07	4.29146e+06	3.25474e+06	1.32017e+06	2.78259e+06	3.95837e+06	2.9787e+06	6.34945e+07	7.82221e+07	185194
MW0122890	Antipyrine	Heterocyclic compounds	Heterocyclic compounds	C11H12N2O	188.095	[M+Na]+	4.28238	3	0.6088	rp	60-80-0	2206	HMDB0015503	-	C13244	1.31167e+07	1.80431e+07	2.02355e+07	2.51869e+07	1.74601e+07	2.14235e+07	2.06264e+07	1.81572e+07	1.97212e+07	2.08391e+07	2.07339e+07	2.03327e+07	1.17663e+07	1.3104e+07	1.32109e+07
MW0154049	N-(2,6-Dimethylphenyl)-4-[[(diethylamino)acetyl]amino]benzamide	Benzene and substituted derivatives	Benzene and substituted derivatives	C21H27N3O2	353.21	[M+H-2H2O]+	12.5072	3	0.6081	rp	107634-14-0	147129	-	-	-	1.33565e+07	9.19623e+06	5.60971e+06	1.14032e+07	4.56991e+06	7.80694e+06	5.04865e+06	2.46735e+06	1.20531e+07	8.40012e+06	8.95684e+06	8.85772e+06	5.89378e+06	1.09243e+07	7.58657e+06
MW0122850	Ampicillin	Heterocyclic compounds	Heterocyclic compounds	C16H19N3O4S	349.11	[M+NH4]+	19.2741	3	0.6078	rp	69-53-4	6249	HMDB0014559	-	C06574	7.22764e+06	5.46727e+06	3.85919e+06	311308	5.31606e+06	4.39706e+06	2.43807e+06	1.61343e+06	5.66116e+06	2.76733e+06	2.37578e+06	2.64331e+06	4.73282e+06	4.07206e+06	3.59529e+06
MW0014444	4-coumaroyl-CoA	CoEnzyme and vitamins	CoEnzyme and vitamins	C30H42N7O18P3S	913.152	[M+H-2H2O]+	9.06128	3	0.6073	rp	119785-99-8	6440013	HMDB0060153	-	C00223	108158	124154	46649.6	399483	110146	409784	198197	263322	112450	329598	333289	688029	570121	273607	1.71486e+06
MW0142968	3-Hydroxybutanamide	Organic acid and Its derivatives	Organic acid and Its derivatives	C4H9NO2	103.063	[M+H]+	0.768982	3	0.6063	rp	24311-45-3	443074	-	-	-	9.03754e+06	7.59725e+06	1.2152e+07	1.69898e+07	3.76437e+07	3.31491e+07	9.61415e+06	9.24829e+06	3.92411e+07	9.73244e+06	1.82878e+07	4.48712e+07	2.77963e+07	2.00016e+07	1.25598e+07
MW0142677	3,4-Dihydro-7-methoxy-2-methylene-3-oxo-2H-1,4-benzoxazine-5-carboxylic acid	Organic acid and Its derivatives	Organic acid and Its derivatives	C11H9NO5	235.048	[M+K]+	15.3138	3	0.6059	rp	105897-30-1	5281925	-	-	-	2.41759e+07	1.35619e+07	7.6582e+06	1.75577e+07	2.29199e+07	2.18066e+07	2.45011e+07	2.39766e+07	2.24354e+07	1.94427e+07	2.4926e+07	2.02804e+07	2.33151e+07	2.6531e+07	2.3304e+07
MW0109757	{5-Chloro-1'-[(5-chloro-2-fluorophenyl)methyl]-2,2',5'-trioxospiro[indole-3,3'-pyrrolidin]-1(2H)-yl}acetic acid	Organic acid and Its derivatives	Organic acid and Its derivatives	C20H13Cl2FN2O5	450.019	[M+H-H2O]+	8.01093	3	0.6024	rp	916047-16-0	15949395	-	45352	-	6.31588e+07	5.18754e+07	2.82933e+06	764459	16596982	6.65153e+06	8.27648e+06	4.95438e+06	2.45893e+06	4.12849e+06	3.52272e+06	2.34029e+06	1.46397e+06	3.58235e+06	1.86447e+06
MW0114478	Fosetyl	Carbohydrates and Its metabolites	Sugars	C2H6O3P+	109.005	[M+]+	18.5732	3	0.6017	rp	15845-66-6	6328134	-	-	C18401	3.46091e+07	1.01378e+08	8.54038e+07	4.27095e+08	1.4112e+08	1.01405e+08	9.82846e+07	2.23818e+08	1.05816e+08	1.50852e+08	6.37808e+07	9.19981e+07	7.38458e+07	2.32481e+08	1.40634e+08
MW0119313	3-[2-(1-methylpyridin-1-ium-4-yl)ethenyl]-1H-indole;iodide	Heterocyclic compounds	Indole and Its derivatives	C16H15IN2	362.028	[M+H-H2O]+	19.9184	3	0.6016	rp	36098-33-6	24193809	-	64730	-	1.66851e+06	3.30584e+06	4.41612e+06	7.02047e+06	4.24862e+06	4.58298e+06	3.73843e+07	2.49002e+07	1.48693e+07	4.20714e+07	1.15208e+07	1.37757e+07	4.52469e+06	3.38212e+06	818437
MW0055136	Mupirocin	FA	Others	C26H44O9	500.298	[M+NH4]+	19.8519	3	0.5991	rp	12650-69-0	446596	HMDB0014554	-	C11758	2.31235e+06	1.8739e+06	3.81371e+06	1.32691e+06	1.95326e+06	189396	1.22539e+06	2.09013e+06	1.14907e+06	1.25295e+06	237705	1.72601e+06	1.51516e+06	5.42407e+06	649558
MW0130921	N-(3-methoxyphenyl)-4-chlorocinnamanilide	Alcohol and amines	Amines	C16H14ClNO2	287.071	[M+NH4]+	12.2033	3	0.5991	rp	472981-92-3	667594	-	96477	-	1.17104e+06	1.11644e+06	1.76991e+06	443924	751081	328130	1.03205e+07	1.78181e+07	1.85849e+07	1.93363e+07	1.40615e+07	1.38606e+07	2.58488e+06	1.17699e+06	545378
MW0114546	Glucosamine 1-phosphate	Organic acid and Its derivatives	Organic acid and Its derivatives	C6H14NO8P	259.046	[2M+H]+	19.2642	3	0.5991	rp	2152-75-2	188960	-	3389	C06156	3.40502e+06	1.52691e+06	2.62017e+06	1.62071e+06	2.61718e+06	3.10612e+06	2.63351e+06	3.03388e+06	3.93231e+06	1.51082e+06	3.61681e+06	4.06835e+06	1.87039e+06	2.60614e+06	1.63668e+06
MW0154249	N-Acetylpuromycin	Nucleotide and Its metabolites	Nucleotide and Its metabolites	C24H31N7O6	513.234	[M+CH3CN+H]+	16.1724	3	0.5977	rp	22852-13-7	46173769	-	-	C07032	177483	451786	636451	615986	315465	283572	55261.4	145907	74633.6	208122	363412	144621	445325	295491	308719
MW0170013	Vulpinic acid	Benzene and substituted derivatives	Benzene and substituted derivatives	C19H14O5	322.084	[M+Na]+	18.7805	3	0.5962	rp	521-52-8 | 73622-57-8	54690323	-	44073	-	1.22076e+07	5.29195e+06	3.97971e+06	7.28273e+06	1.05979e+06	3.55273e+06	3.18864e+06	1.1092e+06	1.38488e+07	5.13654e+06	3.25678e+06	6.80271e+06	5.3549e+06	8.15388e+06	4.71492e+06
MW0106037	beta-N-Methylamino-L-alanine	Amino acid and Its metabolites	Amino acid derivatives	C4H10N2O2	118.074	[M+H-H2O]+	0.674774	3	0.5956	rp	15920-93-1 | 741643-07-2	105089	-	-	C08291	5.04616e+07	3.64914e+07	4.05011e+07	4.84747e+07	6.9678e+07	7.57951e+07	5.53365e+07	4.87435e+07	4.33794e+07	4.23187e+07	6.86842e+07	5.61701e+07	4.61863e+07	1.45771e+08	6.46593e+07
MW0109798	Temephos	Benzene and substituted derivatives	Benzene and substituted derivatives	C16H20O6P2S3	465.99	[M+H-H2O]+	18.1918	3	0.5939	rp	3383-96-8	5392	-	44575	C18809	2.38439e+07	1.78805e+06	1.67559e+07	1.85818e+07	1.24972e+07	1.46272e+07	4.56539e+06	1.31892e+07	6.31477e+06	1.58223e+07	984149	1.79549e+07	1.95e+07	851810	2.09035e+07
MW0016264	Butyl oleate sulfate	Aldehyde,Ketones,Esters	Esters	C22H42O6S	434.27	[M+NH4]+	20.6779	3	0.5922	rp	38621-44-2	6435867	HMDB0037511	-	-	1.06893e+06	587620	416230	1.90487e+06	3.41688e+06	3.25585e+06	1.52282e+06	320398	147530	1.22087e+06	1.02435e+06	997378	4.17508e+06	1.02966e+07	8.22532e+06
MW0006402	Bitertanol	Benzene and substituted derivatives	Benzene and substituted derivatives	C20H23N3O2	337.179	[M+NH4]+	18.0645	3	0.5921	rp	55179-31-2	91656	-	68944	-	1.08006e+08	8.87105e+07	6.9752e+07	8.82894e+07	7.77489e+07	7.85101e+07	4.30925e+07	3.3e+07	2.21785e+07	2.68175e+07	3.14883e+07	2.62477e+07	184312	270674	9.17327e+07
MW0000082	Jatrorrhizine	Others	Others	C20H20NO4+	338.139	[M+H-H2O]+	12.4031	3	0.592	rp	3621-38-3 | 960383-96-4	72323	-	-	C09553	1.07787e+06	1.50092e+06	1.18906e+06	1.54233e+06	1.13913e+06	1.16112e+06	1.51943e+07	8489869	1.5677e+07	1.14205e+07	1.36958e+07	1.84951e+07	3.1434e+06	1.98062e+06	1.78875e+06
MW0011518	(E)-3-Decenol	Others	Others	C10H20O	156.151	[M+H-H2O]+	5.75554	3	0.591	rp	10339-60-3 | 69093-74-9	5352493	HMDB0013810	-	-	1.72044e+09	1.91645e+09	1.65908e+09	1.54017e+09	1.2902e+09	1.75701e+09	1.47662e+09	1.56922e+09	1.68605e+09	1.8081e+09	1.67167e+09	1.73152e+09	2.01361e+09	1.76605e+09	1.645e+09
MW0009684	Rivastigmine	Benzene and substituted derivatives	Benzene and substituted derivatives	C14H22N2O2	250.168	[M+]+	24.9942	3	0.591	rp	123441-03-2	77991	HMDB0015124	-	C11766	2.63337e+06	6.38041e+06	2.1953e+06	6.58105e+06	3.05294e+06	4.23598e+06	3.32848e+06	2.58717e+06	2.45023e+06	2.26889e+06	4.41397e+06	1.17121e+07	1.59758e+06	4.396e+06	1.37548e+06
MW0054107	12-Methyltridecanoic acid	FA	FFA	C14H28O2	228.209	[M+NH4]+	0.170093	3	0.5901	rp	2724-57-4	520298	HMDB0031072	-	-	8293363	1.26132e+07	1.05143e+07	1.13615e+07	9.32023e+06	1.00324e+07	8.63658e+06	9.74617e+06	2.09147e+07	1.07488e+07	9.66859e+06	8.04273e+06	1.36427e+07	1.15351e+07	9.21812e+06
MEDP1406	Carnitine C14:1	FA	CAR	C21H39NO4	369.288	[M+K]+	9.06789	3	0.5901	rp	835598-21-5	22833575	HMDB0002014	6437	-	8.56298e+06	1.2836e+07	3.21283e+07	2.12075e+07	1.36513e+07	1.19142e+07	1.06188e+07	1.28e+07	7.69804e+06	6.31179e+06	6.31466e+06	1.12719e+07	3.1837e+06	3.37213e+06	5.76706e+06
MW0014724	5beta-Cholestane-3alpha,7alpha,12alpha,26-tetrol	Hormones and hormone related compounds	Hormones and hormone related compounds	C27H48O4	436.355	[M+NH4]+	2.3328	3	0.589	rp	862-53-3	193321	HMDB0001231	6095	C05446	1.2735e+07	6.54406e+06	7.3159e+06	1.08935e+07	3.66539e+06	1.02734e+07	353746	100735	1.18123e+07	377268	200197	513776	2.51146e+06	2.90583e+06	4.78155e+06
MW0149267	formyl-CoA	CoEnzyme and vitamins	CoEnzyme and vitamins	C22H36N7O17P3S	795.11	[M+K]+	1.16697	3	0.5888	rp	13131-49-2	3082032	HMDB0003419	-	C00798	479174	1.03611e+06	834741	276725	981942	1.07873e+06	986191	1.84716e+06	1.70576e+06	358840	1.11665e+06	686725	426915	894836	594946
MW0107459	Ile-Pro-Ile	Amino acid and Its metabolites	Small Peptide	C17H31N3O4	341.231	[2M+K]+	4.87922	3	0.5877	rp	90614-48-5	94701	-	17467	-	1.28054e+08	1.06026e+08	9.10876e+07	1.05334e+08	9.29248e+07	9.5531e+07	3.82954e+07	3.18567e+07	1.52275e+07	2.61888e+07	2.18842e+07	2.25923e+07	204150	294613	1.09174e+08
MW0157132	Sophoradiol	Terpenoids	Triterpene	C30H50O2	442.381	[M-H+2Na]+	17.0718	3	0.5871	rp	6822-47-5	9846221	-	-	C19733	137594	459993	314309	1.71454e+06	2.36416e+06	3.30738e+06	1.99477e+06	3.16526e+06	1.69369e+06	1.12259e+06	1.40364e+06	1.12901e+06	344252	647953	2.74964e+06
MW0139588	Rifaximin	Heterocyclic compounds	Heterocyclic compounds	C43H51N3O11	785.352	[M+Na]+	1.60457	3	0.5868	rp	80621-81-4 | 88747-56-2	6436173	HMDB0015351	-	-	6.91488e+06	2.47079e+06	681596	907485	412061	500710	1.53073e+06	816153	2.25416e+06	1.28e+06	1.16446e+06	269107	1.23278e+06	2.26631e+06	573656
MW0108870	N-Octadecyl-N'-propyl-sulfamide	Alcohol and amines	Amines	C21H46N2O2S	390.328	[M+NH4]+	16.5076	3	0.5868	rp	925891-74-3	16103197	-	64680	-	547622	1.97291e+06	1.26943e+06	1.08865e+06	1.68553e+06	1.92239e+06	3.59766e+06	2.92112e+06	3.6265e+06	2.91555e+06	2.2677e+06	2.92933e+06	3.59786e+06	6.42649e+06	1.98869e+06
MW0117304	1-Pyrroline-4-hydroxy-2-carboxylate	Heterocyclic compounds	Heterocyclic compounds	C5H7NO3	129.043	[M+Na]+	24.3224	3	0.5859	rp	9054-77-7	440282	HMDB0002234	6564	C04282	2.64289e+07	5.92379e+06	1.28186e+07	5.14935e+07	14122556	1.65371e+07	7.5804e+07	1.33782e+07	5.12408e+07	3.37596e+07	1.96792e+07	2.07033e+07	2.53115e+07	4.69902e+07	6.86483e+07
MW0154492	Nicotinate adenine dinucleotide phosphate	Nucleotide and Its metabolites	Nucleotide and Its metabolites	C21H27N6O18P3	744.059	[M+H-H2O]+	17.9887	3	0.5856	rp	5502-96-5	123952	-	4235	-	867425	810118	65324.5	88934.2	354048	1.26998e+06	552010	1.09707e+06	1.90851e+06	1.40056e+06	1.79812e+06	1.43399e+06	694398	1.35999e+06	1.93684e+06
MW0168534	2-Thiophenecarboxylic acid	Heterocyclic compounds	Heterocyclic compounds	C5H4O2S	127.993	[M+K]+	14.0631	3	0.5846	rp	527-72-0	10700	-	-	D08568	2.34209e+06	2.64804e+06	1.70813e+06	1.70805e+06	5.36616e+06	383725	2.62868e+06	3.2547e+06	617333	2.22116e+06	1.97615e+06	2.33596e+06	2.63886e+06	2.6226e+06	2.33672e+06
MW0109259	(R)-3-Amino-4-(3-hexylphenylamino)-4-oxobutylphosphonic acid	Others	Others	C16H27N2O4P	342.171	[M+Na]+	6.48846	3	0.582	rp	909725-61-7	6857802	-	45167	-	453696	453074	534125	745256	863118	931758	848005	1.51587e+06	662997	439800	835171	1.03766e+06	799760	504490	1.35731e+06
MEDP1346	LPC(0:0/16:0)	GP	LPC	C24H50NO7P	495.332	[M+H]+	4.06382	3	0.5809	rp	66757-27-5	15061532	HMDB0240262	-	C00157	224149	1.22728e+06	462758	3.69415e+06	3540393	1.69213e+06	3.08959e+06	3.60487e+06	479536	1.35747e+06	731986	1.24742e+06	3.58087e+06	7.71564e+06	2.86352e+06
MW0109988	Tilarginine Acetate	Organic acid and Its derivatives	Organic acid and Its derivatives	C9H20N4O4	248.149	[M+H-2H2O]+	0.592299	3	0.5805	rp	53308-83-1 | 17035-90-4	135242	-	44311	-	4.03668e+06	1.51643e+07	4.21175e+06	1.91575e+06	3.84364e+06	2.62416e+06	1.12345e+07	3.16709e+06	4.27241e+06	1.57491e+07	7.38743e+06	5.56194e+06	4.19704e+07	3.13465e+06	5.70474e+06
MW0139587	Rifapentine	Heterocyclic compounds	Heterocyclic compounds	C47H64N4O12	876.452	[M+Na]+	12.0857	3	0.5762	rp	61379-65-5	135403821	HMDB0015332	-	C08059	8.50548e+06	2.65497e+06	490007	2.62744e+06	5.87266e+06	2.94397e+06	4.99178e+06	2.13692e+06	5.51114e+06	4.06917e+06	3.6736e+06	1.49564e+07	1.78542e+06	4.40332e+06	2.34158e+06
MW0122629	8-Hydroxyguanine	Heterocyclic compounds	Heterocyclic compounds	C5H5N5O2	167.044	[M+H-2H2O]+	14.2	3	0.5742	rp	5614-64-2	135420630	HMDB0002032	-	C20155	2.7262e+07	3.16118e+07	4.11778e+07	3.47858e+07	2.1297e+07	3.23228e+07	3.12214e+07	2.97956e+07	2.51987e+07	3.13112e+07	2.5851e+07	2.65936e+07	1.85922e+07	1.91657e+07	2.34002e+07
MW0147862	Cucurbitacin E	Aldehyde,Ketones,Esters	Esters	C32H44O8	556.304	[M+CH3CN+H]+	16.5124	3	0.5704	rp	18444-66-1	5281319	-	-	C08797	5.3377e+06	1.14393e+07	3.86345e+06	1.38747e+07	6.07126e+06	9.72758e+06	5.29821e+06	7.84017e+06	9.49982e+06	8.00761e+06	3.08937e+06	4.49832e+06	2.55193e+07	1.09206e+07	1.35329e+07
MW0103076	Valproic acid	Organic acid and Its derivatives	Organic acid and Its derivatives	C8H16O2	144.115	[M+]+	3.4627	3	0.5704	rp	99-66-1	3121	HMDB0001877	2986	C07185	3.38828e+06	8.49669e+06	1.86507e+07	6.20816e+06	1.80344e+07	5.76179e+06	1.91356e+07	6.23715e+06	4.47532e+06	6.75431e+06	3.96997e+06	5.8877e+06	3.9116e+06	5.78973e+06	1.35371e+07
MEDL02381	4-Ethylbenzoic acid	Phenolic acids	Phenolic acids	C9H10O2	150.068	[M+H-H2O]+	10.1632	3	0.5693	rp	619-64-7	12086	HMDB0002097	6486	-	1.05346e+07	3.40441e+07	8.201e+06	1.03014e+07	7.90896e+06	1.64663e+07	1.53766e+07	5.4506e+07	9.37039e+06	3.67909e+07	1.50503e+07	1.39744e+07	1.36354e+07	1.16255e+07	9.75082e+06
MW0106005	Benazepril	Amino acid and Its metabolites	Amino acid derivatives	C24H28N2O5	424.2	[M+H]+	17.5577	3	0.5683	rp	86541-75-5	5362124	HMDB0014682	-	C06843	493571	1.21717e+06	2.35973e+06	1.00006e+06	1.02266e+06	1.16351e+06	433429	945092	1.09042e+06	2.00738e+06	1.05963e+06	1.37275e+06	2.36401e+06	1.11487e+06	603131
MW0109524	Ramipril	Others	Medicine	C23H32N2O5	416.231	[M+H-2H2O]+	20.6022	3	0.5659	rp	87333-19-5	5362129	HMDB0014324	-	-	2.47474e+07	1.0919e+07	6.16624e+07	2.34348e+07	6.31184e+07	8.00706e+07	1.50075e+07	2.72935e+07	4.42803e+07	3.76665e+07	2.70952e+07	3.41235e+07	3.89426e+07	1.63071e+07	888682
MW0109298	Prenyl formate	Aldehyde,Ketones,Esters	Esters	C6H10O2	114.068	[M+]+	3.0117	3	0.5619	rp	68480-28-4	110373	HMDB0032490	-	-	3.62362e+07	1.96657e+07	1.52919e+07	4.36861e+07	1.53234e+07	6.9511e+06	1.25617e+07	1.18211e+07	1.0432e+08	1.67875e+07	5.22331e+06	1.73958e+07	5.55394e+07	4.65272e+07	1.74356e+07
MW0139718	[2-(3,5-Dimethoxy-4-hydroxycinnamoyloxy)ethyl]trimethylaminium	Benzene and substituted derivatives	Benzene and substituted derivatives	C16H24NO5+	310.165	[M+K]+	5.85156	3	0.5619	rp	84123-22-8	89287	HMDB0029379	-	C00933	235565	155481	124079	554732	179934	102509	2.13298e+06	1.35442e+07	6.75728e+06	2.20504e+07	2.43224e+07	4.17092e+06	849976	377784	424869
MW0052725	ethyl (2Z)-but-2-enoate	Aldehyde,Ketones,Esters	Esters	C6H10O2	114.068	[M+]+	2.93338	3	0.5591	rp	623-70-1	5354263	HMDB0039581	-	-	3.07845e+06	4.84248e+06	2.61966e+06	4.76364e+06	4.4615e+06	2.32417e+06	3.24229e+06	4.17256e+06	7.44584e+06	2.0283e+06	5.39155e+06	4.98085e+06	5.03411e+06	4.8541e+06	5.18388e+06
MW0005255	4-Methylphenylacetone	Benzene and substituted derivatives	Benzene and substituted derivatives	C10H12O	148.089	[M+H-2H2O]+	9.27465	3	0.5587	rp	2096-86-8	137428	-	265046	-	5.89742e+07	4.94091e+07	5.91782e+07	2.20044e+07	1.95982e+07	5.0134e+07	1.16423e+08	6.44738e+06	4.61419e+07	1.78046e+07	2.88916e+07	39214557	5.41596e+07	1.69639e+07	1.40556e+06
MW0103637	Olanzapine	Benzene and substituted derivatives	Benzene and substituted derivatives	C17H20N4S	312.141	[M+]+	24.532	3	0.5583	rp	132539-06-1	135398745	-	-	-	79913.5	4.84931e+07	2.18127e+06	3.70095e+06	113840	364902	2.87546e+06	721346	1.72399e+06	2.01165e+06	3.23033e+06	1.3898e+06	74238	876847	5.01503e+07
MW0154715	Okadaic acid	Organic acid and Its derivatives	Organic acid and Its derivatives	C44H68O13	804.466	[M+H-H2O]+	2.49998	3	0.5553	rp	78111-17-8	446512	HMDB0030441	-	-	243305	173879	194888	9.10932e+07	8.02177e+07	200853	1.27967e+07	5.92285e+06	5.66292e+06	1.05839e+07	1.13657e+07	4.61536e+06	346271	227175	9.46455e+07
MW0147095	(Carboxymethoxy)succinic acid	Organic acid and Its derivatives	Organic acid and Its derivatives	C6H8O7	192.027	[M+CH3CN+Na]+	11.75	3	0.5551	rp	38945-27-6	36681	-	-	C03600	1.93498e+06	940220	1.11245e+06	760862	1.42348e+06	1.20732e+06	2.15163e+06	3.6324e+06	1.27098e+06	2.7125e+06	2.70472e+06	3.13627e+06	5.69498e+06	4.64094e+06	1.86666e+06
MW0103585	P1-(5'-Adenosyl)-P5-(5'-guanosyl) pentaphosphate	Nucleotide and Its metabolites	Nucleotide and Its metabolites	C20H29N10O23P5	932.01	[M+H-2H2O]+	6.74123	3	0.5532	rp	56983-24-5	135441208	HMDB0001472	-	-	6.09874e+06	6.70561e+06	1.70245e+06	4.39797e+06	4.79717e+06	8.08801e+06	3.6243e+06	1.54112e+06	2.0956e+06	2.9552e+06	2.05847e+06	3.27189e+06	560565	3.51878e+06	889984
MW0112853	3-Mercapto-2-butanol	Alcohol and amines	Alcohols	C4H10OS	106.045	[M+]+	2.92617	3	0.5525	rp	54812-86-1	62087	HMDB0040185	-	-	1.83342e+07	1.72332e+07	1.51206e+07	2.92959e+07	1.68209e+07	1.59198e+07	2.20638e+07	2.43936e+07	1.752e+07	2.48117e+07	2.42848e+07	1.70247e+07	1.84176e+07	1.63326e+07	1.78923e+07
MW0009305	Oxybutynin	Benzene and substituted derivatives	Benzene and substituted derivatives	C22H31NO3	357.23	[M+H]+	24.1811	3	0.5498	rp	5633-20-5 | 119579-36-1	4634	HMDB0015195	1686	C07360	1.27011e+06	902410	650380	3.26753e+06	2.05389e+06	429319	1.35706e+06	2.7364e+06	916976	407628	430233	2.80191e+06	605613	4.46247e+06	2.43594e+06
MW0123377	Citrinin	Heterocyclic compounds	Heterocyclic compounds	C13H14O5	250.084	[M+K]+	2.03678	3	0.5496	rp	518-75-2 | 11118-72-2	54680783	HMDB0041857	-	-	2.10091e+06	2.89514e+06	372883	4.98303e+06	3.33074e+06	1.00971e+06	1.12474e+06	1.85904e+06	1.90647e+06	942820	2.02723e+06	2.39159e+06	2.08538e+06	3.64514e+06	1.74801e+06
MW0123012	Azocyclotin	Heterocyclic compounds	Heterocyclic compounds	C20H35N3Sn	437.186	[M+]+	17.2472	3	0.5492	rp	41083-11-8	91634	-	-	-	9.90112e+07	8.13228e+07	6.39432e+07	8.09371e+07	7.12741e+07	7.19719e+07	4.23626e+06	1734746	1.37878e+06	2.1449e+06	3.35739e+06	2.36994e+06	481514	354921	273046
MEDL01797	2-Pentylfuran	Others	Others	C9H14O	138.105	[M+]+	2.99289	3	0.549	rp	3777-69-3	19602	HMDB0013824	-	-	2.37871e+07	1.19728e+07	2.22781e+07	1.47319e+07	2.52613e+07	8.63415e+06	1.40515e+07	7.01392e+06	3.14237e+07	5.73252e+07	2.25987e+07	9.56501e+06	1.14859e+08	1.0979e+08	1.37009e+07
MW0115693	Isoflurane	Others	Hydrocarbon derivatives	C3H2ClF5O	183.971	[M+]+	9.26623	3	0.5488	rp	26675-46-7	3763	HMDB0014891	-	C07518	1.13249e+08	2.26373e+08	1.6956e+07	3.8472e+07	1.09526e+08	2.50012e+07	1.09135e+08	1.85555e+08	1.45794e+08	1.17949e+08	2.7746e+07	2.07241e+07	1.42991e+08	3.33101e+07	1.60139e+08
MW0055335	N-octanoylsphingosine 1-phosphate	Organic acid and Its derivatives	Phosphoric acids	C26H52NO6P	505.353	[M+H-H2O]+	3.66156	3	0.5487	rp	158983-53-0	10864091	-	63016	-	689989	648530	3.40576e+07	597276	243560	209049	752875	692731	404631	133984	388457	700139	1.56349e+06	1.38942e+06	1.41633e+06
MW0169780	Risperidone	Aldehyde,Ketones,Esters	Ketones	C23H27FN4O2	410.212	[M+H-H2O]+	3.24019	3	0.5466	rp	106266-06-2	5073	HMDB0005020	2348	C06861	312073	293520	279698	3.40519e+06	5.62621e+06	5.66278e+06	1.65456e+07	9.71829e+06	5.88721e+06	8.78479e+06	1.10157e+07	5.73803e+06	463842	4.60948e+06	6.60909e+06
MW0014442	Cholest-4-en-3-one	Hormones and hormone related compounds	Hormones and hormone related compounds	C27H44O	384.339	[M-H+2Na]+	16.9574	3	0.5451	rp	601-57-0	91477	HMDB0000921	3898	C00599	4.58926e+06	5.98407e+06	6.45051e+06	4.99412e+06	8.50262e+06	5.814e+06	1.14403e+07	1.09419e+07	1.15793e+07	7.8468e+06	9.2783e+06	8.39628e+06	5.70855e+06	4.85166e+06	4.75147e+06
MW0111010	Dipyridamole	Heterocyclic compounds	Heterocyclic compounds	C24H40N8O4	504.317	[M+NH4]+	8.68121	3	0.5444	rp	58-32-2	3108	HMDB0015110	-	-	4.16622e+06	675031	600040	2.61449e+06	1.45235e+06	3.99767e+06	1.43464e+06	2.4551e+06	867398	2.04793e+06	2.07302e+06	1.64715e+06	3.17261e+06	9.27942e+06	1.1415e+06
MW0053472	(1S,3Z,5R,7R)-3-[(3,4-dihydroxyphenyl)-hydroxy-methylene]-1-[(2S)-2-isopropenyl-5-methyl-hex-4-enyl]-6,6-dimethyl-5,7-bis(3-methylbut-2-enyl)bicyclo[3.3.1]nonane-2,4,9-trione	Benzene and substituted derivatives	Phenolics	C38H50O6	602.361	[M+K]+	2.52839	3	0.543	rp	78824-30-3	5281560	HMDB0039154	68019	C09929	1802.52	1802.52	1802.52	1802.52	1802.52	1802.52	70531.9	44786.6	54293.9	44009.1	85673.1	79322.1	1802.52	1802.52	1802.52
MW0106185	Coumarin	Heterocyclic compounds	Heterocyclic compounds	C9H6O2	146.037	[M+H-2H2O]+	6.38673	3	0.5426	rp	91-64-5	323	HMDB0001218	3525	C05851	8.60716e+07	1.20062e+08	1.49575e+08	1.37435e+08	9.61495e+07	1.25205e+08	1.21454e+08	1.26178e+08	9.24226e+07	1.13133e+08	6.1019e+07	1.10915e+08	7.68859e+07	9.77959e+07	8.91025e+07
MW0115093	p-Coumaryl alcohol 4-O-glucoside	Benzene and substituted derivatives	Benzene and substituted derivatives	C15H20O7	312.121	[M+Na+HCOOH]+	15.725	3	0.5424	rp	120442-73-1	5280847	-	-	C05855	7.1191e+06	5.33664e+06	6.77015e+06	7.41325e+06	6.08856e+06	6.33753e+06	4.51796e+06	7.39581e+06	4.48873e+06	6.80134e+06	4.90357e+06	5.24343e+06	4.35995e+06	3127818	4.01731e+06
MW0168838	Betaine aldehyde	Aldehyde,Ketones,Esters	Aldehydes	C5H12NO	102.092	[M+H-H2O]+	30.725	3	0.5421	rp	7418-61-3	249	HMDB0001252	278	C00576	1.48999e+09	3.84643e+08	2.88581e+08	1.4426e+09	9.73027e+08	6.972e+08	1.19794e+09	7.43598e+08	1.14091e+09	1.15641e+09	8.07049e+08	1.15698e+09	1.33211e+09	1.00675e+09	1.626e+09
MW0169291	Idebenone	Benzene and substituted derivatives	Benzene and substituted derivatives	C19H30O5	338.209	[M+K]+	14.3243	3	0.5392	rp	58186-27-9	3686	-	757	-	818314	117290	166423	301972	190014	95932.8	2.39864e+07	3.66725e+06	7.12263e+06	2.74865e+06	9.26724e+06	8.55759e+06	249156	4.59322e+06	67312.9
MW0124150	Fluroxypyr	Heterocyclic compounds	Heterocyclic compounds	C7H5Cl2FN2O3	253.966	[M+H]+	23.279	3	0.5389	rp	69377-81-7	50465	-	-	C18858	1.95522e+07	3.28856e+07	5.10923e+07	1.74659e+07	3.11772e+07	3.10204e+07	2.95744e+07	3.4238e+07	1.58918e+07	2.81431e+07	2.84198e+07	2.69445e+07	2.16049e+07	2.14999e+07	2.41667e+07
MW0109846	Thiotepa	Heterocyclic compounds	Heterocyclic compounds	C6H12N3PS	189.049	[M+K]+	23.7441	3	0.5388	rp	52-24-4	5453	HMDB0015576	-	C07641	8.29679e+06	6.35839e+06	7.29696e+06	2.93939e+06	5.92059e+06	6.65281e+06	1.80499e+07	7.82524e+06	4.52227e+06	4.05484e+06	5.61977e+06	5.44842e+06	2.20811e+06	2.12313e+06	4.52461e+06
MW0016030	Baccatin III	Benzene and substituted derivatives	Benzene and substituted derivatives	C31H38O11	586.241	[M+H-H2O]+	14.953	3	0.5387	rp	27548-93-2	65366	-	64748	-	403437	1.1485e+06	5.95902e+06	1.2218e+06	1.44107e+06	1.39101e+06	645429	989544	1.06507e+06	4.0839e+06	1.25011e+06	896796	1.6222e+06	1.10788e+06	1.13452e+06
MW0153470	Mertansine	Heterocyclic compounds	Heterocyclic compounds	C35H48ClN3O10S	737.275	[M+K]+	18.1178	3	0.5334	rp	139504-50-0	11343137	-	-	-	453064	609099	104234	487483	669731	1.08294e+06	1.66816e+06	723665	818195	902297	1.44589e+06	5.22802e+06	119640	596959	340089
MW0110989	Azodicarbonamide	Alcohol and amines	Amines	C2H4N4O2	116.033	[M+K]+	16.092	3	0.5308	rp	123-77-3	5462814	HMDB0029616	-	-	4.19807e+07	6.73334e+07	4.63526e+07	1.23799e+08	7.00941e+07	6.2643e+08	6.3867e+07	7.39551e+07	5.89054e+07	1.11828e+06	5.81412e+07	6.53487e+07	6.72538e+07	7.40122e+07	7.47075e+07
MW0107890	Lisdexamfetamine	Alcohol and amines	Polyamines	C15H25N3O	263.2	[M+H-2H2O]+	24.8622	3	0.5279	rp	608137-32-2	11597698	HMDB0015385	-	-	8.82642e+07	8.14224e+07	7.89201e+07	1.66894e+08	7.24312e+07	7.86727e+07	8.6971e+07	6.92794e+07	6.52359e+07	7.51529e+07	7.79733e+07	7.04152e+07	8.42793e+07	9.86597e+07	8.21745e+07
MW0148370	D-Glucurono-delta-lactone	Aldehyde,Ketones,Esters	Esters	C6H8O6	176.032	[M+K]+	19.3779	3	0.5273	rp	32499-92-6	22856234	-	-	C03387	6.61068e+06	5.81853e+06	1.33895e+06	2.46219e+06	1.90352e+06	3.57789e+06	1.97576e+06	1.62201e+06	2.42386e+06	4.17346e+06	2.87164e+06	4.06677e+06	2.71966e+06	4.28428e+06	3.73395e+06
MW0114322	Myo-inositol 1,3,5-trisphosphate	Organic acid and Its derivatives	Organic acid and Its derivatives	C6H15O15P3	419.962	[M+Na]+	19.8148	3	0.5264	rp	114418-88-1	195079	-	45089	-	1.08427e+07	8.08486e+06	5.80579e+06	6.55741e+06	829326	7.11785e+06	4.66513e+06	7.42539e+06	6.62863e+06	2.9708e+06	4.78517e+06	6.59807e+06	5.65451e+06	6.37284e+06	6.59505e+06
MW0003653	Benzene, 4-ethenyl-1,2-dimethyl-	Benzene and substituted derivatives	Benzene and substituted derivatives	C10H12	132.094	[M+]+	21.3208	3	0.5258	rp	27831-13-6	33937	-	263619	-	1.19536e+07	1.76004e+07	11363556	9.41581e+06	7.31625e+06	1.16966e+07	1.00813e+07	6103663	9.02813e+06	6.69678e+06	4.3579e+06	7.92424e+06	3.76688e+06	1.10669e+08	1.32224e+07
MW0106759	gamma-Glutamyl phosphate	Organic acid and Its derivatives	Organic acid and Its derivatives	C5H10NO7P	227.019	[2M+K]+	21.9472	3	0.5234	rp	13254-53-0	193475	HMDB0001228	6093	C03287	2.26735e+06	2.37228e+06	1.52955e+07	2.78706e+06	1.90464e+06	4.28279e+06	2.95272e+06	712302	1.95621e+06	1.63498e+06	2.47938e+06	1.37313e+06	991226	3888747	2.25367e+06
MW0006039	Amprenavir	Benzene and substituted derivatives	Benzene and substituted derivatives	C25H35N3O6S	505.225	[M+NH4]+	23.5919	3	0.5226	rp	161814-49-9	65016	HMDB0014839	-	C08086	1.43779e+07	2.44443e+07	4.34735e+07	4.88965e+07	3.71501e+07	4.25946e+07	3.77176e+07	2.78158e+07	4.41402e+07	1.4494e+07	2.30747e+07	6.23554e+07	4.98747e+07	3.0497e+07	3.30026e+07
MW0009515	Probenecid	Benzene and substituted derivatives	Benzene and substituted derivatives	C13H19NO4S	285.103	[M+K]+	7.43719	3	0.5223	rp	57-66-9	4911	HMDB0015166	-	C07372	4.62154e+06	3.76795e+06	3.49488e+06	3.82138e+06	6.59249e+06	681592	680941	3.19483e+06	1.57206e+06	1.25381e+07	3.76529e+06	8.82131e+06	3.23992e+06	2.34818e+06	5.08242e+06
MW0127496	Isoamyl isothiocyanate	Aldehyde,Ketones,Esters	Esters	C6H11NS	129.061	[M+H]+	18.7503	3	0.5198	rp	628-03-5	79086	HMDB0032341	-	-	3.42992e+06	5.08813e+06	6.27004e+06	4.94051e+06	5.10523e+06	4.22788e+06	5.06723e+06	5.6965e+06	3.88621e+06	4.89552e+06	3.57393e+06	4.56107e+06	5.51637e+06	4.4019e+06	3.84044e+06
MW0109249	Phosfolan	Heterocyclic compounds	Heterocyclic compounds	C7H14NO3PS2	255.015	[M+H]+	21.9196	3	0.5177	rp	947-02-4	13689	-	-	C19011	1.67378e+07	1.23797e+07	1.11713e+07	2.56405e+07	4.68383e+07	7.27085e+06	8.51447e+06	8.09574e+06	1.12698e+07	1.31876e+07	1.10593e+07	9.6078e+06	1.16693e+07	20893128	1.12637e+07
MW0055282	Neotigogenin acetate	Others	Others	C29H46O4	458.34	[M+]+	18.656	3	0.5169	rp	4948-43-0	313012	-	43696	-	1.19089e+06	977184	1.19267e+06	356872	4.53023e+06	2.30628e+06	6.63806e+06	4.79242e+06	6.72082e+06	5.6988e+06	6.01025e+06	7.08898e+06	4.96348e+06	4.21278e+06	2.24485e+06
MW0113063	3-Dimethylallyl-4-hydroxybenzaldehyde	Benzene and substituted derivatives	Benzene and substituted derivatives	C12H14O2	190.099	[M+H-2H2O]+	18.1192	3	0.5134	rp	54730-30-2	443853	-	-	C12459	1.29875e+08	1.15947e+07	7.44008e+07	1.55622e+07	7.90112e+06	1.04768e+08	1.5869e+07	2.61878e+07	2.06435e+08	1.27221e+08	3.29135e+07	1.03694e+08	1.26121e+08	1.38817e+08	1.80223e+07
MW0007392	Irbesartan	Benzene and substituted derivatives	Benzene and substituted derivatives	C25H28N6O	428.233	[M+H-2H2O]+	21.9866	3	0.5125	rp	138402-11-6	3749	HMDB0015163	-	C07469	1.28873e+08	1.06024e+08	8.32288e+07	1.05263e+08	9.27707e+07	9.36701e+07	1.70472e+07	1.3904e+07	1.15403e+07	8.66948e+06	1.15413e+07	9.63553e+06	191438	228722	1.09456e+08
MW0007827	Modafinil	Benzene and substituted derivatives	Benzene and substituted derivatives	C15H15NO2S	273.082	[M+]+	5.38296	3	0.5089	rp	68693-11-8 | 112111-49-6 | 112111-47-4	4236	HMDB0014883	44446	-	584304	1.52213e+07	7.4524e+06	7.48715e+06	1.64545e+07	1.38123e+07	4.06307e+06	3.67471e+06	3.56848e+06	4.78059e+06	1.09654e+07	7.00712e+06	1.07828e+08	1.1934e+08	1.07403e+08
MW0003255	2-Methylbenzenethiol	Benzene and substituted derivatives	Benzene and substituted derivatives	C7H8S	124.035	[M+]+	13.1445	3	0.5081	rp	137-06-4	8712	HMDB0029634	-	-	2.60631e+07	3.85127e+07	3.5237e+07	5.44239e+07	2.35638e+07	1.25447e+08	3.71853e+07	3.87344e+07	7.25326e+07	3.01578e+07	3.56051e+07	9.8899e+07	5.60871e+07	3.41567e+07	140610850
MW0057831	PC(O-16:0/22:6(4Z,7Z,10Z,13Z,16Z,19Z))	GP	PC	C46H82NO7P	791.583	[M+Na]+	5.00236	3	0.5058	rp	132213-85-5	16759366	HMDB0013409	-	C00157	1.03491e+06	164895	54555.3	567444	137013	891687	300368	609052	1.22625e+06	1.22956e+06	332287	341648	916191	582953	2.51484e+06
MW0006013	Altersolanol A	Benzene and substituted derivatives	Benzene and substituted derivatives	C16H16O8	336.084	[M+H-H2O]+	18.2521	3	0.5043	rp	22268-16-2	89644	-	-	-	2.0235e+07	1.25616e+07	1.16722e+07	2.82686e+07	2.81569e+07	2.18222e+07	2.68632e+07	2.28896e+07	2.84246e+07	1.9123e+07	2.35103e+07	2.59852e+07	6.68374e+06	1.46607e+07	3.92779e+06
MW0013619	1-O-Octadecyl-2-O-methyl-sn-glycero-3-phosphocholine	GP	PC	C27H58NO6P	523.4	[M+Na]+	19.0573	3	0.5038	rp	77286-66-9	6918215	-	43416	C00157	1.58355e+06	4.21883e+06	1.09388e+06	445439	3.123e+06	1.86815e+06	5.37282e+06	3.5477e+06	3.30905e+06	6.37286e+06	3.21226e+06	4.08658e+06	2.09082e+06	2.52256e+06	1.95854e+06
MW0108429	N-(3-Methylbutyl)acetamide	Organic acid and Its derivatives	Organic acid and Its derivatives	C7H15NO	129.115	[M+H]+	0.161381	3	0.5014	rp	13434-12-3	98643	HMDB0031651	-	-	4.49926e+06	2.22793e+07	7.91545e+07	2.42689e+06	1.4785e+07	2.83561e+06	1.12254e+07	6.8362e+07	3.71247e+06	3.77696e+07	3.7728e+07	4.12981e+06	2.16165e+07	1.14215e+07	4.28246e+06
MW0156457	2-(2-Aminoethyl)isothiourea dihydrobromide	Alcohol and amines	Polyamines	C3H11Br2N3S	280.902	[M+H-H2O]+	17.1674	3	0.5008	rp	56-10-0 | 927-71-9	5940	-	64864	-	2.18188e+08	2.98122e+08	1.94692e+08	3.1102e+08	2.40592e+08	7.24802e+08	3.22567e+08	4.78128e+08	5.89409e+08	2.72995e+08	2.53086e+08	4.28263e+08	7.64546e+08	3.77363e+08	1.97966e+08
MW0004257	4-(Pyridin-2-ylmethoxy)benzaldehyde	Benzene and substituted derivatives	Phenolics	C13H11NO2	213.079	[M+H]+	0.0535	4	0.9987	rp	57748-41-1	759667	-	-	-	5.34636e+06	4.55353e+06	8.51681e+06	3.73872e+06	7.2715e+06	6.74708e+06	7.21471e+06	6.79696e+06	5.04393e+06	4.77691e+06	5.72474e+06	4.23295e+06	4.34306e+06	4.43985e+06	4.14051e+06
MW0008345	1-(4-Chlorophenyl)-3-(5-methylpyridin-2-yl)urea	Benzene and substituted derivatives	Benzene and substituted derivatives	C13H12ClN3O	261.067	[M+H]+	0.2755	4	0.9932	rp	35551-56-5	773332	-	-	-	3.74677e+07	1.47506e+07	5.48353e+06	1.22442e+07	7.84604e+06	1.42832e+07	1.23184e+07	8.7118e+06	5.63039e+07	1.04982e+07	9.37272e+06	9.59898e+06	1.03414e+07	161263	9.21674e+06
MW0119122	3-(Difluoromethoxy)-2-pyridinamine	Heterocyclic compounds	Heterocyclic compounds	C6H6F2N2O	160.045	[M+K]+	0.45175	4	0.9888	rp	947249-14-1	28981901	-	-	-	3.28893e+07	4.80277e+07	7.09052e+07	5.75442e+07	6.58382e+07	3.77485e+07	4.1462e+07	5.10591e+07	3.35483e+07	5.5577e+07	4.94e+07	3.45089e+07	3.77226e+07	4.12675e+07	3.41878e+07
MW0155645	Polidocanol	Alcohol and amines	Alcohols	C30H62O10	582.434	[M+NH4]+	0.512504	4	0.9874	rp	3055-99-0 | 9043-30-5	656641	-	-	-	1.78101e+06	2.42941e+06	2.25842e+06	2.65184e+06	4.13717e+06	3.64691e+06	7.1246e+06	6.08829e+06	7.16774e+06	5.93145e+06	5.27334e+06	5.64759e+06	3.81398e+06	3.96206e+06	2.91715e+06
MW0121688	5-Oxo-2-(trichloromethyl)tetrahydrofuran-3-carboxylic acid	Organic acid and Its derivatives	Organic acid and Its derivatives	C6H5Cl3O4	245.925	[M+H]+	0.85475	4	0.9791	rp	1464842	343852	-	-	-	1.03241e+07	3.80549e+07	6.3687e+07	3.48478e+07	8.63454e+07	8.36672e+07	7.77894e+07	7.39645e+07	1.26827e+07	5.03236e+07	5.88562e+07	5.24372e+07	6.22376e+07	4.47242e+07	5.61233e+07
MW0126537	Sempervirene	Heterocyclic compounds	Heterocyclic compounds	C19H16N2	272.131	[M+NH4]+	0.8715	4	0.9787	rp	549-92-8	168919	-	-	C09240	3.79532e+06	3.30318e+06	1.45337e+06	1.0449e+07	9.81058e+06	1.11427e+07	6.44221e+06	4.80212e+06	4.05977e+07	2.37756e+07	2.07082e+07	1.64326e+07	1.09692e+07	2.24346e+07	1.29526e+07
MW0114436	Ethyl cellulose	Carbohydrates and Its metabolites	Sugars	C20H38O11	454.241	[M+K]+	0.907668	4	0.9778	rp	9004-57-3	24832091	HMDB0033370	-	-	2.26476e+08	1.86016e+08	1.46262e+08	1.85134e+08	1.63031e+08	1.64627e+08	1.08451e+07	1.14648e+07	1.04631e+07	9.92899e+06	1.08109e+07	7.35787e+06	1.51094e+08	1.8614e+08	1.92353e+08
Lmmp003091	Multinoside A	Benzene and substituted derivatives	Benzene and substituted derivatives	C27H30O16	610.153	[M+H]+	1.00778	4	0.9754	rp	59262-54-3	5319943	HMDB0037935	-	C17563	238474	5.36803e+07	115444	275105	115994	4.75078e+07	4.37357e+07	4.67871e+07	2.67128e+07	1.91084e+07	2.21241e+07	2.20775e+07	2.74775e+06	227834	545872
MW0063305	Radiclonic acid	Terpenoids	Ditepenoids	C23H40O5	396.288	[M+NH4]+	1.0635	4	0.9741	rp	49620-14-6	45359249	-	-	-	340282	161766	463572	1.21679e+06	3.46409e+06	1.75601e+06	4.39292e+06	3.67261e+06	3.11973e+06	4.50126e+06	4.58955e+06	5.0207e+06	3.00205e+06	3585633	1.8829e+06
MEDN1317	3,3-Dimethylglutaric acid	Organic acid and Its derivatives	Organic acid and Its derivatives	C7H12O4	160.074	[M+Na]+	1.10275	4	0.9732	rp	4839-46-7	20984	HMDB0002441	6683	-	3.46512e+07	7.99622e+07	1.44141e+08	1.71156e+08	5.48363e+07	1.11905e+08	2.91785e+07	5.86429e+07	2.05586e+08	1.32204e+08	1.03412e+08	1.51131e+08	1.11439e+08	1.98266e+08	1.03764e+08
MW0145031	Aminopentol	Alcohol and amines	Alcohols	C22H47NO5	405.345	[M+H]+	1.4215	4	0.9657	rp	145040-09-1	21119850	-	-	C19805	9.07022e+06	1.65324e+07	1.30213e+07	1.36715e+07	1.32523e+07	1.38689e+07	1.46736e+07	1.27531e+07	1.76417e+07	1.51039e+07	1.30301e+07	1.24102e+07	1.38456e+07	1.37873e+07	9.92281e+06
MW0015785	Androstenol	Alcohol and amines	Alcohols	C19H30O	274.23	[M+NH4]+	1.66425	4	0.9601	rp	1153-51-1	101989	HMDB0005935	-	-	1.18206e+07	8.78868e+06	8.82559e+06	6.92981e+06	9.39169e+06	9.68695e+06	1.21135e+07	1.14647e+07	1.01989e+07	8.20537e+06	1.02916e+07	9.92696e+06	6.5193e+06	4.99153e+06	5.56847e+06
MW0009425	Phenylmethanethiol	Benzene and substituted derivatives	Benzene and substituted derivatives	C7H8S	124.035	[M+Na]+	1.6775	4	0.9598	rp	100-53-8	7509	HMDB0029633	-	-	5.85443e+07	4.04678e+07	5.18841e+07	6.10135e+07	4.68796e+07	5.84212e+07	4.88281e+07	4.06073e+07	4.91734e+07	5.78932e+07	6.24898e+07	6.18333e+07	6.11223e+07	5.06679e+07	6.36048e+07
Hmyn007168	LysoPG 16:0	GL	MG	C22H45O9P	484.28	[M+Na]+	1.81671	4	0.9566	rp	116870-26-9	42607483	HMDB0240601	-	C01885	9.86184e+07	1.51796e+08	3.00819e+08	2.17314e+08	1.73116e+08	1.72021e+08	1.47289e+08	2.16913e+08	1.16863e+08	1.44833e+08	1.23192e+08	1.02432e+08	1.36568e+08	8.4145e+07	7.48889e+07
MW0121449	5-fluorobenzofuran-2-carboxylic Acid	Organic acid and Its derivatives	Organic acid and Its derivatives	C9H5FO3	180.022	[M+H]+	1.81925	4	0.9565	rp	89197-62-6	10986872	-	-	-	1.71309e+08	1.52751e+08	4.57716e+07	1.57112e+08	1.12316e+08	1.37578e+08	4.2495e+07	5.11069e+07	8.72726e+07	7.74481e+07	9.80074e+07	8.88909e+07	6.59575e+07	1.43141e+08	2.97461e+08
MW0131044	3-(2-Chlorophenyl)-2-methylpropanoic acid	Organic acid and Its derivatives	Organic acid and Its derivatives	C10H11ClO2	198.045	[M+NH4]+	1.8935	4	0.9548	rp	880653-63-4	11252613	-	-	-	506170	1.663e+06	2.02777e+06	5.40965e+06	4.04026e+06	5.12559e+06	2.22869e+07	3.61671e+07	8.79894e+07	1.94646e+07	3.0225e+07	5.62617e+07	6.70227e+06	6.6921e+06	6.26904e+06
MW0106617	Ethosuximide	Alcohol and amines	Amines	C7H11NO2	141.079	[M+Na]+	2.5535	4	0.9401	rp	77-67-8	3291	HMDB0014731	-	C07505	7.04692e+07	7.29211e+07	2.20013e+08	4.26937e+08	1.82848e+08	2.59281e+08	1.01833e+08	2.25603e+08	4.86237e+08	3.93501e+08	2.0002e+08	3.88795e+08	2.50137e+08	3.48332e+08	3.48897e+08
MEDP1904	LPE(18:2/0:0)	GP	PE	C23H44NO7P	477.286	[M+H]+	3.05896	4	0.9291	rp	85046-18-0	52925130	HMDB0011507	-	C00350	2.59508e+07	1.66956e+07	1.11195e+07	2.97626e+07	3.35504e+07	2.68113e+07	3.28219e+07	3.7574e+07	3.9629e+07	2.35721e+07	2.868e+07	3.88676e+07	5.33184e+07	7.34939e+07	3.58012e+07
MW0157900	Thrombin Receptor Activator for Peptide 5 (TRAP-5)	Amino acid and Its metabolites	Small Peptide	C30H50N8O7	634.38	[M+H]+	3.54079	4	0.9189	rp	141685-53-2	25254399	-	-	-	1.35102e+08	1.10966e+08	8.7251e+07	1.10439e+08	9.7254e+07	9.82062e+07	3.48534e+07	2.60504e+07	1.77287e+07	2.12658e+07	2.42458e+07	1.75688e+07	209070	233783	1.14746e+08
MW0169751	(2R)-2,5,8-trimethyl-2-(4,8,12-trimethyltridecyl)chroman-6-ol	Benzene and substituted derivatives	Benzene and substituted derivatives	C28H48O2	416.365	[M+Na]+	3.76855	4	0.9141	rp	148-03-8	8989	-	-	-	1.87987e+07	2.1491e+07	21088493	2.02063e+07	2.1795e+07	2.14634e+07	1.88938e+07	2.10164e+07	2.1889e+07	1.88506e+07	1.86737e+07	1.77108e+07	2.06561e+07	1.75059e+07	1.89811e+07
MW0117743	2,1,3-Benzothiadiazole-4-carbaldehyde	Benzene and substituted derivatives	Benzene and substituted derivatives	C7H4N2OS	164.004	[M+Na]+	3.91625	4	0.9111	rp	5170-68-3	2776283	-	-	-	424020	3193053	4.92195e+06	1.51007e+06	2.63604e+06	2.5448e+06	2.31901e+06	4.33065e+06	413657	1.51627e+06	3.21569e+06	2.69486e+06	2.41117e+06	1.6776e+06	1.34739e+06
MW0052351	Digitoxigenin 3-[glucosyl-(1->6)-glucosyl-(1->4)-2,6-dideoxyribohexoside]	Steroids	Steroid	C41H64O17	828.414	[M+NH4]+	4.04509	4	0.9084	rp	220710-06-5	75072220	HMDB0034321	-	-	1.10786e+06	144843	8.24828e+06	1.69911e+06	5.48086e+06	1.89229e+06	2.1271e+06	1.76315e+06	9.43888e+06	8.6965e+06	3.14159e+06	5.88706e+06	2.48447e+06	3.00711e+06	1.08253e+06
MW0138325	Gossypetin 8-glucuronide 3-sulfate	Flavonoids	Flavonoid	C21H18O17S	574.027	[M+Na]+	4.30296	4	0.9032	rp	81074-98-8	73829986	HMDB0037752	-	-	1.82692e+07	6.01759e+07	1.12315e+08	2.38425e+07	6.92089e+07	7.37777e+07	6.33658e+07	7.50177e+07	1.00049e+07	5.70302e+07	5.98739e+07	5.50103e+07	6.70544e+07	4.45571e+07	4.35129e+07
MEDP1995	Isovaleramide	Alcohol and amines	Amines	C5H11NO	101.084	[M+H]+	4.84	4	0.8925	rp	541-46-8	10930	-	-	C75541	1.6501e+08	1.46046e+08	1.07045e+08	1.20178e+08	8.21554e+07	1.09778e+08	6.60213e+07	7.86983e+07	1.20738e+08	1.16583e+08	7.04163e+07	8.55328e+07	8.13249e+07	7.81835e+07	4.46992e+07
MW0015655	All-trans-hexaprenyl diphosphate	Organic acid and Its derivatives	Phosphoric acids	C30H52O7P2	586.319	[M+H]+	5.40966	4	0.8815	rp	207513-95-9	5280413	HMDB0012188	-	C01230	7.79118e+07	262479	205372	190790	159115	133216	3.91794e+07	33256870	2.11713e+07	2.31006e+07	2.71201e+07	2.02175e+07	130802	128611	6.63313e+07
MW0115421	Triethylene glycol	Alcohol and amines	Alcohols	C6H14O4	150.089	[M+H]+	5.5225	4	0.8794	rp	112-27-6 | 119438-10-7 | 103734-98-1 | 122784-99-0 | 137800-98-7 | 145112-98-7	8172	-	-	-	2.09306e+07	2.09117e+07	2.0895e+07	2.21628e+07	2.04868e+07	2.19273e+07	2.0513e+07	1.90305e+07	2.18625e+07	2.24058e+07	2.45358e+07	2.19761e+07	2.20929e+07	2.23146e+07	1.75045e+07
MW0005546	5-Amino-2-fluorobenzonitrile	Benzene and substituted derivatives	Benzene and substituted derivatives	C7H5FN2	136.044	[M+H]+	5.809	4	0.874	rp	53312-81-5	2737673	-	-	-	1.49519e+07	1.90004e+07	6.12887e+06	1.09723e+07	2.36128e+06	2.85084e+07	8.97325e+06	1.72129e+07	8.15603e+06	1.75769e+07	2.60815e+07	3.2705e+07	9.60061e+07	9.6408e+07	9.14748e+07
MW0109529	Remikiren	Heterocyclic compounds	Heterocyclic compounds	C33H50N4O6S	630.345	[M+H]+	6.17721	4	0.8671	rp	126222-34-2 | 135669-48-6	6324659	HMDB0014357	-	C07465	8.61619e+07	288290	377872	7.04334e+07	186738	144624	4.06148e+07	3.1952e+07	2.01701e+07	2.13768e+07	2.76591e+07	2.28143e+07	131209	207656	122141
MW0155560	(2R)-2-[(3R,8S,9R,10R,13R,14S,16R,17R)-3-[(2S,3R,4S,5R)-4,5-dihydroxy-3-[(2S,3R,4R,5R,6S)-3,4,5-trihydroxy-6-methyloxan-2-yl]oxyoxan-2-yl]oxy-16-hydroxy-4,4,9,13,14-pentamethyl-11-oxo-1,2,3,7,8,10,12,15,16,17-decahydrocyclopenta[a]phenanthren-17-yl]-2-methyl-5-propan-2-ylfuran-3-one	Others	Others	C41H62O13	762.419	[M+NH4]+	7.81401	4	0.8383	rp	97230-47-2	91884878	-	-	-	411786	218897	415270	361181	401607	612971	1.14596e+08	8.89786e+07	5.60372e+07	6.93558e+07	8.20328e+07	6.59958e+07	1.02565e+06	1.81136e+06	606806
MW0008833	Naphthalene	Benzene and substituted derivatives	Benzene and substituted derivatives	C10H8	128.063	[M+Na]+	8.49925	4	0.8269	rp	91-20-3	931	HMDB0029751	-	C00829	617648	699511	1.46389e+06	1.86398e+06	158489	2.02735e+06	956943	1.47744e+06	7.6767e+06	2.64785e+06	5.01262e+06	3.49891e+06	1.83925e+07	2.32646e+07	2.74892e+07
MW0053784	Goyaglycoside g	Heterocyclic compounds	Heterocyclic compounds	C43H70O14	810.477	[M+NH4]+	9.18303	4	0.8159	rp	333333-14-5	131752341	HMDB0038350	-	-	292030	218394	1.09831e+06	618899	325278	330395	2.09683e+07	1.55281e+07	1.01821e+07	1.15147e+07	1.47629e+07	1.06551e+07	317163	398145	375365
MW0168637	5-Chloroindole-2-carboxylic acid	Heterocyclic compounds	Indole and Its derivatives	C9H6ClNO2	195.009	[M+H]+	9.2655	4	0.8146	rp	10517-21-2	82693	-	43888	-	6.3596e+07	2.87654e+08	5.93957e+07	7.08685e+07	7.31241e+07	4.59896e+08	2.68408e+08	5.71659e+07	4.52804e+07	1.67747e+08	7.27511e+07	5.7567e+07	5.47914e+07	1.53369e+08	5.15387e+07
MW0014037	3-hexanoyl-NBD Cholesterol	Hormones and hormone related compounds	Hormones and hormone related compounds	C39H58N4O5	662.441	[M+Na]+	9.47819	4	0.8113	rp	201731-19-3	57370056	-	64806	-	1.3522e+07	1.19475e+07	2.71511e+07	9.22991e+06	1.32884e+07	1.01708e+07	5.36844e+06	8.48248e+06	6.64242e+06	1.28204e+07	3.42862e+06	7.54926e+06	4.00911e+06	2.43493e+06	323582
MW0115326	Sulcotrione	Aldehyde,Ketones,Esters	Ketones	C14H13ClO5S	328.017	[M+Na]+	10.555	4	0.795	rp	99105-77-8 | 123174-48-1 | 114680-61-4	91760	-	-	C77376	1.27793e+08	2.3345e+08	3.67211e+08	1.17548e+08	2.33294e+08	2.43653e+08	220377285	2.52417e+08	1.07094e+08	2.07586e+08	2.04704e+08	1.96025e+08	2.35628e+08	1.73446e+08	1.67779e+08
FDATN00847	Anamorelin	Others	Medicine	C31H42N6O3	546.332	[M+NH4]+	10.6885	4	0.793	rp	249921-19-5	9828911	-	-	-	1.32537e+06	915724	2.12734e+06	1.84335e+06	1.44822e+06	1.82029e+06	3.59775e+08	2.76271e+08	1.86637e+08	2.13152e+08	2.49981e+08	2.14666e+08	5.84417e+06	6.19542e+06	2.03006e+06
MW0006376	Bis(4-fluoro-3-nitrophenyl) sulfone	Benzene and substituted derivatives	Benzene and substituted derivatives	C12H6F2N2O6S	343.991	[M+K]+	11.1577	4	0.7862	rp	312-30-1	9398	-	-	-	4.89201e+07	2.73045e+07	3.19162e+06	3.68503e+07	2.95456e+06	9.54614e+06	9.49793e+06	1.09815e+07	4.9866e+07	2.86837e+07	2.48674e+07	2.88401e+07	2.77775e+07	3.69084e+07	2.69823e+07
MW0009168	Novaluron	Benzene and substituted derivatives	Phenolics	C17H9ClF8N2O4	492.012	[M+Na]+	11.564	4	0.7805	rp	116714-46-6	93541	-	-	C18875	5.59722e+07	1.1964e+08	2.18462e+08	5.03389e+07	1.30738e+08	1.35966e+08	1.18575e+08	1.37799e+08	4.7179e+07	1.09573e+08	1.0859e+08	1.04903e+08	1.2366e+08	8.48861e+07	8.39888e+07
MEDP1658	LPC(O-18:1)	GP	LPC-O	C26H54NO6P	507.369	[M+Na]+	11.5809	4	0.7802	rp	87907-66-2	24779510	-	-	C00157	2.22e+08	2.09941e+08	2.64553e+08	2.71602e+08	2.16625e+08	2.16938e+08	2.09571e+08	2.43844e+08	2.51335e+08	2.42731e+08	2.24308e+08	2.18356e+08	253331231	2.32728e+08	2.19152e+08
MW0001245	1,1'-[1,12-Dodecanediylbis(oxy)]bisbenzene	Benzene and substituted derivatives	Phenolics	C24H34O2	354.256	[M+NH4]+	12.2013	4	0.7717	rp	61575-03-9	11051218	HMDB0039760	-	-	243067	1.33402e+06	699912	1.92797e+06	6.22772e+06	4.05797e+06	2.08572e+06	975244	673401	1.4424e+06	1.11738e+06	3.02628e+06	4.63989e+06	4.10951e+06	8.2089e+06
MW0005459	Phosphinic acid, imino(di-o-phenylene)-	Benzene and substituted derivatives	Benzene and substituted derivatives	C12H10NO2P	231.045	[M+H]+	12.289	4	0.7705	rp	472-43-5	99509	-	-	-	76587.4	83803.6	799334	783500	1.01253e+06	966463	3.58e+07	1.81143e+07	3.24615e+07	1.6715e+07	3.92709e+07	2.60203e+07	558282	1.29878e+06	3.39464e+06
MEDP1211	N-Acetylpyrrolidine	Heterocyclic compounds	Heterocyclic compounds	C6H11NO	113.084	[M+K]+	12.34	4	0.7698	rp	4030-18-6	77650	-	263613	-	6.71212e+07	2.55752e+07	2.25754e+07	6.32166e+07	7.79922e+07	8.54346e+07	6.87271e+07	6.98735e+07	7.54888e+07	7.31095e+07	9.33826e+07	9.73359e+07	1.47268e+08	1.74643e+08	3.75538e+08
MW0120031	4,5-Dichloro-2-(2-chloro-6-fluorobenzyl)pyridazin-3(2H)-one	Benzene and substituted derivatives	Benzene and substituted derivatives	C11H6Cl3FN2O	305.953	[M+Na]+	12.4355	4	0.7685	rp	175135-45-2	735798	-	-	-	1.61291e+07	3.01037e+07	5.13997e+07	1.52923e+07	5.64142e+07	5.84484e+07	4.90158e+07	5.76645e+07	7.42167e+06	3.40617e+07	4.20451e+07	3.66541e+07	4.2138e+07	1.94456e+07	3.84499e+07
MW0005005	4-Fluorophenylacetic acid	Benzene and substituted derivatives	Benzene and substituted derivatives	C8H7FO2	154.043	[M+H]+	0.01925	4	0.7495	rp	405-50-5	9837	-	1288	-	941429	681162	436787	840464	725958	876251	119229	455782	227037	227334	339732	563569	3.55755e+06	1.31552e+06	1.18319e+06
MW0126105	Phensuximide	Alcohol and amines	Amines	C11H11NO2	189.079	[M+H]+	0.0535	4	0.7487	rp	86-34-0	6839	HMDB0014970	-	C07437	3.98915e+06	555828	1.5517e+06	2.8286e+06	565449	574895	2.92986e+06	3.07995e+06	6.12541e+06	310389	1.36064e+06	1.46942e+06	4.8097e+06	2.6358e+06	4.05222e+06
MW0124803	Metergoline	Heterocyclic compounds	Heterocyclic compounds	C25H29N3O2	403.226	[M+H]+	0.056296	4	0.7486	rp	17692-51-2	28693	-	44120	-	1.22271e+08	1.00427e+08	7.89649e+07	9.99511e+07	8.8018e+07	8.88797e+07	4.2569e+07	3.63309e+07	2.30122e+07	2.42219e+07	3.56049e+07	2.60755e+07	225625	403613	1.03849e+08
MW0108707	n-Butyl-2-cyanoacetamide	Alcohol and amines	Amines	C7H12N2O	140.095	[M+H]+	0.09225	4	0.7477	rp	39581-21-0	255865	-	-	-	2.74746e+06	3.47342e+06	9.09965e+06	5.27081e+06	3.90228e+06	4.18535e+06	3.40367e+06	6.90032e+06	1.19547e+06	2.3262e+06	2.56318e+06	1.14663e+06	979755	2.12921e+06	3.24789e+06
MW0118642	4-Methyl-2,3,4,5-tetrahydropyridin-6-amine	Heterocyclic compounds	Heterocyclic compounds	C6H12N2	112.1	[M+NH4]+	0.121	4	0.747	rp	165383-71-1 | 524943-80-4	3268009	-	64866	-	892717	1.03336e+06	2.10783e+06	1.72471e+06	235092	1.15066e+06	1.25794e+06	1.62178e+06	1.38832e+06	901888	1.84545e+06	1.1302e+06	555384	520474	1.1861e+06
MW0111608	1-(2-Methoxyethoxy)-2-methyl-2-propanol	Alcohol and amines	Alcohols	C7H16O3	148.11	[M+NH4]+	0.13875	4	0.7465	rp	211321-90-3	3485713	-	-	-	3.59224e+07	2.922e+07	2.96367e+07	3.06024e+07	2.77758e+07	3.35189e+07	2.72333e+07	2.89612e+07	2.30095e+07	2.56707e+07	2.21438e+07	2.68438e+07	1.49796e+07	1.36466e+07	11936249
MW0112272	2-Phospho-D-Glyceric Acid	Organic acid and Its derivatives	Phosphoric acids	C3H7O7P	185.993	[M+H]+	0.15075	4	0.7462	rp	3443-57-0	439278	HMDB0003391	6915	C00631	9.22837e+07	7.75185e+06	1.3118e+07	7.54359e+07	2.78382e+07	9.11985e+06	3.62021e+07	1.89584e+07	6934145	3.79685e+06	1.50633e+07	1.63801e+06	136900	7.73148e+07	1.04963e+08
MW0000558	2,3-Dichloro-6-fluorophenylacetic acid	Benzene and substituted derivatives	Benzene and substituted derivatives	C8H5Cl2FO2	221.965	[M+Na]+	0.15775	4	0.7461	rp	886497-57-0	3511391	-	-	-	6.644e+06	1.44912e+07	1.06578e+08	3.72536e+06	2.53098e+07	2.35852e+07	1.85542e+07	1.63129e+07	2.77753e+06	8.74523e+06	1.27716e+07	9.71516e+06	9.67345e+06	2.4455e+06	6.58243e+06
MW0002868	2-Chloro-4-formyl-6-methoxyphenyl acetate	Benzene and substituted derivatives	Phenolics	C10H9ClO4	228.019	[M+H]+	0.1585	4	0.7461	rp	63055-10-7	889376	-	-	-	9.21361e+06	7.82045e+06	8.24356e+06	4.32603e+06	7.55313e+06	9.15341e+06	8.8089e+06	7.9824e+06	8.15591e+06	1.00278e+07	9.96517e+06	1.24441e+07	9.27155e+06	9.73965e+06	9.01871e+06
MW0144124	9alpha-Fluoro-11beta-hydroxy-4-pregnene-3,20-dione	Aldehyde,Ketones,Esters	Ketones	C21H29FO3	348.21	[M+H]+	0.18275	4	0.7455	rp	339-02-6	226014	-	-	-	1.23512e+08	1.01446e+08	7.96988e+07	1.00965e+08	8.86319e+07	8.97816e+07	2.39324e+07	1.67867e+07	1.37422e+07	1.40995e+07	1.75945e+07	1.34301e+07	186278	230918	297538
MW0111035	1-(3-Dimethylaminopropyl)-3-ethylcarbodiimide hydrochloride	Alcohol and amines	Amines	C8H18ClN3	191.119	[M+H]+	0.1865	4	0.7454	rp	25952-53-8 | 93128-40-6	2723939	-	24064	-	6.69942e+06	2.93639e+06	5.45574e+07	3.67812e+06	5.55666e+06	7.97806e+06	1.33064e+07	4.63946e+06	7.92928e+06	17381039	6.73705e+06	4.51451e+06	9.9594e+07	9.30879e+06	8.98451e+06
MW0112769	3-Buten-2-OL	Alcohol and amines	Alcohols	C4H8O	72.0575	[M+NH4]+	0.212725	4	0.7447	rp	598-32-3	11716	-	-	-	1.477e+06	1.66316e+06	3.03868e+06	2.86041e+06	2.41524e+06	2.28895e+06	2.4104e+06	1.87667e+06	6.22853e+06	3.42579e+06	3.89685e+06	3.59814e+06	9.17005e+06	3.90287e+07	8.09409e+06
MW0116957	1H-Benzotriazole-1-methanol	Benzene and substituted derivatives	Benzene and substituted derivatives	C7H7N3O	149.059	[M+H]+	0.22025	4	0.7445	rp	28539-02-8	224169	-	-	-	2.28953e+06	170488	310050	1.17696e+06	413266	1.23554e+06	795428	807910	1.30989e+06	1.54214e+06	450790	1.75055e+06	3.31763e+06	1.40349e+06	2.04765e+06
MW0003393	3-(1,3,4-Oxadiazol-2-yl)aniline	Benzene and substituted derivatives	Benzene and substituted derivatives	C8H7N3O	161.059	[M+Na]+	0.22025	4	0.7445	rp	5378-35-8	16228097	-	-	-	2.76044e+07	1.38676e+07	1.93316e+07	9.52288e+07	5.84095e+07	5.36413e+07	7.39613e+06	1.83322e+07	7.11182e+07	4.08806e+07	4.68608e+07	6.99269e+07	9.49965e+07	1.10398e+08	9.09033e+07
MW0160526	Hexanoate	Organic acid And Its derivatives	Organic acid and Its derivatives	C6H11O2-	115.076	[M+H]+	0.2385	4	0.7441	rp	151-33-7	4398339	-	-	-	1.39794e+07	1.34595e+07	1.42581e+07	9.2904e+06	5.40917e+06	2.86618e+06	3.54275e+06	5.44332e+06	2.1293e+06	2.76852e+06	2.99594e+06	2.32013e+06	1985014	2.91324e+06	2.33677e+06
MW0141194	1,8-Dimethylnaphthalene	Benzene and substituted derivatives	Benzene and substituted derivatives	C12H12	156.094	[M+NH4]+	0.249	4	0.7438	rp	569-41-5	11287	-	-	-	1.0982e+07	1.04788e+07	6.01007e+06	2.64823e+06	7.86112e+06	1.68588e+07	7.58689e+06	8.28059e+06	3.32819e+07	8.76224e+06	3.36004e+06	1.00866e+07	7.86551e+06	8.77695e+06	6.3842e+06
MW0115644	4,4,4-Trifluorobutylamine	Alcohol and amines	Amines	C4H8F3N	127.061	[M+H]+	0.29025	4	0.7428	rp	819-46-5	136645	-	-	-	719802	586221	1.5466e+06	803151	300667	1.3842e+06	1.6274e+06	144073	719987	1.06691e+06	869232	1.37958e+06	1.3173e+06	1.73397e+06	296740
MW0105212	4-Guanidinobutyric acid	Organic acid and Its derivatives	Organic acid and Its derivatives	C5H11N3O2	145.085	[M+H]+	0.31675	4	0.7421	rp	463-00-3	500	HMDB0003464	6938	C01035	8.73041e+06	7.50264e+06	4.98626e+06	5.22604e+06	3.94649e+06	4.39496e+06	5.15185e+06	935676	4.00796e+06	4.01046e+06	3.24316e+06	3584819	2.06529e+06	1.15549e+07	7.49222e+07
MW0116458	1H-Benzotriazole, 1-(4-piperidinyl)-	Benzene and substituted derivatives	Benzene and substituted derivatives	C11H14N4	202.122	[M+H]+	0.38375	4	0.7405	rp	79098-96-7	2735464	-	-	-	653688	215102	116745	208304	355334	257092	508824	416598	316447	996176	1.12449e+06	442580	2.88883e+06	1.48743e+06	684402
MW0140524	(E)-2-Butenyl-4-methyl-threonine	Amino acid and Its metabolites	Amino acids	C9H17NO3	187.121	[M+Na]+	0.39125	4	0.7403	rp	81135-57-1	5282047	-	-	C12029	4.62452e+06	6.69557e+06	2.93262e+06	1.16809e+07	3.01433e+06	4.62795e+06	3.84769e+06	4.01413e+06	2.33193e+06	4.54144e+06	4.91988e+06	2.80681e+06	6.03983e+06	5.25983e+06	9.26608e+06
MW0122154	2-Fluoropyridine-5-boronic acid	Organic acid and Its derivatives	Organic acid and Its derivatives	C5H5BFNO2	141.04	[M+Na]+	0.41	4	0.7399	rp	351019-18-6	2783397	-	-	-	1.60624e+07	6.7091e+06	2.16135e+07	1.09207e+07	1.28965e+07	1.03732e+07	1.68099e+07	8.67107e+06	4.98232e+06	9.90096e+06	1.45294e+07	1.42834e+07	6.27648e+06	7.32924e+06	428045
MW0110014	Tris(3-chloropropyl)phosphate	Organic acid and Its derivatives	Organic acid and Its derivatives	C9H18Cl3O4P	326.001	[M+Na]+	0.42675	4	0.7394	rp	1067-98-7 | 26248-87-3	14034	-	-	-	605729	304640	569247	584784	593528	1.07325e+06	357113	249259	588105	723477	650827	507253	120653	462692	309631
MW0108555	N,N'-diisopropyloxamide	Alcohol and amines	Amines	C8H16N2O2	172.121	[M+K]+	0.4445	4	0.739	rp	7357-22-4	245845	-	-	-	1.70313e+07	1.29532e+07	1.44864e+07	1.96032e+07	1.43388e+07	1.55305e+07	1.70675e+07	1.07446e+08	1.43824e+07	1.33521e+07	3.86246e+07	1.38831e+07	1.61635e+07	1.23992e+07	1.25229e+07
MW0147946	Cyclohexanol	Alcohol and amines	Alcohols	C6H12O	100.089	[M+Na]+	0.46225	4	0.7386	rp	108-93-0	7966	HMDB0012971	-	C00854	338140	137541	399593	277661	259048	479311	293092	628316	280250	603144	218023	309613	651617	1.53907e+06	561441
MW0115383	trans, trans-3,5-Octadien-2-one	Alcohol and amines	Alcohols	C8H12O	124.089	[M+H]+	0.46225	4	0.7386	rp	30086-02-3	5352876	HMDB0032446	-	-	1.59016e+06	2.06915e+06	1.45337e+06	3.35562e+06	539885	2.10799e+06	2.82741e+06	843114	1.08454e+06	1.49146e+06	1.8205e+06	1.14891e+06	1.60143e+06	1.59008e+06	3.12891e+06
MW0157207	Stellettamide A	Terpenoids	Sesquiterpenoids	C26H45N2O+	401.353	[M+H]+	0.471405	4	0.7384	rp	129744-24-7	6441228	-	-	C16893	62714.9	70078.5	103881	220120	134615	163261	188234	164372	114301	170066	82970.9	179956	337978	81881.5	193073
MW0006963	Edrophonium	Benzene and substituted derivatives	Benzene and substituted derivatives	C10H16NO+	166.123	[M+Na]+	0.473	4	0.7383	rp	116-38-1	3202	HMDB0015145	-	C06976	5.54926e+07	2.47475e+07	8.88624e+06	4.18719e+06	7.22542e+06	4.75906e+06	1.0504e+07	8.26108e+06	7.92977e+06	4.74468e+06	9.9833e+06	9.57017e+06	1.06938e+07	1.27504e+07	1.02732e+07
MW0106720	Foscarnet	Organic acid and Its derivatives	Phosphoric acids	CH3O5P	125.972	[M+K]+	0.47425	4	0.7383	rp	63585-09-1	3415	HMDB0014670	-	C06456	1.8712e+06	1.31773e+06	1.20169e+06	3.08091e+06	981613	1.34907e+06	871073	1.3553e+06	1.27208e+06	1.6694e+06	865099	1.6693e+06	1.64126e+06	1.52158e+06	1.42144e+06
MW0153875	Metrizoic acid	Benzene and substituted derivatives	Benzene and substituted derivatives	C12H11I3N2O4	627.785	[M+K]+	0.479304	4	0.7382	rp	1949-45-7 | 7225-61-8	2528	-	-	-	1.47218e+06	2.22974e+06	3.98499e+06	1.13642e+06	5.33873e+06	4.2866e+06	3.73034e+06	1.66054e+06	1.4149e+06	1.36207e+06	1.59201e+06	1.48997e+06	2.59632e+06	1.88788e+06	3.72008e+06
MW0110786	3-chloro-2-hydroxy-N,N,N-trimethylpropan-1-aminium	Alcohol and amines	Amines	C6H15ClNO+	152.084	[M+H]+	0.54225	4	0.7366	rp	82914-58-7	18733	-	-	-	3.62258e+06	4.97033e+06	2.47117e+06	8.66739e+06	2.79698e+06	3.80846e+06	4.38707e+06	2.91359e+06	751764	1.64022e+06	1.00572e+06	2.86716e+06	5.52505e+06	4.37254e+06	7.35687e+06
MW0127338	1-Aminobutane-3-thiol	Others	Others	C4H11NS	105.061	[M+H]+	0.55025	4	0.7364	rp	870-65-5	22325875	-	-	-	7.45927e+06	6.09146e+06	7.65937e+06	5.59673e+06	8.17059e+06	1.63108e+07	7.07596e+06	5.03306e+06	6.06295e+06	9.87052e+06	5.79913e+06	7.55882e+06	5.17677e+06	3.66658e+06	1.14513e+07
MEDP0686	2-Acetylfuran	Heterocyclic compounds	Heterocyclic compounds	C6H6O2	110.037	[M+Na]+	0.55125	4	0.7364	rp	1192-62-7	14505	HMDB0033127	-	-	3.93459e+06	649117	1.87084e+06	2.77446e+06	1.27962e+06	2.79107e+06	1777245	2.30102e+06	2.17787e+06	769979	3.20477e+06	3.08356e+06	2.63712e+06	2.64253e+06	1.13753e+06
MW0115315	Spiroxamine	Alcohol and amines	Amines	C18H35NO2	297.267	[M+K]+	0.55125	4	0.7364	rp	118134-30-8	86160	-	68865	-	1.12168e+06	2.23259e+07	3.27496e+06	1.45159e+07	793266	1.51907e+06	1.97154e+06	1.52434e+06	303107	3.97274e+06	2.16782e+06	1.01498e+06	2.55856e+06	567734	2.82577e+06
MW0001860	2-(3-Phenylpropyl)tetrahydrofuran	Benzene and substituted derivatives	Benzene and substituted derivatives	C13H18O	190.136	[M+H]+	0.58675	4	0.7355	rp	3208-40-0	62490	HMDB0036178	-	-	739691	843537	583052	1.88344e+06	250090	822111	233375	138029	569104	601847	127132	573661	1.09347e+06	242895	1.6236e+06
MEDN1226	2-amino-4-oxovaleric acid	Organic acid and Its derivatives	Organic acid and Its derivatives	C5H9NO3	131.058	[M+NH4]+	0.608	4	0.735	rp	4439-83-2	11029881	-	-	C03341	559983	4.41196e+06	1.22236e+07	7.00869e+06	1.1574e+06	5.95498e+06	1.80479e+06	6.75101e+06	5.53215e+06	6.17143e+06	4.94629e+06	6.87858e+06	5.80735e+06	3.41366e+06	8.50371e+06
MEDP1754	Dimethyl fumarate	Aldehyde,Ketones,Esters	Esters	C6H8O4	144.042	[M+NH4]+	0.647	4	0.7341	rp	624-49-7	637568	HMDB0031257	-	-	8.90221e+07	7.31182e+07	5.7492e+07	256489	255335	6.47107e+07	193423	1.02286e+06	985924	871409	433890	628943	1.42788e+06	1.37078e+06	511780
MW0006705	Danthron	Benzene and substituted derivatives	Benzene and substituted derivatives	C14H8O4	240.042	[M+H]+	0.647	4	0.7341	rp	117-10-2	2950	HMDB0029752	-	C10312	435649	719231	578838	446855	415152	917410	274348	805675	585128	264062	161168	288215	712971	492848	741729
MW0007748	Methyl (4-chloro-3-trifluoromethylphenyl)carbamate	Benzene and substituted derivatives	Benzene and substituted derivatives	C9H7ClF3NO2	253.012	[M+H]+	0.64775	4	0.7341	rp	19448-54-5	15514404	-	-	-	9.0915e+06	3.15977e+06	1.97217e+06	1.14133e+06	1.71152e+06	452415	1.03516e+06	680926	1.02731e+07	2.39317e+06	3.00818e+06	3.47762e+06	2.48601e+06	2.5882e+06	3.81135e+06
MEDN0227	D-Glucose 6-Phosphate	Carbohydrates and Its metabolites	Phosphate sugars	C6H13O9P	260.03	[M+H]+	0.70225	4	0.7327	rp	15209-11-7	439284	HMDB0304534	-	-	3.82062e+06	4.76216e+06	274180	834989	550288	199524	361234	552393	2.23979e+06	2.10713e+06	538260	705416	1.12078e+06	1.51182e+06	1.57297e+06
MW0110868	5-Aminopentan-1-ol	Alcohol and amines	Alcohols	C5H13NO	103.1	[M+K]+	0.71475	4	0.7324	rp	2508-29-4	75634	-	-	-	3.85758e+06	6.39239e+07	1.53947e+08	6.77607e+06	5.62444e+07	5.97937e+07	1.51512e+08	6.83251e+06	1.57015e+07	2.17343e+07	1.04385e+08	7.93672e+07	6.08953e+07	2.46221e+07	5.38182e+06
MW0006576	Cinitapride	Benzene and substituted derivatives	Benzene and substituted derivatives	C21H30N4O4	402.227	[M+K]+	0.731925	4	0.732	rp	66564-14-5	68867	HMDB0015698	-	-	1.13841e+06	882894	1.1575e+06	926056	1.34532e+06	909028	755568	845876	773228	794520	1.02017e+06	1.20016e+06	1.13734e+06	668331	781173
MEDN1227	Furfural diacetal	Heterocyclic compounds	Heterocyclic compounds	C9H14O3	170.094	[M+H]+	0.736	4	0.7319	rp	13529-27-6	83553	-	-	C14280	2.94709e+06	2.8821e+06	3.95645e+06	3.8396e+06	3.85694e+06	3.99006e+06	3.81555e+06	4.12151e+06	2.74586e+06	3.60973e+06	3.21185e+06	3.55341e+06	5.99049e+06	3.50868e+06	4.56606e+06
MW0001524	1-Benzyl-1H-pyrazol-5-amine	Benzene and substituted derivatives	Benzene and substituted derivatives	C10H11N3	173.095	[M+H]+	0.7435	4	0.7318	rp	3528-51-6	77061	-	-	-	673318	736250	710253	502397	228603	323219	1.08458e+06	747917	783755	291165	791964	1.138e+06	1.16164e+06	1.19209e+06	761079
MEDP1448	MG(18:0/0:0/0:0)	GL	MG	C21H42O4	358.308	[M+H]+	0.775	4	0.731	rp	22610-61-3	15560610	HMDB0011131	-	C01885	2.55009e+06	2.53202e+06	2.695e+06	1.75562e+06	1.39573e+06	1.87371e+06	3.84478e+06	2.7891e+06	2.46315e+06	3.5374e+06	1.50348e+06	2.66833e+06	1.26938e+06	1.28774e+06	1.32223e+06
MW0152769	L-prolinamide	Alcohol and amines	Amines	C5H10N2O	114.079	[M+H]+	0.7825	4	0.7308	rp	7531-52-4 | 58274-20-7	111306	-	-	C19781	7.90168e+06	9.99109e+06	1.122e+07	1.45257e+07	1.61586e+07	9.56899e+06	1.49086e+07	1.20019e+07	1.118e+07	1.04949e+07	1.09121e+07	9.70394e+06	9.32558e+06	1.01545e+07	1.05184e+08
MW0149181	Fibrinolysis Inhibiting Factor	Amino acid and Its metabolites	polypeptide	C18H31N7O5	425.239	[M+H]+	0.782619	4	0.7308	rp	67869-62-9	123681	-	-	-	1.25888e+08	1.03398e+08	8.13004e+07	1.02907e+08	9.08524e+07	9.15085e+07	3.61035e+07	2.76078e+07	1.6948e+07	2.1315e+07	2.66241e+07	1.91859e+07	194660	270495	229221
MW0127366	3-Amino-5-(methylthio)-1H-pyrazole-4-carbonitrile	Others	Others	C5H6N4S	154.031	[M+K]+	0.79225	4	0.7306	rp	72760-85-1	736200	-	-	-	2.07046e+06	4.36719e+06	448103	5.47158e+07	4.81834e+07	3.17989e+06	635036	642374	403876	2.08516e+06	675139	867682	137145	683501	906774
MEDN1788	L-Propargylglycine	Amino acid and Its metabolites	Amino acid derivatives	C5H7NO2	113.048	[M+NH4]+	0.80375	4	0.7303	rp	23235-01-0 | 198774-27-5	168091	-	-	C22138	1.05535e+06	1508132	1.72862e+06	2064739	3.34019e+06	1.18722e+06	3.09607e+06	1.90849e+06	2.59958e+06	3.15431e+06	3.55651e+06	1498515	1.9231e+06	3.0815e+06	2.19504e+06
MW0111193	1-Amino-3-nitroguanidine	Alcohol and amines	Polyamines	CH5N5O2	119.044	[M+H]+	0.811	4	0.7301	rp	18264-75-0	5463074	-	-	-	6.46273e+06	6.28041e+06	727271	3.65784e+06	1.55128e+06	5.30547e+06	2.00269e+06	1.77096e+06	2.78548e+06	3.25872e+06	4.10066e+06	4.54404e+06	972696	5102906	7.1809e+06
ZINC5157439	4-Methylene-L-proline	Amino acid and Its metabolites	Amino acid derivatives	C6H9NO2	127.063	[M+NH4]+	0.8215	4	0.7299	rp	20309-87-9	152301	HMDB0029434	-	-	1.34717e+07	1.2654e+07	1.60205e+07	2.22638e+07	2.38922e+07	1.14221e+07	1.6137e+07	2.33549e+07	1.21499e+07	1.06429e+07	8.77476e+06	9.78935e+06	1.13592e+07	6.48756e+06	2.02372e+07
MW0117834	2,3-Dihydro-5-methylthiophene	Heterocyclic compounds	Heterocyclic compounds	C5H8S	100.035	[M+Na]+	0.8225	4	0.7299	rp	4610-02-0	559083	HMDB0033565	-	-	2.1978e+06	1501657	1.35872e+06	4.50831e+06	1.10166e+06	507505	1.24013e+06	531244	3.57345e+06	1.63927e+06	861379	397152	1374858	3.0724e+06	474894
MW0110543	(5-Methyl-3-isoxazolyl)methylamine	Alcohol and amines	Amines	C5H8N2O	112.064	[M+NH4]+	0.84275	4	0.7294	rp	154016-48-5	2776306	-	-	-	8.62675e+06	1.14058e+07	8.05418e+06	1.73705e+07	1.62021e+07	1.38769e+07	9.3818e+06	1.17462e+07	4.2741e+07	1.29864e+07	6.03672e+06	3.67496e+07	6.77074e+06	7.29696e+06	6.72603e+06
MW0121606	5-Methyl-1,3-benzoxazol-2-amine	Benzene and substituted derivatives	Benzene and substituted derivatives	C8H8N2O	148.064	[M+H]+	0.84275	4	0.7294	rp	64037-15-6	46388	-	-	C76003	2.16416e+06	1.174e+06	563321	4.83102e+06	834053	774762	4.18412e+06	2.02557e+06	4.64215e+06	969920	465954	1.83749e+06	1.28058e+06	2.03138e+06	3.20477e+06
MW0005476	5-[(2,4-dichlorophenoxy)methyl]-4-methyl-4H-1,2,4-triazole-3-thiol	Benzene and substituted derivatives	Benzene and substituted derivatives	C10H9Cl2N3OS	288.984	[M+H]+	0.84525	4	0.7293	rp	35687-30-0	1249593	-	-	-	1.8646e+07	7.41499e+06	7.70835e+06	2.48873e+07	4.66449e+06	3.23501e+06	7878500	8.23419e+06	2.26893e+07	8.32426e+06	9.06045e+06	1.40313e+07	1.47701e+07	2.16078e+07	2.10649e+07
MW0114655	2-(Hydroxymethyl)-6-(propan-2-yloxy)oxane-3,4,5-triol	Carbohydrates and Its metabolites	Carbohydrates and Its metabolites	C9H18O6	222.11	[M+Na]+	0.846	4	0.7293	rp	5391-17-3	15613266	HMDB0032705	-	-	3.65378e+06	4.49795e+06	3.19071e+06	963964	4.45458e+06	3.04957e+06	3.18522e+07	1.54926e+07	5.84964e+06	1.1743e+07	1.33822e+07	7.59632e+06	2.70735e+06	1.30562e+06	1.03596e+06
MW0115630	3,3-Difluorocyclobutanamine	Alcohol and amines	Amines	C4H7F2N	107.055	[M+H]+	0.86075	4	0.7289	rp	791061-00-2	22500951	-	-	-	1.5805e+06	1.10051e+06	1.20295e+06	1.70786e+06	2.57158e+06	1.28811e+06	1.80057e+06	1.82041e+06	1.89645e+06	796289	1.14357e+06	1.15457e+06	125600	878386	2.94803e+06
MW0117235	1-Methylpyrrole	Heterocyclic compounds	Heterocyclic compounds	C5H7N	81.0578	[M+H]+	0.876875	4	0.7286	rp	96-54-8	7304	HMDB0033113	-	-	8.16683e+06	5.63873e+06	1.08725e+07	7.04663e+06	8.47913e+06	6.26747e+06	1.08011e+07	5.9234e+06	5.90579e+06	6.39828e+06	9.16752e+06	8.72982e+06	9.66414e+06	9.16359e+06	7.91231e+06
MW0117994	2,5-Dimethyl-4-ethoxy-3(2H)-furanone	Aldehyde,Ketones,Esters	Ketones	C8H12O3	156.079	[M+Na]+	0.88925	4	0.7283	rp	65330-49-6	3017596	HMDB0032232	-	-	703399	1.88004e+06	2.40625e+06	2.20156e+06	2.43301e+06	840409	1.65944e+07	2.93586e+07	5.51527e+07	2.30508e+07	2.23544e+07	3.50694e+07	1.01095e+06	1.19664e+06	1655867
MW0157106	Sodium 2-methylprop-2-ene-1-sulfonate	Aldehyde,Ketones,Esters	Esters	C4H7NaO3S	158.001	[M+K]+	0.89375	4	0.7281	rp	1561-92-8 | 194810-55-4	23663624	-	-	C20360	708391	529584	3.03554e+06	363162	802370	1.58134e+06	824105	2.1088e+06	1.59154e+06	3.27906e+06	4.27149e+06	4.41868e+06	7.50056e+06	7.47748e+06	6.75971e+06
MW0122159	6-Fluorochromone	Aldehyde,Ketones,Esters	Ketones	C9H5FO2	164.027	[M+K]+	0.89425	4	0.7281	rp	105300-38-7	688892	-	-	-	1.95906e+06	1.63447e+06	1.82099e+06	2.15188e+06	3.81821e+06	2.756e+06	2.22681e+06	459337	1.32795e+06	3.99132e+06	1.35913e+06	1.18546e+06	1.60683e+06	1.04417e+06	1.14469e+06
ZINC33985243	2-Hexenyl-beta-glucopyranoside	Carbohydrates and Its metabolites	Carbohydrates and Its metabolites	C12H22O6	262.142	[M+Na]+	0.9035	4	0.7279	rp	117017-90-0	6450053	-	-	-	3300.69	3300.69	3300.69	3300.69	3300.69	3300.69	3300.69	3300.69	3297.11	3300.69	3300.69	3300.69	183783	131261	16503.4
MW0115101	Pentaethylene glycol	Alcohol and amines	Alcohols	C10H22O6	238.142	[M+Na]+	0.9035	4	0.7279	rp	4792-15-8 | 113894-92-1	62551	-	-	-	139695	5.7383e+07	274774	658923	161828	122238	5.4194e+06	4.75994e+06	5.83051e+06	2.22305e+06	4.82368e+06	4.19155e+06	138193	140098	138722
MW0125313	N-(2-Amino-benzothiazol-6-yl)-acetamide	Alcohol and amines	Amines	C9H9N3OS	207.047	[M+Na]+	0.91825	4	0.7276	rp	22307-44-4	231904	-	-	-	1.40006e+06	433357	332508	1.01429e+07	425122	3.38377e+06	1.3198e+06	539457	730540	893345	755803	890366	4.64409e+06	6.12743e+06	8.29714e+06
MW0001998	2-Benzamido-5-phenylthiophene-3-carboxylic acid	Benzene and substituted derivatives	Benzene and substituted derivatives	C18H13NO3S	323.062	[M+K]+	0.965	4	0.7264	rp	380646-20-8	709215	-	-	-	159806	150683	147582	245937	427791	1.52995e+06	540221	1.70959e+06	1.52604e+06	2.40217e+06	1.308e+06	836481	452332	228554	1.01403e+06
MW0119635	3-Hydroxypyridine	Heterocyclic compounds	Heterocyclic compounds	C5H5NO	95.0371	[M+H]+	0.965475	4	0.7264	rp	109-00-2	7971	-	-	-	1.39802e+07	1.32414e+07	1.44934e+07	4.43825e+07	1.25557e+07	1.1962e+07	8.81279e+06	8.79973e+06	1.51551e+07	1.05029e+07	1.41467e+07	1.40095e+07	9.92885e+06	1.18454e+07	1.02773e+07
MW0108863	N-(2-Hydroxyethyl)-N-carboxymethylnitrosamine	Amino acid and Its metabolites	Amino acid derivatives	C4H8N2O4	148.048	[M+H]+	1.017	4	0.7252	rp	80556-89-4	54584	-	-	-	1.78842e+07	7.6326e+06	7.95579e+06	3.50647e+06	4.62744e+06	1.21689e+07	7.15e+06	1.12571e+07	1.37489e+07	2.72787e+06	1.22682e+07	1.40922e+07	2.21274e+06	3.80205e+06	244624
MW0111097	N-methyl-1-(thiophen-2-yl)methanamine	Alcohol and amines	Amines	C6H9NS	127.046	[M+H]+	1.075	4	0.7238	rp	58255-18-8	436153	-	-	-	2.56596e+06	3.31308e+06	2.24594e+06	1.39579e+07	1.94514e+06	3.0019e+06	1.32164e+06	3.13244e+06	2.18846e+06	2.02748e+06	2.27497e+06	1.65301e+06	1.95319e+06	1.01073e+06	6.72515e+06
MW0125598	1,3,5-Triazine-2,4-diamine, N-(phenylmethyl)-	Alcohol and amines	Amines	C10H11N5	201.101	[M+Na]+	1.1135	4	0.7229	rp	4086-63-9	77707	-	-	-	5.00562e+06	1.68272e+07	2.93531e+07	3.41063e+07	6.58931e+06	2.24656e+07	5.68167e+06	1.33206e+07	4.3656e+07	2.6048e+07	1.99727e+07	3.17013e+07	2.3833e+07	3.82155e+07	2.17782e+07
MW0005377	5-(2-phenylethyl)-1H-1,2,3,4-tetrazole	Benzene and substituted derivatives	Benzene and substituted derivatives	C9H10N4	174.09	[M+H]+	1.134	4	0.7224	rp	192505-33-2	223452	-	-	-	2.5655e+06	9.0716e+06	2.47877e+06	2.91991e+06	2.22325e+06	1.84764e+06	1.79117e+06	2.20704e+06	2.16532e+06	1.72934e+06	9.47947e+06	3.00966e+06	3.88469e+06	2.75949e+06	2.80216e+06
MW0121442	5-Ethyl-7-hydroxy-2-methylpyrazolo[1,5-a]pyrimidine-3-carbonitrile	Others	Others	C10H10N4O	202.085	[M+Na]+	1.1525	4	0.722	rp	903195-75-5	8030270	-	-	-	5.24309e+06	1.79226e+07	3.24497e+07	1.51035e+08	6.63771e+07	7.22684e+07	1.71245e+07	3.60779e+07	1.05139e+08	2.85448e+08	1.07183e+08	2.33187e+08	1.35511e+08	1.4695e+08	1.18504e+08
MW0001226	1-(Isothiocyanatomethyl)-4-methoxybenzene	Benzene and substituted derivatives	Phenolics	C9H9NOS	179.041	[M+NH4]+	1.2115	4	0.7206	rp	3694-57-3	123197	HMDB0032581	-	-	4.51701e+07	5.74594e+07	3.6398e+07	1.03309e+08	6.81675e+07	6.36709e+07	8.98807e+06	5.24357e+07	2.22656e+08	6.91653e+07	2.43425e+07	9.77909e+07	7.30707e+07	1.15927e+08	9.71351e+07
MW0110750	2-Methylbutylamine	Alcohol and amines	Amines	C5H13N	87.1048	[M+K]+	1.24865	4	0.7197	rp	96-15-1	7283	HMDB0032392	-	-	4.05984e+06	6.98446e+06	6.34995e+06	5.45233e+06	4.32282e+06	4.38269e+06	1.48121e+07	4.93312e+06	3.64215e+06	6.01283e+06	3.38666e+06	3.87848e+06	2.56117e+07	5243410	5.97008e+06
MW0006938	Drazoxolon	Benzene and substituted derivatives	Benzene and substituted derivatives	C10H8ClN3O2	237.03	[M+Na]+	1.26075	4	0.7195	rp	5707-69-7 | 1933-75-1	21929	-	-	C18929	2.56694e+06	8.67406e+06	392039	5.61945e+06	2.11823e+06	1.30535e+07	3.39525e+06	730454	2.71368e+06	2.54656e+06	1.24968e+06	3.67404e+06	6.02759e+06	1.25746e+07	1.51957e+07
FDATN01472	Disodium succinate	Others	Medicine	C4H4Na2O4	161.99	[M+Na]+	1.26475	4	0.7194	rp	150-90-3 | 14047-56-4	9020	-	-	-	5.91038e+06	9.85684e+06	1.81441e+07	537071	1.68277e+06	7.002e+06	1.19896e+07	1.08358e+07	1.46893e+06	9.31584e+06	7.05733e+06	8.89862e+06	7.03058e+06	4.98008e+06	4.2182e+06
MW0009810	Sulfinpyrazone	Benzene and substituted derivatives	Benzene and substituted derivatives	C23H20N2O3S	404.12	[M+Na]+	1.32807	4	0.7179	rp	57-96-5	5342	HMDB0015269	-	C07317	6.55167e+06	953150	2.2581e+06	5.30615e+06	1.03214e+07	8.95359e+06	6.96615e+06	8.45798e+06	1.62058e+06	8.86213e+06	1.04496e+07	1.20304e+07	2.89469e+06	1.85151e+07	4.02341e+06
MW0143169	4-(Trifluoromethyl)piperidine	Heterocyclic compounds	Heterocyclic compounds	C6H10F3N	153.077	[M+H]+	1.335	4	0.7177	rp	657-36-3	136469	-	-	-	2.27775e+07	1.28243e+07	3.26772e+07	1.64035e+07	1.81307e+07	3.52839e+07	2.17363e+07	2.26449e+07	3.18487e+07	3.00606e+07	2.73577e+07	3.02813e+07	3.07046e+07	1.68173e+07	2.12909e+07
MW0126039	Parabanic acid	Organic acid and Its derivatives	Organic acid and Its derivatives	C3H2N2O3	114.007	[M+H]+	1.355	4	0.7172	rp	120-89-8	67126	HMDB0062802	-	-	2.03564e+06	1.4907e+06	907936	677832	178363	984826	6.13302e+06	2.16872e+06	526579	1.13084e+06	1.81033e+06	1.78455e+06	2.01036e+06	2.11532e+06	590796
MW0117248	1-Phenyl-1,2,3,4-tetrahydroisoquinoline	Heterocyclic compounds	Heterocyclic compounds	C15H15N	209.12	[M+Na]+	1.37625	4	0.7168	rp	22990-19-8	100137	-	-	-	8.84226e+06	9.20298e+06	4.82933e+06	5.25522e+06	6.77482e+06	8.30794e+06	6.26019e+06	6.26725e+06	6.14344e+06	6.93276e+06	6.80565e+06	6.14266e+06	1.07406e+07	7.15374e+06	6.95559e+06
MW0141372	13-Azaprostanoic acid	FA	FFA	C19H37NO2	311.282	[M+H]+	1.426	4	0.7156	rp	71629-07-7	123640	-	43397	-	3.638e+06	2.24951e+06	3.32128e+06	3.43677e+06	3.80444e+06	4.01686e+06	3.65721e+06	3.97207e+06	5.04095e+06	1.99322e+06	3.46547e+06	4.14217e+06	2.34209e+06	2.94831e+06	2.15674e+06
MW0001878	2-(4-Bromophenoxy)ethanol	Benzene and substituted derivatives	Phenolics	C8H9BrO2	215.979	[M+H]+	1.47675	4	0.7144	rp	34743-88-9	99168	-	-	-	1.34036e+07	1.53903e+07	1.92145e+07	6.33207e+06	4.64113e+06	7.17772e+06	1.73807e+07	1.52894e+07	5.81083e+06	1.05082e+07	1.07934e+07	8.59458e+06	7.47588e+06	9.33197e+06	3.50762e+06
MW0110766	3-(Prop-2-en-1-ylamino)propanenitrile	Alcohol and amines	Amines	C6H10N2	110.084	[M+H]+	1.504	4	0.7138	rp	34508-81-1	237360	-	-	-	2.67065e+07	2.42342e+07	2.46641e+07	1.36341e+07	1.4988e+07	3.17685e+07	2.05287e+07	3.10709e+07	1.62103e+07	1.48398e+07	3.44427e+07	3.3646e+07	1.64229e+07	8.20421e+07	3.15712e+07
MEDP2100	(1H-Indol-4-yl)methanamine	Heterocyclic compounds	Indole and Its derivatives	C9H10N2	146.084	[M+NH4]+	1.504	4	0.7138	rp	3468-18-6	280302	-	44973	-	2.94578e+06	4.5171e+06	3.28485e+06	3.88958e+06	4.81656e+06	2.41449e+06	3.37045e+06	3.09306e+06	3.86182e+06	3.48254e+06	4.4307e+06	4.45268e+06	5.181e+07	3.82816e+06	9.69346e+06
MW0157092	Sodium (2R,3R,4S)-2,3,4,6-tetrahydroxy-5-oxohexyl phosphate	Organic acid and Its derivatives	Organic acid and Its derivatives	C6H11Na2O9P	303.994	[M+K]+	1.51125	4	0.7136	rp	26177-86-6	22812950	-	-	-	1.62116e+07	6.56624e+06	4.47419e+06	3.58377e+06	4.04591e+06	3.28565e+06	3.63665e+06	1.88658e+06	1.32677e+07	6.34056e+06	4.14363e+06	5.75081e+06	3.9147e+06	2.79983e+06	4.44429e+06
MEDN0589	Cyclamic acid	Organic acid and Its derivatives	Organic acid and Its derivatives	C6H13NO3S	179.062	[M+Na]+	1.535	4	0.7131	rp	100-88-9	7533	HMDB0031340	-	C02824	3.76459e+06	8.57573e+06	2.03975e+07	8.5161e+06	5.33477e+06	1.56509e+07	1.9242e+06	7.59718e+06	3.14656e+07	1.36831e+07	1.28555e+07	2.20894e+07	1.35397e+07	2.62568e+07	6.62995e+06
MEDN1426	9(S),12(S),13(S)-TriHOME	FA	Oxidized lipids	C18H34O5	330.241	[M+NH4]+	1.56075	4	0.7125	rp	97134-11-7	9858729	HMDB0004708	-	C14833	665959	1.16351e+06	1.02509e+06	554699	155408	255620	123191	761334	205306	132036	164686	411992	3.85326e+06	1.74788e+06	1.60067e+06
MW0110842	4-fluoro-N-(pyridin-3-ylmethyl)aniline	Heterocyclic compounds	Heterocyclic compounds	C12H11FN2	202.091	[M+K]+	1.5665	4	0.7123	rp	78675-95-3	645683	-	-	-	1.41271e+07	1.28401e+07	3.16009e+06	8.0035e+06	2.46389e+06	1.13688e+07	5.19579e+06	1.19127e+06	7.75862e+06	6.47825e+06	1.11417e+07	7.70103e+06	2.27473e+06	8.74699e+06	1.68961e+07
MW0061344	PGE1 alcohol	Hormones and hormone related compounds	Hormones and hormone related compounds	C20H36O4	340.261	[M+Na]+	1.6005	4	0.7115	rp	21562-57-2	5283054	-	36124	-	3.85644e+06	4.69048e+06	4.32887e+06	3.79229e+06	3.97286e+06	4.27281e+06	4.17906e+06	4.47452e+06	3.42845e+06	3.94232e+06	4.10717e+06	2.52722e+06	4.2961e+06	4.23225e+06	3.75334e+06
MEDP1251	2-Mercaptobenzothiazole	Benzene and substituted derivatives	Benzene and substituted derivatives	C7H5NS2	166.986	[M+Na]+	1.6485	4	0.7104	rp	149-30-4 | 118090-09-8 | 155-04-4 | 57948-09-1 | 27157-85-3	697993	HMDB0030524	-	-	108516	308411	2.24624e+06	424073	345626	668903	2.12107e+06	657923	1.47251e+06	1.89441e+06	1.58835e+06	959104	1.36342e+07	2.28861e+06	3.81815e+06
MW0002872	2-Amino-3-chloro-5-nitrobenzotrifluoride	Benzene and substituted derivatives	Benzene and substituted derivatives	C7H4ClF3N2O2	239.991	[M+K]+	1.6505	4	0.7104	rp	400-67-9	13784427	-	-	-	137716	215929	5022.42	52855.2	5022.42	48140.3	25112.1	40498.4	71073.2	96530.2	64995.9	5022.42	36449.5	5022.42	32340.6
MW0111007	Deanol	Alcohol and amines	Amines	C4H11NO	89.0841	[M+K]+	1.66005	4	0.7102	rp	108-01-0	7902	HMDB0032231	-	C04308	2.82182e+07	9.82152e+06	1.26699e+07	3.39679e+07	2.91458e+07	1.99144e+07	1.55935e+08	2.40996e+07	3.37712e+07	2.37417e+07	2.11803e+07	2.84988e+07	2.93863e+07	2.79259e+07	2.28235e+08
MW0143324	4-Heptyloxyphenol	Benzene and substituted derivatives	Phenolics	C13H20O2	208.146	[M+NH4]+	1.675	4	0.7098	rp	13037-86-0 | 13087-86-0	25641	-	-	-	8.27397e+06	1.21077e+07	6.76121e+06	1.40795e+07	7.27205e+06	6.60255e+06	7.33119e+06	6.10724e+06	6.23336e+06	7.29002e+06	5.12194e+06	1.24446e+07	1.08014e+07	6.62009e+06	1.25396e+07
MW0111224	N-nitrosodiethylamine	Alcohol and amines	Amines	C4H10N2O	102.079	[M+Na]+	1.7175	4	0.7089	rp	55-18-5	5921	HMDB0041878	-	-	1.47211e+07	8.08543e+06	1.29064e+07	2.77694e+07	1.78052e+07	8.92407e+06	800955	5.37262e+06	1.0417e+07	7.66944e+06	7.95064e+06	7.5456e+06	7.73152e+06	9.67648e+06	1.31385e+07
MW0001987	2-(Acetyloxy)-5-chlorobenzoic acid	Benzene and substituted derivatives	Benzene and substituted derivatives	C9H7ClO4	214.003	[M+K]+	1.78375	4	0.7073	rp	1734-62-9	2820813	-	-	-	7.63968e+06	3.4189e+07	7.84651e+06	8.60748e+06	7.57491e+06	8.74097e+06	8.99631e+06	9.13121e+06	9.3945e+06	6.81435e+06	1.64912e+07	8.20317e+06	1.0127e+07	1.28543e+07	6.97586e+06
MW0120475	2-Amino-6-fluoro-4-hydrazinopyrimidine	Heterocyclic compounds	Heterocyclic compounds	C4H6FN5	143.061	[M+NH4]+	1.8085	4	0.7068	rp	188987-85-1	44543703	-	-	-	748816	196015	860210	843964	752069	481558	688528	1.50774e+06	806276	1.02725e+06	1.57127e+06	2.43103e+06	1.9139e+06	1.65449e+06	1.46114e+06
ZINC33903587	Kadsurenin K	Benzene and substituted derivatives	Phenolics	C20H22O5	342.147	[M+H]+	1.80975	4	0.7067	rp	149560-83-8	3083438	-	-	-	405586	340587	879112	533919	621358	563060	138782	389959	445815	768414	600244	531800	654330	830195	708081
MW0003412	3-(2-Chlorophenyl)-5-methylisoxazole-4-carboxylic acid	Benzene and substituted derivatives	Benzene and substituted derivatives	C11H8ClNO3	237.019	[M+H]+	1.82275	4	0.7064	rp	23598-72-3	90203	-	-	-	11507931	6.28875e+07	9.83016e+06	1.24951e+07	1.37094e+07	1.68817e+07	1.37684e+07	1.1288e+07	3.77375e+07	1.51177e+07	2.14377e+07	1.26704e+07	8.72685e+06	3.54974e+07	9.40962e+06
MW0111720	1,5-Hexadien-3-ol	Alcohol and amines	Alcohols	C6H10O	98.0732	[M+Na]+	1.83755	4	0.7061	rp	924-41-4	79122	-	-	-	5.0304e+06	4.29716e+06	2.5515e+06	1.81743e+06	4.59547e+06	5.58645e+06	6.79595e+06	1.40427e+06	3.60004e+06	3.03312e+06	2.94406e+06	4.91349e+06	1.69348e+06	2.2917e+06	1.24569e+06
MW0127432	Di-2-propenyl heptasulfide	Others	Others	C6H10S7	305.883	[M+H]+	1.86325	4	0.7055	rp	139693-24-6	53854515	HMDB0039458	-	-	2.83406e+06	3.6549e+06	4.25893e+06	6.36767e+06	1.94092e+07	1.78228e+07	1.51329e+07	12771228	3.45258e+06	4.94841e+06	1.07207e+07	9.55757e+06	1.27045e+07	8.93818e+06	1.27239e+07
MW0002088	2,2-Dimethyl-n-[3-(trifluoromethyl)phenyl]propanamide	Benzene and substituted derivatives	Benzene and substituted derivatives	C12H14F3NO	245.103	[M+Na]+	1.872	4	0.7053	rp	1939-19-1	714339	-	-	-	1.97035e+07	2.92378e+07	5.33347e+07	2.26529e+07	3.39405e+07	3.23949e+07	4.03739e+07	4.08028e+07	1.78103e+07	3.38633e+07	3.67559e+07	35498734	3.15843e+07	2.4275e+07	2.81683e+07
MW0117101	Praxadine	Alcohol and amines	Amines	C4H6N4	110.059	[M+Na]+	1.8845	4	0.705	rp	4023-00-1	2734673	-	-	-	3.50044e+06	5248281	2.50073e+06	4.17989e+06	3.08089e+06	2.49659e+06	5.25154e+06	1.56733e+07	9.19661e+06	3.80804e+06	2.07039e+07	3.44754e+06	3.02799e+06	2.15951e+06	4.06789e+06
MW0113817	8,8-Dimethoxy-2,6-dimethyl-2-octanol	Alcohol and amines	Alcohols	C12H26O3	218.188	[M+H]+	2.013	4	0.7021	rp	141-92-4	8863	HMDB0040219	-	-	159202	163286	112683	82368	116757	360385	364129	86746.5	238603	136533	320325	120726	467432	152942	128749
MW0118337	2-Bromo-N-(2-furylmethyl)acetamide	Alcohol and amines	Amines	C7H8BrNO2	216.974	[M+H]+	2.099	4	0.7002	rp	89791-75-3	16641277	-	-	-	6.07046e+06	6.04131e+06	1.74195e+06	5.08068e+06	2.53821e+06	1.79345e+06	1.77882e+06	2.37188e+06	6.061e+06	3.06918e+06	4.31135e+06	3.28367e+06	3.81943e+06	5.58327e+06	4.82675e+06
MW0110762	4-Chloro-5-morpholin-4-ylpyridazin-3(2H)-one	Aldehyde,Ketones,Esters	Ketones	C8H10ClN3O2	215.046	[M+H]+	2.11425	4	0.6998	rp	944-88-7	248670	-	-	-	7577.76	7577.76	7577.76	7577.76	99808.1	66700.7	61698.7	7577.76	37888.8	7577.76	7577.76	7577.76	190715	448608	570935
MW0008036	(2-Fluoro-benzyl)-(2-morpholin-4-yl-ethyl)-amine	Benzene and substituted derivatives	Benzene and substituted derivatives	C13H19FN2O	238.148	[M+NH4]+	2.14625	4	0.6991	rp	626209-54-9	2772118	-	-	-	199631	298891	1.36547e+06	1.36118e+06	868778	1.47738e+06	9.74806e+06	7.3605e+06	1.10239e+07	5.90267e+06	7.09313e+06	5.0634e+06	480423	469568	440360
MW0119839	Thiomorpholine, 4-(2-chloroethyl)-	Heterocyclic compounds	Heterocyclic compounds	C6H12ClNS	165.038	[M+H]+	2.2445	4	0.6969	rp	63906-73-0	96140	-	-	-	1.02804e+07	2.4396e+07	4.81162e+07	1.8148e+08	7.81708e+07	1.04523e+08	1.43125e+07	7.67757e+07	1.59156e+08	7.47779e+07	7.71741e+07	1.23688e+08	1.00824e+08	1.57829e+08	1.35028e+08
MW0123142	Bn-NCC-2	Heterocyclic compounds	Heterocyclic compounds	C40H48N4O13	792.322	[M+K]+	2.25654	4	0.6967	rp	173740-47-1	131752319	HMDB0038230	-	-	1.40579e+06	2.32395e+06	1.68417e+06	640008	1.12452e+06	431766	2.8219e+06	550698	1.21765e+06	841333	937606	2.10834e+06	681868	998498	575904
MW0120888	3-(difluoromethyl)-5-methyl-1H-pyrazole	Heterocyclic compounds	Heterocyclic compounds	C5H6F2N2	132.05	[M+Na]+	2.26175	4	0.6965	rp	934759-09-8 | 936033-61-3	2782520	-	-	-	12793	12793	12793	12793	211721	157375	83720.3	12780.6	12793	12793	12791.2	12800.9	470111	684487	805970
MW0111723	2-(4-Chlorophenylthio)acetophenone	Aldehyde,Ketones,Esters	Ketones	C14H11ClOS	262.022	[M+H]+	2.2835	4	0.6961	rp	41932-35-8	826816	-	-	-	4.948e+08	3.93455e+07	6.28714e+06	4.41338e+08	8.4838e+07	1.11872e+08	1.49413e+08	5.26339e+07	1.18502e+08	9.90487e+07	6.05133e+07	1.58558e+08	5.93152e+08	4.94099e+08	1.35435e+08
MW0139589	Risedronic acid	Organic acid and Its derivatives	Organic acid and Its derivatives	C7H11NO7P2	283.001	[M+K]+	2.3105	4	0.6954	rp	105462-24-6	5245	HMDB0015022	-	C08233	2.70869e+06	2.79166e+06	2.45579e+06	1.8919e+06	4.99383e+06	3.17154e+06	4.71875e+06	3.91674e+06	2.83513e+06	3.12313e+06	3.33719e+06	2.80454e+06	4.40739e+06	3.32641e+06	4.97813e+06
MEDP1003	1-Hydroxylamino-2-phenylethane	Benzene and substituted derivatives	Benzene and substituted derivatives	C8H11NO	137.084	[M+NH4]+	2.34	4	0.6948	rp	3217-93-4	165091	HMDB0001065	-	-	1.04298e+06	2.09935e+06	1406576	1.10908e+06	1.80556e+06	918302	1.12689e+06	1.63329e+06	1.48367e+06	959543	1.76559e+06	867410	1.72197e+06	1.73609e+06	3.38906e+06
MW0116613	1,3,4-Thiadiazole-2(3H)-thione	Heterocyclic compounds	Heterocyclic compounds	C2H2N2S2	117.966	[M+H]+	2.34875	4	0.6946	rp	18686-82-3	3034302	-	-	-	2.15032e+06	2.61795e+06	2.38084e+06	2.49165e+06	2.86855e+06	2.2972e+06	2.80746e+06	3.4847e+06	2.19583e+06	2.53835e+06	3.20839e+06	2.4262e+06	2.92451e+06	800006	2.69183e+06
MW0120680	4-Piperidinecarboxamide	Alcohol and amines	Amines	C6H12N2O	128.095	[M+H]+	2.40775	4	0.6933	rp	39546-32-2	3772	-	-	-	1.89463e+07	1.48889e+07	1.68768e+07	1.87083e+07	8.95104e+07	1.92068e+07	2.39347e+07	3.48266e+07	1.10545e+07	3.03709e+07	1.76815e+07	3.33453e+07	1.14431e+07	1.13649e+07	4.35117e+07
MW0116401	tert-butyl 4-(4-iodo-1H-pyrazol-1-yl)piperidine-1-carboxylate	Heterocyclic compounds	Heterocyclic compounds	C13H20IN3O2	377.06	[M+H]+	2.4375	4	0.6926	rp	877399-73-0	45480389	-	-	-	7.45151e+06	1.07627e+06	1.59192e+06	628912	1.32825e+06	1.01457e+06	1.01523e+06	598402	5.44018e+06	2.25712e+06	1.89237e+06	2.76557e+06	1.83075e+06	534738	1.97658e+06
MEDP1101	(R)-(-)-3-Hydroxybutyric-acid-methyl-ester	Aldehyde,Ketones,Esters	Esters	C5H10O3	118.063	[M+Na]+	2.5145	4	0.6909	rp	3976-69-0	2724279	-	-	-	3.10794e+07	7.18224e+07	1.45329e+08	1.92405e+08	1.92477e+07	1.02742e+08	3.04607e+07	5.66781e+07	2.07785e+08	1.61337e+08	9.81224e+07	1.39447e+08	1.0568e+08	1.90092e+08	9.79614e+07
MW0003923	5-Chlorovanillyl alcohol	Benzene and substituted derivatives	Phenolics	C8H9ClO3	188.024	[M+Na]+	2.55475	4	0.69	rp	20624-92-4	4181655	-	-	-	2.60214e+06	6.41481e+06	5.46543e+06	4.84931e+06	1.00741e+07	8.44592e+06	8.25763e+06	1.05229e+07	1.84323e+06	6.11971e+06	6.02723e+06	7.28976e+06	9.812e+06	6.40923e+06	1.49078e+07
MW0054261	Lactucaxanthin	Alcohol and amines	Alcohols	C40H56O2	568.428	[M+NH4]+	19.4069	4	0.6895	rp	78306-12-4	5281242	HMDB0112256	-	C08599	146814	527995	136062	488743	1.18514e+06	809681	2.4157e+06	1.11321e+06	1.51389e+06	1.41104e+06	2.75325e+06	2.11394e+06	803185	1.33158e+06	736333
MW0003905	3-Chloro-2,6-difluorobenzoic acid	Benzene and substituted derivatives	Benzene and substituted derivatives	C7H3ClF2O2	191.979	[M+K]+	2.59125	4	0.6892	rp	225104-76-7	2773534	-	-	-	1.45766e+07	628948	2.47017e+06	1.13168e+06	3.66598e+06	3.40837e+06	2.55914e+06	2.8137e+06	8.03803e+06	1.13157e+07	1.34436e+06	1.07849e+06	4.21314e+06	5.52546e+06	5682975
MW0111191	N,N-Dimethylhistamine	Alcohol and amines	Amines	C7H13N3	139.111	[M+Na]+	2.63125	4	0.6884	rp	673-46-1	12656	HMDB0033438	-	-	1.84136e+06	3.2783e+06	2.00755e+06	1.22238e+06	2.06986e+06	1.70343e+06	1.72648e+06	1.49949e+06	4.30171e+06	2.09818e+06	1.71828e+06	1.67368e+06	1.94384e+06	1.41742e+06	9.82151e+06
MW0170003	Veratramine	Benzene and substituted derivatives	Benzene and substituted derivatives	C27H39NO2	409.298	[M+Na]+	2.63769	4	0.6882	rp	60-70-8	6070	-	-	C10829	1.83316e+07	1.0915e+06	4.90133e+06	5.38169e+06	1.19718e+07	7.52103e+06	1.73891e+07	4.4941e+06	2.07982e+07	1.39133e+07	1.42376e+07	2.54445e+07	3.43939e+06	2.35938e+07	4.52919e+06
MW0116326	1-(2-Fluorophenyl)piperidin-4-amine	Alcohol and amines	Amines	C11H15FN2	194.122	[M+K]+	2.68325	4	0.6872	rp	494861-66-4	20610091	-	-	-	227801	545187	670884	628811	361641	517668	869852	1.14996e+06	9.75326e+06	1.32436e+07	939743	2.24878e+06	819760	342993	101987
MEDN0294	3-Methylcrotonyl Glycine	Amino acid and Its metabolites	Amino acid derivatives	C7H11NO3	157.074	[M+K]+	2.76675	4	0.6854	rp	33008-07-0	169485	HMDB0000459	5447	-	930216	936103	557175	1.53934e+06	1.08036e+06	756313	1.05236e+06	414903	854746	808243	1.44796e+06	920820	142972	764535	1.43921e+06
MW0126497	2-Methyl-3-thioacetoxy-4,5-dihydrofuran	Heterocyclic compounds	Heterocyclic compounds	C7H10O2S	158.04	[M+Na]+	2.87575	4	0.683	rp	26486-14-6	20831821	HMDB0037786	-	-	4.00795e+06	4.25587e+06	5.87076e+06	1.26712e+07	5.66674e+06	4.31882e+06	4.0398e+06	4.27117e+06	4.69707e+06	8.78766e+06	7.11116e+06	5.21421e+06	4.53797e+06	2.07348e+07	5.35492e+06
MW0118031	2,6-Dichloroquinoxaline	Heterocyclic compounds	Heterocyclic compounds	C8H4Cl2N2	197.975	[M+NH4]+	2.884	4	0.6829	rp	18671-97-1	87748	-	-	-	7.67544e+06	4.47102e+06	229911	3.92643e+06	1.20978e+06	796733	898458	491943	4.254e+06	1.37221e+06	3.18396e+06	861723	2.21093e+06	3.59698e+06	2.2314e+06
MW0150782	Hexadecasphinganine	SP	SPH	C16H35NO2	273.267	[M+Na]+	3.05125	4	0.6793	rp	28457-97-8	656816	-	-	-	1.80853e+06	3.01057e+06	2.55594e+06	2.79057e+06	2.30597e+06	2.83155e+06	2.35874e+06	1.50215e+06	2.73583e+06	2.95486e+06	633931	2.59769e+06	963677	3.16431e+06	1.83871e+06
MW0104473	2-acetamido-N-methylacetamide	Alcohol and amines	Amines	C5H10N2O2	130.074	[M+NH4]+	3.069	4	0.6789	rp	7606-79-3	439506	-	-	-	2.81772e+07	2.82709e+07	2.69187e+07	2.79312e+07	2.77387e+07	2.97702e+07	2.65732e+07	2.53395e+07	2.85153e+07	2.74018e+07	2.84909e+07	2.99855e+07	3.29198e+07	3.06038e+07	1.94164e+07
MW0103792	3-methoxy-5-methyl-4-nitro-1H-pyrazole	Heterocyclic compounds	Heterocyclic compounds	C5H7N3O3	157.049	[M+Na]+	3.14725	4	0.6772	rp	173682-19-4 | 861586-01-8	177268	-	-	-	1.25285e+07	1.23103e+07	1.52479e+07	8.92496e+06	9.76891e+06	1.63369e+07	1.13584e+07	1.02245e+07	1.40225e+07	1.07403e+07	1.68887e+07	1.25411e+07	7.88956e+06	6.47296e+06	1.26319e+07
MEDN1133	Butanone acid	Organic acid and Its derivatives	Organic acid and Its derivatives	C4H6O3	102.032	[M+Na]+	3.26475	4	0.6747	rp	600-18-0	58	HMDB0000005	-	C00109	2.67273e+06	7.07777e+06	1.51432e+06	627214	1.34547e+06	3.01985e+06	2.22652e+06	2.71928e+06	2.54003e+06	3.05211e+06	1.14222e+06	5.31255e+06	2.96055e+06	767343	1.9405e+06
MW0169268	Histamine	Amino acid and Its metabolites	Amino acid derivatives	C5H9N3	111.08	[M+Na]+	3.38175	4	0.6722	rp	51-45-6	774	HMDB0000870	68	C00388	1.04099e+07	9.93139e+06	1.82544e+07	4.13864e+06	3.35893e+07	1.11005e+07	1.55307e+07	1.2721e+07	1.83939e+07	6.53472e+06	1.75029e+07	7.40697e+06	1.44227e+07	2.34136e+07	1.20383e+07
MW0000098	6-Hydroxytropinone	Alkaloids	Tropan alkaloids	C8H13NO2	155.095	[M+NH4]+	3.42825	4	0.6712	rp	5932-53-6 | 258887-45-5	51346151	-	-	-	2.60907e+07	1.44995e+07	1.37947e+07	1.42767e+07	1.09557e+07	1.40075e+07	2.25919e+07	1.53423e+07	1.92778e+07	1.60756e+07	1.72948e+07	1.64399e+07	1.48243e+06	4.72102e+06	954693
MW0168195	Dolichyl phosphate	Organic acid and Its derivatives	Phosphoric acids	C25H45O4P	440.305	[M+Na]+	21.4685	4	0.6709	rp	12698-55-4	24892715	-	-	C00110	1.77878e+06	1.23958e+06	3.27192e+06	268412	5.56459e+06	3.0692e+06	8.7687e+06	7.626e+06	6.01385e+06	4.54982e+06	6.73136e+06	5.40018e+06	3.31959e+06	2.50094e+06	2.01543e+06
MW0107611	Kifunensine	Heterocyclic compounds	Heterocyclic compounds	C8H12N2O6	232.07	[M+NH4]+	3.6595	4	0.6664	rp	109944-15-2	130611	-	45180	-	2.9711e+06	3.09891e+06	1.05882e+06	3.12875e+06	1.6421e+06	3.00465e+06	1.89794e+06	2.07759e+06	3.84285e+06	3.81539e+06	4.50796e+06	3.9125e+06	8.91681e+06	6.01283e+06	1.95632e+06
MW0127303	3-Mercapto-1-hexanol	Alcohol and amines	Alcohols	C6H14OS	134.077	[M+H]+	3.6605	4	0.6664	rp	51755-83-0	521348	HMDB0040152	-	-	7.39274e+06	4.63785e+06	5.10421e+06	4.11608e+06	7.4137e+06	4.59866e+06	5.38873e+06	7.43524e+06	5.80746e+06	3.95223e+06	6.28681e+06	1.98399e+06	3.70698e+06	4.01777e+06	3.76835e+06
MW0144064	8-Hydroxy-3,4-dichlorodibenzofuran	Benzene and substituted derivatives	Benzene and substituted derivatives	C12H6Cl2O2	251.975	[M+NH4]+	3.71225	4	0.6653	rp	112699-85-1	11954126	-	-	-	1.02021e+06	615523	3.3056e+06	307607	779180	632201	8.19598e+06	9.11798e+06	7.14149e+06	1.30552e+07	2.26839e+07	1.01167e+07	426304	1.28908e+06	1.58053e+06
MW0120756	5-(2-Chloro-benzyl)-thiazol-2-ylamine	Benzene and substituted derivatives	Benzene and substituted derivatives	C10H9ClN2S	224.018	[M+Na]+	3.74175	4	0.6647	rp	207463-32-9	727745	-	-	-	1.47604e+06	4.87011e+06	2.84334e+07	9.22891e+06	3.28441e+06	6.2807e+06	1.92888e+06	2.62508e+06	7.49936e+06	3.01297e+06	1.77811e+06	4.88467e+06	3.66678e+06	1.00319e+07	1.00066e+06
MW0125686	1-Butyl-3-(pyridine-4-carbonylamino)thiourea	Alcohol and amines	Amines	C11H16N4OS	252.105	[M+NH4]+	3.79525	4	0.6636	rp	74270-74-9	1551733	-	-	-	179735	437454	846853	358705	321200	136119	143844	408210	413728	321796	153939	681899	2.33023e+06	739537	1.35817e+06
MW0118667	2-Mercaptonicotinonitrile	Heterocyclic compounds	Heterocyclic compounds	C6H4N2S	136.01	[M+H]+	3.797	4	0.6635	rp	52505-45-0	4386419	-	-	-	1.03471e+06	1.27106e+06	1.21155e+06	1.45701e+06	914317	1.03438e+06	742921	1.60129e+06	787859	1.49215e+06	1.59568e+06	748371	1.23593e+06	388561	410142
MW0002783	2-Bromo-5-fluorophenylacetic acid	Benzene and substituted derivatives	Benzene and substituted derivatives	C8H6BrFO2	231.953	[M+H]+	3.797	4	0.6635	rp	739336-26-6	2773927	-	-	-	9.33902e+06	6.94204e+06	1.92143e+06	5.13447e+06	237932	2.21241e+06	1.34707e+06	2.64936e+06	5.90955e+06	2.36293e+06	3.66499e+06	3.1024e+06	2.23765e+06	1.41189e+06	991091
MW0127189	1-Isothiocyanatobutane	Others	Others	C5H9NS	115.046	[M+Na]+	3.925	4	0.6609	rp	592-82-5	11613	HMDB0031328	-	-	1.31808e+06	740015	262826	491912	923871	330971	2.14507e+06	647166	918563	675099	1.0423e+06	1.52815e+06	2.36514e+06	5.35233e+06	457112
MW0122162	6-Fluoroindole	Heterocyclic compounds	Indole and Its derivatives	C8H6FN	135.048	[M+NH4]+	3.9315	4	0.6608	rp	399-51-9	351278	-	-	-	2.56836e+06	4.72065e+06	2.30023e+06	2.86432e+06	3.63242e+06	1.79632e+06	2.80968e+06	3.32967e+06	2.81521e+06	3.33105e+06	3.00463e+06	2.82376e+06	5.07232e+06	3.27864e+06	7.34045e+06
MEDN1714	Isokaurenoic acid	Organic acid and Its derivatives	Organic acid and Its derivatives	C20H30O2	302.225	[M+Na]+	3.95075	4	0.6604	rp	6730-83-2	73062	-	-	C11874	445918	219921	1.14329e+06	317542	353696	834996	563261	933879	275644	251633	341382	398979	367401	292535	144167
MW0110987	Diallylcyanamide	Alcohol and amines	Amines	C7H10N2	122.084	[M+NH4]+	4.004	4	0.6593	rp	538-08-9	10849	-	-	-	1.82612e+06	4.74956e+06	1.31037e+06	1.20684e+06	1.60914e+06	1.07982e+06	1.28209e+06	3.80281e+06	1.61692e+06	1.22839e+06	2.42871e+06	1.29987e+06	1.33548e+06	2.05523e+06	2.64391e+06
MW0148276	2,3-Dihydropyrimidin-4-amine	Alcohol and amines	Alcohols	C4H7N3	97.064	[M+Na]+	4.00688	4	0.6592	rp	19408-86-7	135398678	-	-	C02026	6.08934e+06	1.23836e+07	3.38854e+06	4.61532e+06	7.6493e+06	4.82289e+06	3292128	2.9258e+06	2.33298e+06	6.84375e+06	3.35347e+06	7.16011e+06	5.28828e+06	5.31432e+06	3.65889e+06
MW0105227	(2S,4S)-2-amino-5-(carbamoylamino)-4-hydroxypentanoic acid	Amino acid and Its metabolites	Amino acid derivatives	C6H13N3O4	191.091	[M+NH4]+	4.015	4	0.6591	rp	3618-90-4	101413035	HMDB0029384	-	-	7.65462e+07	7.39209e+07	7.21087e+07	7.3409e+07	7.2633e+07	7.43942e+07	7.14382e+07	7.20116e+07	7.24564e+07	7.9295e+07	7.32251e+07	7.79114e+07	7.85796e+07	7.67545e+07	7.10615e+07
MW0002678	2-Amino-5-bromobenzonitrile	Benzene and substituted derivatives	Benzene and substituted derivatives	C7H5BrN2	195.964	[M+H]+	4.02325	4	0.6589	rp	39263-32-6	429740	-	-	-	2.30297e+06	4.90215e+06	177029	2.53915e+06	1.86154e+06	5.08523e+06	4.14212e+06	6.20875e+06	4.13997e+06	6.2778e+06	5.90287e+06	1.01871e+07	7.13052e+06	5.09556e+06	2.1509e+06
MW0121808	6,6-Dimethyl-1,2,4,5-tetrazinane-3-thione	Heterocyclic compounds	Heterocyclic compounds	C4H10N4S	146.063	[M+H]+	4.04275	4	0.6585	rp	70367-91-8	3430095	-	-	-	2.50644e+06	890889	1.30473e+06	1.27235e+06	1.37153e+06	3.78449e+06	1.39426e+06	3.14468e+06	1.70459e+06	4.08386e+06	1.57618e+06	2.5696e+06	1.75833e+06	1.56034e+06	1.68804e+06
MW0119055	3-(4-Methylpent-3-enyl)thiophene	Heterocyclic compounds	Heterocyclic compounds	C10H14S	166.082	[M+NH4]+	4.053	4	0.6583	rp	62469-65-2	566107	HMDB0038183	-	-	751032	257578	913246	799691	267129	690611	206550	217416	796841	150407	353826	740787	2.30943e+06	628507	1.04899e+06
MW0001448	Hydrazine, (2-fluorophenethyl)-	Benzene and substituted derivatives	Benzene and substituted derivatives	C8H11FN2	154.091	[M+NH4]+	4.0665	4	0.658	rp	32607-85-5	36193	-	-	-	7.69106e+06	1.47514e+07	5.24429e+06	1.13234e+07	7.85373e+06	4.94756e+06	8.25932e+06	7.42322e+06	2.55879e+06	9.25203e+06	9.9291e+06	5.74516e+06	1.35889e+07	9.74219e+06	1.29574e+07
MW0111227	N-Nitrosomethylethylamine	Alcohol and amines	Amines	C3H8N2O	88.0637	[M+Na]+	4.09272	4	0.6575	rp	10595-95-6 | 69278-54-2	25418	-	-	C19281	7.0981e+06	8.55774e+06	1.04225e+07	8.15466e+06	9.68458e+06	3.91269e+07	6.80392e+06	9.09577e+06	3.32813e+07	6.77734e+06	1.05505e+07	3.70635e+07	1.17851e+07	3.42811e+07	5.4225e+07
MW0110810	4-(4-Chloro-phenylamino)-1,1-dioxo-tetrahydro-1lambda*6*-thiophen-3-ol	Heterocyclic compounds	Heterocyclic compounds	C10H12ClNO3S	261.023	[M+Na]+	4.10425	4	0.6572	rp	35895-28-4	3154107	-	-	-	9.25929e+06	2.12508e+07	3.77323e+07	8.19092e+06	1.50239e+07	1.05696e+07	1.19749e+07	1.04215e+07	6.41449e+06	2.28558e+06	1.06974e+07	1.18446e+07	1.13907e+07	1.04699e+07	6.85961e+06
MW0127543	Phenyl vinyl sulfide	Others	Others	C8H8S	136.035	[M+NH4]+	4.1775	4	0.6557	rp	1822-73-7	74572	HMDB0031825	-	-	8.64465e+06	7.23245e+06	1.30813e+07	4.40853e+06	5.58222e+06	2.42397e+06	3.30574e+06	3.11219e+06	8.27028e+06	5.21744e+06	6.3501e+06	5.05151e+06	4.384e+06	9.90806e+06	8.18585e+06
MW0150695	Haloxydine	Heterocyclic compounds	Heterocyclic compounds	C5HCl2F2NO	198.94	[M+H]+	4.18625	4	0.6556	rp	2693-61-0	75902	-	-	C19091	5.10629e+06	2.15953e+06	5.47885e+06	1.51668e+07	1.06642e+07	6.15262e+06	1.63623e+07	5.24727e+06	6.52849e+06	5.68761e+06	7.32243e+06	6.54526e+06	6.12468e+06	8168716	9.60062e+06
MW0136935	5,8,11,14-Eicosatetraenamide, N-(4-methyl-2-oxo-2H-1-benzopyran-7-yl)-, (5Z,8Z,11Z,14Z)-	Alcohol and amines	Amines	C30H39NO3	461.293	[M+Na]+	4.3233	4	0.6528	rp	862913-13-1	16218957	-	45116	-	6.43176e+07	5.28273e+07	111174	672584	1.34471e+06	576740	212286	525205	329360	126409	488146	331752	2.73791e+06	3.6444e+06	3.3728e+06
MW0008046	(2-Fluorophenyl)urea	Benzene and substituted derivatives	Benzene and substituted derivatives	C7H7FN2O	154.054	[M+H]+	4.39725	4	0.6513	rp	656-31-5	12606	-	-	-	6.14409e+07	1.89087e+07	1.19186e+07	6.14133e+07	2.43409e+07	2.98737e+07	2.89677e+07	13876750	6.12168e+07	3.10502e+07	1.49823e+07	4.48981e+07	1.28982e+07	4.30551e+07	5.35687e+07
MW0001101	1-(3,5-Dihydroxyphenyl)-2-pentadecanone	Benzene and substituted derivatives	Phenolics	C21H34O3	334.251	[M+Na]+	4.48775	4	0.6495	rp	209901-15-5	10544731	HMDB0035283	-	-	168577	110906	345048	304122	117267	4.69748e+07	5.3809e+07	4.18015e+07	2.70652e+07	3.11898e+07	3.87271e+07	2.99841e+07	946301	688347	253792
MW0127553	3-(Methylthio)-1-hexanol	Others	Others	C7H16OS	148.092	[M+NH4]+	4.53525	4	0.6486	rp	90180-89-5	65413	HMDB0040153	-	-	778870	121799	97400.1	426016	388975	596602	594144	353478	820584	231745	435012	399812	2.02671e+06	685780	1.38625e+06
MW0147421	Chloroneb	Benzene and substituted derivatives	Benzene and substituted derivatives	C8H8Cl2O2	205.99	[M+Na]+	4.6625	4	0.646	rp	2675-77-6	17581	-	-	-	6.55927e+06	5.84397e+06	5.3301e+06	5.93119e+06	6.34972e+06	7.16858e+06	6.13315e+06	5.46557e+06	4.82866e+06	2.53951e+06	7.0894e+06	7.35762e+06	3.83889e+06	5.55584e+06	8.4522e+06
MW0143451	5-(4-Piperidyl)isoxazol-3-ol	Others	Others	C8H12N2O2	168.09	[M+K]+	4.69425	4	0.6454	rp	132033-91-1	125520	-	-	C13710	1.4287e+07	4.73032e+06	2.17495e+06	866223	1.82748e+06	466665	1.62794e+06	2.31107e+06	1.36648e+07	2.53887e+06	5.11367e+06	6.09993e+06	4.85335e+06	4.82461e+06	927506
MW0003611	3,4-Difluorobenzenecarboximidamide	Benzene and substituted derivatives	Benzene and substituted derivatives	C7H6F2N2	156.05	[M+K]+	4.76175	4	0.6441	rp	114040-50-5	4182707	-	-	-	1.62296e+07	1.26371e+07	2.70216e+07	1.42728e+07	1.28531e+07	1.85986e+07	1.00942e+07	1.75579e+07	9.72449e+06	1.2025e+07	2.49177e+07	8.20721e+06	1.99754e+07	7.82452e+06	2.83194e+07
MW0106249	Cys-Cys	Amino acid and Its metabolites	Small Peptide	C6H12N2O3S2	224.029	[M+K]+	4.83425	4	0.6426	rp	18048-87-8	152238	HMDB0028772	23996	-	1.66087e+07	7.37338e+06	3.28828e+06	1.23954e+07	1.36046e+07	7.43642e+06	1.47554e+07	8.83042e+06	1.62357e+07	1.12568e+07	1.50243e+07	1.37018e+07	8.94959e+06	1.25845e+07	1.86609e+07
MEDN0747	2,4-Di-tert-butylphenol	Benzene and substituted derivatives	Phenolics	C14H22O	206.167	[M+K]+	4.8365	4	0.6426	rp	96-76-4	7311	HMDB0013816	-	-	1.82744e+06	6.30683e+07	4.959e+07	3.20357e+07	5.47897e+07	5.49361e+07	885400	8.31455e+06	6.32325e+06	3.27825e+06	8.7486e+06	5.76537e+06	7.11335e+06	1.30171e+07	5.81725e+07
MW0109772	Stepronin	Amino acid and Its metabolites	Amino acid derivatives	C10H11NO4S2	273.013	[M+Na]+	4.87325	4	0.6419	rp	72324-18-6	54120	HMDB0015492	-	-	1.10473e+07	1.32321e+07	1.27954e+07	1.46737e+07	3.36371e+07	2.98282e+07	3.24553e+07	2.82645e+07	9.96167e+06	2.4529e+07	2.6417e+07	2.32558e+07	2.01617e+07	2.28858e+07	2.97345e+07
MW0127113	Phosphonium, tetramethyl-	Others	Others	C4H12P+	91.0677	[M+NH4]+	4.90605	4	0.6412	rp	32589-80-3	120512	-	-	-	4.55306e+06	1.18947e+06	1.59648e+06	770751	2.7111e+06	4.37553e+06	1.48352e+06	2.70024e+06	2.04105e+06	2.93095e+06	1.19177e+06	1.70043e+06	2.58755e+06	2.16795e+06	3.90923e+06
MW0119933	4-(4-Fluorophenyl)piperidine	Heterocyclic compounds	Heterocyclic compounds	C11H14FN	179.111	[M+H]+	4.93075	4	0.6408	rp	37656-48-7	2759136	-	-	-	1.29009e+06	3.47889e+06	2.93618e+06	2.38444e+06	2.37752e+06	2.07073e+06	1.75126e+06	1.32872e+06	3.57815e+06	4.02856e+06	1.58218e+06	1.42746e+06	2.01323e+06	2.6842e+06	4.26559e+06
MW0106739	Furan-2-Sulfonamide	Alcohol and amines	Amines	C4H5NO3S	146.999	[M+K]+	5.0345	4	0.6387	rp	55673-71-7	13668256	-	-	-	4.79162e+07	9.65255e+06	9.28115e+06	3.34341e+07	8.05915e+06	1.56608e+07	1.37806e+07	1.56239e+07	1.84716e+07	1.54534e+07	1.6247e+07	2.21768e+07	2.49101e+07	3.23664e+07	2.39261e+07
MW0009206	N-t-Butyl 2-bromo-4-nitroaniline	Benzene and substituted derivatives	Benzene and substituted derivatives	C10H13BrN2O2	272.016	[M+K]+	5.097	4	0.6375	rp	952664-76-5	46739419	-	-	-	1.25303e+06	1.03187e+06	1.26735e+06	377552	4.65318e+06	2.25773e+06	2.74685e+06	7.98269e+06	8.35159e+06	9.32837e+06	8.1469e+06	5.29539e+06	1.0431e+06	4.39139e+06	2.32187e+06
MW0110581	1-(Aminomethyl)cyclobutanamine	Alcohol and amines	Amines	C5H12N2	100.1	[M+H]+	5.121	4	0.6371	rp	780747-61-7	17860889	-	-	-	2.67598e+06	3.95909e+06	8.52493e+06	2.41441e+06	2.90282e+06	5.21482e+06	4.72364e+06	4.22279e+06	4.62439e+06	4.65951e+06	4.93271e+06	3.2371e+06	1.06999e+07	5.11738e+06	1.90966e+07
MW0121341	5-chloro-1H-benzimidazole-2-sulfonic acid	Organic acid and Its derivatives	Organic acid and Its derivatives	C7H5ClN2O3S	231.971	[M+H]+	5.14875	4	0.6365	rp	40828-56-6	3113082	-	-	-	1.7993e+07	676138	1.43071e+07	2.91956e+06	1.48581e+07	1.38375e+07	1.35438e+07	8.13841e+06	1.0291e+07	6.76664e+06	9.6041e+06	1.08234e+07	2.13766e+06	5.0525e+06	1.43681e+07
MW0001938	2-(4-Hydroxyphenyl)naphthalic anhydride	Benzene and substituted derivatives	Benzene and substituted derivatives	C18H10O4	290.058	[M+NH4]+	5.22775	4	0.635	rp	158922-28-2	10424295	HMDB0041121	-	-	1.47401e+06	1.45014e+06	11558.3	1.81668e+06	11558.3	57791.5	11558.3	11558.2	1.28738e+06	184086	11558.3	303981	11558.3	150372	11558.5
MW0005878	Naphth[1,2-d][1,2,3]oxadiazole-5-sulfonic acid, 7-nitro-	Benzene and substituted derivatives	Benzene and substituted derivatives	C10H5N3O6S	294.99	[M+Na]+	5.23575	4	0.6348	rp	84-91-3	66544	-	-	-	3.83932e+06	4.9258e+06	1.46346e+07	5.27821e+06	2.18737e+07	1.91238e+07	1.77321e+07	1.07429e+07	5.85779e+06	4.0578e+06	1.23106e+07	1.17518e+07	8.5159e+06	7.04522e+06	1.84101e+07
MW0127304	3-Mercapto-2-methyl-1-butanol	Benzene and substituted derivatives	Benzene and substituted derivatives	C5H12OS	120.061	[M+Na]+	5.2855	4	0.6339	rp	227456-33-9	6430892	HMDB0032373	-	-	1.93128e+06	2.65546e+06	7.95575e+06	2.71591e+07	5.4186e+06	1.76784e+07	3.93088e+06	8.61066e+06	1.8118e+07	1.3702e+07	8.09787e+06	1.10085e+07	7.71016e+06	1.91031e+07	8.56487e+06
MW0157317	Symlandine	Alkaloids	Alkaloids	C20H31NO6	381.215	[M+H]+	5.34475	4	0.6327	rp	74410-74-5	5281753	-	-	C10408	8.97483e+07	302755	392960	214755	178991	152017	3.87528e+07	3.07489e+07	2.19376e+07	2.52375e+07	3.06532e+07	2.52396e+07	256647	428011	125834
MW0013331	25-Methyl-21-tritriacontene-1,9,11-triol	Alcohol and amines	Alcohols	C34H68O3	524.517	[M+H]+	5.42655	4	0.6312	rp	151454-19-2	131753012	HMDB0041032	-	-	5.45409e+07	5.3302e+07	5.44837e+07	5.33809e+07	5.27401e+07	5.07791e+07	5.39676e+07	4.32702e+07	5.16061e+07	5.10573e+07	5.27043e+07	5.5891e+07	5.26899e+07	5.02484e+07	2.6456e+07
MW0121605	2-Amino-5-methylbenzothiazole	Benzene and substituted derivatives	Benzene and substituted derivatives	C8H8N2S	164.041	[M+NH4]+	5.4525	4	0.6307	rp	14779-17-0	26889	-	-	-	1.64236e+06	1.13412e+06	3.77556e+06	1.78952e+06	2.0796e+06	1.90536e+06	2.06683e+06	379611	2.46587e+06	2.90568e+06	1.99411e+06	2.97875e+06	464286	1.73591e+06	1.29934e+06
MW0116644	1,3-Diazaspiro[4.4]nonane-2,4-dione	Aldehyde,Ketones,Esters	Ketones	C7H10N2O2	154.074	[M+K]+	5.569	4	0.6285	rp	699-51-4	94745	-	-	-	12787.9	12615.1	12614.6	249748	21407.7	15106.1	12614.3	12599.8	13778.8	12614.6	12614.2	12586.2	117324	199495	12614.6
MW0001678	1-nitrosonaphthalene	Benzene and substituted derivatives	Benzene and substituted derivatives	C10H7NO	157.053	[M+K]+	5.59025	4	0.6281	rp	21711-65-9	30767	HMDB0062189	-	C14788	3.95051e+07	3.2659e+07	3.82488e+07	4.84313e+06	4.85077e+07	2.26e+07	2.53592e+07	2.37721e+07	2.76049e+07	2.86217e+07	2.54986e+07	5.3727e+07	1.04131e+07	8.24861e+06	5.67152e+06
MW0157506	2-Thiopheneacetonitrile	Heterocyclic compounds	Heterocyclic compounds	C6H5NS	123.014	[M+H]+	5.67475	4	0.6265	rp	20893-30-5	72880	-	-	C03311	1.50408e+07	1.24644e+07	2.56647e+07	6.89712e+07	2.26283e+07	2.86073e+07	1.04356e+07	4.79634e+06	4.27914e+07	1.42691e+07	1.55076e+07	2.96895e+07	3.85842e+07	4.10385e+07	45537561
MW0106147	Chlorthiophos	Organic acid and Its derivatives	Phosphoric acids	C11H15Cl2O3PS2	359.958	[M+K]+	5.67925	4	0.6264	rp	60238-56-4 | 21923-23-9	30859	-	-	C18970	7.14545e+06	4.36449e+06	3.67363e+06	1.00422e+06	2.25085e+06	3.64189e+06	2.53314e+06	2.96534e+06	1.5787e+07	4.61214e+06	3.84335e+06	5.48603e+06	3.29476e+06	7.08983e+06	3.83645e+06
MW0010413	Pentane	Others	Hydrocarbon derivatives	C5H12	72.0939	[M+K]+	5.75105	4	0.625	rp	109-66-0	8003	HMDB0029603	-	-	3.30652e+07	1.17658e+07	1.09461e+07	1.93069e+07	1.41627e+07	1.36434e+07	1.77985e+07	1.46609e+07	1.71406e+07	1.28361e+07	1.7931e+07	1.4838e+07	1.15965e+07	2.68452e+07	1.65613e+07
MEDP1837	Perillartine	Alcohol and amines	Amines	C10H15NO	165.115	[M+H]+	5.9105	4	0.6221	rp	30950-27-7 | 138-91-0	5365782	HMDB0035652	-	-	4.77701e+06	1.24037e+07	4.45335e+06	5.08808e+06	2.7513e+06	2.24879e+06	3.99195e+06	2.03939e+06	3.62124e+06	4.17554e+06	2.56639e+06	3.62786e+06	5.45946e+06	5.78661e+06	2.73458e+06
MW0110628	1-Pentanol	Alcohol and amines	Alcohols	C5H12O	88.0888	[M+Na]+	6.03762	4	0.6197	rp	71-41-0	6276	HMDB0013036	-	C16834	1.63509e+07	5.69282e+06	8.3438e+06	8.70131e+06	7.91537e+06	5.92859e+06	5.98714e+06	5.60043e+06	9.57419e+06	8.6288e+06	8.46683e+06	6.0479e+06	3.14627e+06	8.83121e+06	9.76031e+06
MW0010075	Wiskostatin	Benzene and substituted derivatives	Benzene and substituted derivatives	C17H18Br2N2O	425.977	[M+K]+	29.0503	4	0.617	rp	253449-04-6	2775510	-	-	-	4.49056e+07	2.69127e+07	1.68481e+06	3.49802e+07	4.64933e+06	4.28422e+06	5.16078e+06	3.86374e+06	3.61395e+07	2.67484e+07	2.60713e+07	2.77391e+07	2.22005e+07	2.5891e+07	2.61519e+07
MW0002523	[2-(2,6-Dichlorophenyl)-1,3-thiazol-4-yl]acetic acid	Benzene and substituted derivatives	Benzene and substituted derivatives	C11H7Cl2NO2S	286.957	[M+H]+	6.3635	4	0.6137	rp	757192-72-6	2125314	-	-	-	590426	1.24062e+06	817782	979572	3.15647e+06	3.26782e+06	3.48875e+06	3.6291e+06	292975	962122	2.27825e+06	1.56715e+06	1.83648e+06	1.07037e+06	1.79944e+06
MEDP1485	2-(2-Benzothiazolylthio)ethanol	Benzene and substituted derivatives	Benzene and substituted derivatives	C9H9NOS2	211.013	[M+H]+	6.38825	4	0.6133	rp	4665-63-8	20790	-	-	-	2.07899e+06	8.44443e+06	1.17975e+07	1.40553e+06	1.14395e+07	1.17145e+07	6.95511e+06	5.21953e+06	3.0698e+06	3.13338e+06	4.26224e+06	4.90569e+06	3.94762e+06	5.26774e+06	2.23325e+06
MW0127437	Diallyl disulfide	Others	Others	C6H10S2	146.022	[M+Na]+	6.5205	4	0.6109	rp	2179-57-9	16590	HMDB0033966	-	C08369	3.36433e+07	4.63967e+07	2.43754e+07	2.36102e+07	3.16908e+07	2.41585e+07	1.68952e+07	2.89093e+07	2.57952e+07	2.66854e+07	1.83684e+07	2.68853e+07	7.2197e+06	4.99653e+06	4.21626e+06
MW0115638	3-Chloro-1H-pyrazol-4-amine	Alcohol and amines	Amines	C3H4ClN3	117.009	[M+Na]+	6.56275	4	0.6101	rp	103286-54-0	114020	-	-	-	953214	1.19404e+06	2.20966e+06	1.63747e+06	1.22689e+06	949687	1.38309e+06	1.12074e+06	344086	480461	1.34521e+06	118121	231502	1.25911e+06	941638
MW0110722	2-chloro-N-(1,3,4-thiadiazol-2-yl)acetamide	Alcohol and amines	Amines	C4H4ClN3OS	176.976	[M+NH4]+	6.5995	4	0.6095	rp	4454-63-1	326469	-	-	-	5.91874e+06	4.01345e+06	2.40346e+06	3.07944e+06	4.1824e+06	6.88347e+06	4.05174e+06	7.86523e+06	3.69522e+06	8.35841e+06	6.01835e+06	7.09031e+06	5.96401e+06	3.88426e+06	4.04712e+06
MW0015654	All-trans-heptaprenyl diphosphate	Organic acid and Its derivatives	Phosphoric acids	C35H60O7P2	654.381	[M+H]+	6.76751	4	0.6065	rp	76078-18-7	5280658	HMDB0012187	-	C04216	1.01604e+08	332197	450389	169349	214199	173011	4.9344e+07	2.93245e+07	2.44773e+07	2.74648e+07	3.39907e+07	2.29711e+07	308821	323019	8.43161e+07
MW0105224	4-Hydroxy-5-methyl-3(2H)-thiophenone	Organic acid and Its derivatives	Organic acid and Its derivatives	C5H6O2S	130.009	[M+NH4]+	7.1255	4	0.6001	rp	26494-09-7	22752005	HMDB0033548	-	-	1.55358e+06	1.99996e+06	9.41233e+06	1.06669e+07	1.4634e+07	2.40549e+07	146304	5.56119e+06	1.44485e+06	1.29517e+06	348146	1.50725e+06	9.85859e+06	3.53733e+07	1.45388e+07
MW0109152	Phe-arg	Amino acid and Its metabolites	Small Peptide	C15H23N5O3	321.18	[M+H-H2O]+	1.19606	1b	0.7477	rp	1238-09-1	150903	HMDB0028989	23741	-	1.23031e+06	859434	1.50371e+06	781903	291205	1.03952e+06	1.66861e+06	1.01448e+06	918362	942577	874610	567599	679232	504136	826737
MW0159784	Orthophosphate	Organic acid and Its derivatives	Organic acid and Its derivatives	H3PO4	97.9769	[M+H]+	0.590088	3	0.8761	rp	7664-38-2	-	HMDB02142	-	C00009	6.41297e+07	2.82858e+07	2.51417e+07	1.09524e+07	1.76275e+07	3.02364e+07	3.02626e+07	2.56514e+07	2.49799e+07	2.93262e+07	2.90315e+07	3.34422e+07	2.31846e+07	3.95105e+07	2.76044e+07
MW0161385	(3beta,6Z)-9,10-Secocholesta-5(10),6,8-trien-3-ol	Alcohol and amines	Alcohols	C27H44O	384.339	[M+HCOO+2H]+	5.49435	3	0.7833	rp	1173-13-3	11199982	HMDB0006500	-	C07711	6.89621e+07	7.29173e+07	7.82847e+07	81239396	7.72199e+07	7.53148e+07	7.62687e+07	6.72424e+07	7.49679e+07	7.85116e+07	7.64249e+07	7.95814e+07	7.93764e+07	7.62606e+07	6.81726e+07
MW0056909	Pov-pc	GP	PC	C29H56NO9P	593.369	[M+H-2H2O]+	0.915406	3	0.7618	rp	121324-31-0	23557187	-	45370	C00157	1.87782e+07	2.14717e+07	2.94951e+07	2.35322e+07	1.16516e+07	1.89148e+07	8.33469e+06	1.56561e+07	1.83294e+07	1.69807e+07	1.67173e+07	9.95483e+06	2.09657e+07	9.87753e+06	1.44094e+07
MW0012499	15(S)-HETE-d8	FA	Oxidized lipids	C20H32O3	320.235	[M+K]+	4.49759	3	0.7561	rp	84807-87-4	16061122	-	36332	-	2.71443e+07	8.24228e+07	1.14148e+08	4.24773e+07	2.60065e+07	7.08052e+07	5.06889e+07	7.92829e+07	2.01368e+07	4.34536e+07	2.42658e+07	5.14568e+07	4.40895e+07	1.7617e+07	4.50787e+06
FDATP00845	Choline chloride	Others	Medicine	C5H14ClNO	139.076	[M+H]+	10.7968	3	0.733	rp	67-48-1	6209	-	-	-	1.96773e+07	5.93164e+07	3.07341e+07	5.83812e+07	2.47197e+07	5.84757e+07	4.8159e+07	2.89045e+07	7.59472e+07	1.44392e+07	3.69788e+07	2.49776e+07	1.57304e+08	1.24268e+08	6.95752e+07
FDATP01494	Tetraethylammonium bromide	Others	Medicine	C8H20BrN	209.078	[M+]+	0.372986	3	0.7321	rp	71-91-0	6285	-	-	-	2.98414e+07	2.12911e+07	1.76934e+07	4.10965e+07	4.84203e+07	4.3448e+07	3.70974e+07	4.21708e+07	4.32376e+07	3.97128e+07	5.36459e+07	5.51864e+07	4.38867e+07	5.47965e+07	4.09774e+07
FDATP01700	3,4-Diaminopyridine	Others	Medicine	C5H7N3	109.064	[M+H]+	0.315979	3	0.686	rp	54-96-6	5918	-	-	-	1.78515e+08	1.39462e+08	1.36287e+08	9.52236e+07	6.32373e+07	7.07111e+07	6.73613e+07	8.1791e+07	155846299	1.27804e+08	8.95842e+07	7.74553e+07	1.59164e+08	1.09321e+08	1.20218e+08
MW0052530	Enantio-PAF C-16	GP	PC	C26H54NO7P	523.364	[M+H]+	0.0785916	3	0.6603	rp	117985-57-6	2499	-	43413	C00157	1.29211e+06	132015	368891	1.58499e+06	3.15472e+06	2.47543e+06	3.56381e+06	3.37748e+06	2.09167e+06	958452	1.30728e+06	2.9061e+06	2.02078e+06	4.35871e+06	1.23312e+06
MW0153630	Met-Phe-Gly	Amino acid and Its metabolites	Small Peptide	C16H23N3O4S1	353.141	[M+NH4]+	13.0304	3	0.6598	rp	14492-15-0	7010561	-	22705	-	1.07517e+07	1.35643e+07	2.82516e+06	5.75566e+06	7.54295e+06	7.00432e+06	6.26787e+06	7.40833e+06	4.31729e+06	6.95956e+06	7.96803e+06	2.12299e+07	4.79654e+06	4.71208e+06	4.37124e+06
MW0122824	Ametryn	Others	Others	C9H17N5S	227.12	[M+]+	12.6219	3	0.6528	rp	834-12-8	-	-	-	C18700	8.34132e+07	6.15386e+07	1.91945e+07	4.78457e+07	1.20918e+07	1.91171e+07	2.20314e+07	1.70752e+07	5.03442e+07	2.50125e+07	5.43452e+07	1.95909e+08	1.65119e+08	2.10763e+08	4.9231e+07
FDATN00555	L-Cycloserine	Others	Medicine	C3H6N2O2	102.043	[M+Na]+	19.3409	3	0.6407	rp	339-72-0	449215	-	-	-	2.93608e+07	3.49603e+07	2.46121e+07	7.6253e+07	2.49525e+07	3.33327e+07	1.45057e+07	2.46345e+07	9.60276e+07	5.28208e+07	1.70836e+07	6.51089e+07	4.2131e+07	65575029	6.44556e+07
MW0012533	16Z,19Z,22Z,25Z,28Z,31Z-tetratriacontahexaenoic acid	FA	FFA	C34H56O2	496.428	[M+]+	10.7306	3	0.6308	rp	105528-06-1	52921817	-	74378	-	780072	1.52638e+06	720577	895299	1.49109e+06	1.09385e+06	2.78388e+06	1.81702e+06	3.15579e+06	1.93041e+06	2.86327e+06	2.27686e+06	2.85066e+06	2.03929e+06	1.30562e+06
MW0011105	Zapa	Organic acid and Its derivatives	Organic acid and Its derivatives	C4H6N2O2S	146.015	[M+]+	10.9249	3	0.5993	rp	92138-10-8	6604703	-	-	-	1.7374e+08	8.47904e+08	1.08275e+09	1.27796e+08	1.55183e+08	1.85851e+08	5.56991e+07	1.77232e+08	7.5317e+07	7.7983e+07	1.3593e+09	1.6933e+08	1.24858e+08	1.99831e+08	1.33583e+09
MW0119640	3-Indoleacetonitrile	Benzene and substituted derivatives	Benzene and substituted derivatives	C10H8N2	156.069	[M+]+	21.1122	3	0.5622	rp	771-51-7	-	-	-	C02938	1.21074e+08	6.13474e+06	1.28086e+07	1.69314e+07	1.22802e+07	3.77016e+06	1.74237e+07	1.19569e+07	2.59627e+07	1.05808e+07	1.2309e+07	1.76124e+07	1.35535e+07	1.88146e+07	2.62908e+07
MW0062136	(2R)-2-[(2R,3R,4S)-3,4-bis(2-hydroxyethoxy)oxolan-2-yl]-2-hydroxyethyl dodecanoate	FA	Others	C22H42O8	434.288	[M+NH4]+	0.0725325	4	0.9982	rp	9005-67-8	22833389	HMDB0037183	-	-	4.48227e+06	3.26466e+06	4.42278e+06	4.12676e+06	4.4813e+06	4.61859e+06	3.86878e+06	3.4139e+06	3.77935e+06	4.26158e+06	2.51186e+06	4.336e+06	5.4888e+06	5.97998e+06	5.17458e+06
MW0150673	Gymnemic acid I	Organic acid and Its derivatives	Organic acid and Its derivatives	C43H66O14	806.445	[M+NH4]+	12.0811	4	0.7733	rp	122168-40-5	11953919	-	-	C08947	165672	108994	339101	298881	115246	4.61653e+07	6.35307e+07	4.59013e+07	3.05739e+07	3.66223e+07	4.50477e+07	3.5113e+07	147210	180436	217360
MW0140755	dXTP	Nucleotide and Its metabolites	Nucleotide and Its metabolites	C10H15N4O14P3	507.98	[M+K]+	24.0901	4	0.6499	rp	16541-23-4	439490	-	-	C01348	1.66172e+07	2.17635e+07	6.378e+06	1.68488e+07	4.45437e+06	7.19247e+06	1.15735e+06	3.66782e+06	1.2233e+07	1.39411e+07	1.90542e+07	2.36282e+07	1.31442e+07	2.6838e+07	2.14802e+07
FDATP00298	Bromhexine hydrochloride	Others	Medicine	C14H21Br2ClN2	411.974	[M+K]+	5.16559	4	0.6362	rp	611-75-6	5702220	-	-	-	2.11065e+06	817898	1.74556e+06	732866	1.02653e+06	1.3485e+06	659967	826371	2.17376e+06	866824	568499	826598	279164	836668	740097
MW0012846	[2-hydroxy-3-[(9Z,12Z)-octadeca-9,12-dienoyl]oxypropyl] 2-(trimethylazaniumyl)ethyl phosphate	GP	PC	C26H50NO7P	519.332	[M+K]+	0.907552	1a	0.9594	rp	-	11988421	HMDB0010386	-	C00157	2.14294e+06	785151	551355	2.24504e+06	1.36164e+06	1.23764e+06	2.21373e+06	2.8078e+06	4.33877e+06	2.02675e+06	2.30396e+06	3.77002e+06	1.75857e+06	3.6819e+06	2.9257e+06
MW0108839	N-Methylalanine	Amino acid and Its metabolites	Amino acids	C4H9NO2	103.063	[M+H]+	0.449777	1a	0.8606	rp	-	5288725	HMDB0094692	-	C02721	7.68181e+06	9.63853e+06	7.74591e+06	1.99215e+07	2.41741e+07	6.59617e+06	9.04756e+06	15684274	1.20637e+07	1.06609e+07	1.03208e+07	4.13743e+07	6.94403e+06	5.84082e+06	1.75259e+07
MEDL02434	Diethyl glutarate	Aldehyde,Ketones,Esters	Esters	C9H16O4	188.105	[M+H-H2O]+	0.95047	1a	0.8027	rp	-	13163	HMDB0059879	-	-	2.9804e+06	4.93773e+06	3.25064e+06	3.34202e+06	4.86016e+06	3.9022e+06	4.22531e+06	3.38729e+06	5.53779e+06	3.49526e+06	5.36263e+06	3.73182e+06	4.01925e+06	3.47075e+06	4.25118e+06
MW0110707	2-Amino-2-methyl-1,3-propanediol	Alcohol and amines	Alcohols	C4H11NO2	105.079	[M+H-H2O]+	0.909188	1b	0.8986	rp	-	1531	HMDB0244975	-	C11260	3.01972e+08	2.21451e+08	3.04693e+08	3.70708e+08	4.3148e+08	2.85553e+08	4.086e+08	3.55847e+08	5.08945e+08	2.18876e+08	2.87417e+08	6.14256e+08	2.25911e+08	3.75932e+08	7.44142e+08
MW0103996	4-Amino-3-hydroxybutyrate	Organic acid and Its derivatives	Organic acid and Its derivatives	C4H9NO3	119.058	[M+H-2H2O]+	0.893306	1b	0.8375	rp	-	2149	HMDB0061877	-	C03678	887606	887606	887606	887606	887606	887606	3.42395e+07	9.44186e+06	886360	887606	887606	887606	887606	887606	887606
MW0106754	gamma-Aminobutyric acid	Amino acid and Its metabolites	Small Peptide	C4H9NO2	103.063	[M+H-H2O]+	0.952115	1b	0.832	rp	-	119	HMDB0000112	-	C00334	1.15895e+08	1.30292e+08	1.80441e+08	5.13998e+07	1.65128e+08	1.39885e+08	1.5978e+08	1.30069e+08	1.49393e+08	1.32352e+08	7.22294e+07	1.42363e+08	9.91984e+07	1.06566e+08	4.53425e+07
MW0106558	(2R)-piperidin-1-ium-2-carboxylate	Organic acid and Its derivatives	Organic acid and Its derivatives	C6H11NO2	129.079	[M+H]+	0.252512	1b	0.8025	rp	-	6931662	HMDB0005960	-	-	3.24314e+07	5.64707e+07	1.99208e+07	2.81979e+07	1.99451e+07	2.0125e+07	8.72608e+07	7.13132e+07	1.45273e+07	1.78584e+07	3.1224e+07	7.12408e+07	1.67692e+07	2.50329e+07	1.37343e+07
MEDP1740	Acrylamide	Alcohol and amines	Amines	C3H5NO	71.0371	[M+NH4]+	0.493774	1b	0.7958	rp	-	6579	HMDB0004296	-	C01659	1.95342e+07	8.6217e+06	7.19925e+07	5.02587e+06	1.52293e+07	4.75632e+06	1.35434e+07	3.03079e+07	3.54006e+07	1.35797e+07	2.86322e+07	2.91747e+07	7.04187e+06	9.13583e+06	8.9893e+06
MWS-04-329g_p	Zebularine	Nucleotide and Its metabolites	Nucleotide and Its metabolites	C9H12N2O5	228.075	[M+NH4]+	7.73466	1b	0.7874	rp	-	100016	-	96475	-	5.25516e+07	4.67213e+07	5.49901e+07	1.23579e+08	3.59495e+07	5.13742e+07	3.50521e+07	3.97299e+07	5.26713e+07	1.444e+08	4.24545e+07	4.55402e+07	4.09055e+07	3.95203e+07	3.39126e+07
MW0058014	LPE(14:0/0:0)	GP	PE	C19H40NO7P	425.254	[M+H]+	0.276066	1b	0.7832	rp	-	9547070	HMDB0011500	-	C00350	1.62496e+06	2.25814e+06	1.00381e+06	522976	1.20751e+06	413044	474984	55232.6	2.43268e+06	74209.2	468648	174013	4.57438e+06	6.55265e+06	8.21968e+06
MW0004104	3-methoxybenzene-1,2-diol	Benzene and substituted derivatives	Phenolics	C7H8O3	140.047	[M+NH4]+	0.0536645	1b	0.7749	rp	-	13622	HMDB0125538	-	-	1.10339e+07	1.01905e+07	1.79537e+07	8.89078e+06	1.80823e+07	1.45437e+07	2.38416e+07	1.34337e+07	1.17644e+07	1.02518e+07	1.20383e+07	1.14279e+07	8.74885e+06	8.95968e+06	1.07579e+07
MW0168683	Aconitic acid	Organic acid and Its derivatives	Organic acid and Its derivatives	C6H6O6	174.016	[M+Na]+	12.4374	1b	0.7657	rp	-	309	HMDB0247961	-	-	2.92332e+08	1.94458e+08	7.30538e+08	5.20435e+08	1.90834e+08	1.25065e+08	1.93357e+08	4.50088e+08	1.84698e+08	1.88325e+08	1.62238e+08	1.2847e+08	2.81254e+08	9.90738e+07	9.11276e+07
MEDP0366	N,N-Dimethylformamide	Alcohol and amines	Amines	C3H7NO	73.0528	[M+K]+	5.37086	1b	0.7639	rp	-	6228	HMDB0001888	-	C03134	2.0986e+06	5.33871e+06	5.46627e+06	6688146	5.57161e+06	8.41453e+06	6.13328e+06	4.40402e+06	9.05757e+06	5.53371e+06	6.46217e+06	7.18653e+06	6.89646e+06	6.39074e+06	2.67111e+06
MW0109734	(2R)-2-azaniumyl-3-(methylsulfanyl)propanoate	Amino acid and Its metabolites	Amino acid derivatives	C4H9NO2S	135.035	[M+H]+	13.4918	1b	0.7633	rp	-	7058174	HMDB0002108	-	-	2.90077e+06	1.15908e+07	1.55446e+07	1.75113e+07	1.17346e+07	6.12722e+06	9.57024e+06	8.04232e+06	9.20721e+06	7.21463e+06	7.97806e+06	7.95879e+06	3.75448e+06	4.33874e+06	1.15517e+07
MEDN1306	Ureidosuccinic acid	Amino acid and Its metabolites	Amino acid derivatives	C5H8N2O5	176.043	[M+]+	5.35517	1b	0.7625	rp	-	93072	HMDB0000828	5791	C00438	4.33554e+07	2.71375e+07	6.81778e+07	1.17498e+07	8.77261e+07	2.89239e+07	1.11541e+08	4.99494e+07	3.16219e+07	4.65691e+07	4.35852e+07	2.70018e+07	4.83669e+07	2.98672e+07	5.46773e+07
MADP0515	6-Aminonicotinamide	Nucleotide and Its metabolites	Nucleotide and Its metabolites	C6H7N3O	137.059	[M+H]+	0.124227	1b	0.7619	rp	-	9500	HMDB0247034	-	-	1.31036e+07	1.25046e+07	1.02827e+07	6.2969e+06	2.1279e+07	1.5417e+07	9.3169e+06	1.06583e+07	1.52439e+07	6.20127e+06	1.6173e+07	1.32167e+07	7.31233e+06	1.10692e+07	3.82702e+06
MW0122532	7-Nitroindazole	Heterocyclic compounds	Heterocyclic compounds	C7H5N3O2	163.038	[M+NH4]+	0.0624951	1b	0.7598	rp	-	1893	HMDB0247275	-	-	3.59647e+07	8.03057e+07	7.48882e+07	7.15954e+07	5.75948e+07	4.84346e+07	5.65938e+07	7.64435e+07	4.13041e+07	6.2585e+07	5.5938e+07	7.14108e+07	7.16302e+07	8.58242e+07	1.98958e+08
MW0123708	2,3-Dimethylmaleic anhydride	Organic acid and Its derivatives	Organic acid and Its derivatives	C6H6O3	126.032	[M+H]+	0.151927	1b	0.759	rp	-	13010	HMDB0245404	-	-	2.59141e+06	3.75133e+06	1.81063e+06	5.70134e+06	3.07681e+06	1.38928e+07	3.25998e+06	2.47371e+06	3.09596e+06	3.0286e+06	3.07095e+06	5.14534e+06	3.66834e+06	4.84672e+06	6.75301e+06
MW0002641	L-Phenylalaninol	Benzene and substituted derivatives	Benzene and substituted derivatives	C9H13NO	151.1	[M+]+	3.47476	1b	0.7475	rp	-	76652	HMDB0253909	-	-	8.95188e+06	2.24072e+07	4.6494e+07	3.98969e+06	6.75373e+06	681620	2.58422e+07	5.26342e+06	9150429	6512900	9.31038e+06	3.39311e+06	7.72258e+07	8.12141e+06	9.81545e+06
MW0004850	4-Chloroaniline	Benzene and substituted derivatives	Benzene and substituted derivatives	C6H6ClN	127.019	[M+H-H2O]+	11.736	1b	0.7366	rp	-	7812	HMDB0246391	-	C14450	8.00812e+07	7.28443e+07	1.49632e+08	3.50211e+08	9.28656e+07	2.35562e+08	1.07495e+08	1.72312e+08	2.29171e+08	1.97858e+08	5.55775e+08	4.0678e+08	5.59541e+08	1.62096e+08	4.91744e+08
MW0126295	Pyrazin-2-carboxylic acid	Organic acid and Its derivatives	Organic acid and Its derivatives	C5H4N2O2	124.027	[M+K]+	18.3131	1b	0.7154	rp	-	1047	HMDB0059734	-	C19915	1.75888e+07	3.03535e+07	2.56758e+07	1.35252e+07	2.47628e+07	2.36518e+07	2.30168e+07	2.36093e+07	1.39723e+07	2.12071e+07	2.32139e+07	1.66051e+07	1.06607e+07	1.39914e+07	1.35386e+07
MW0105496	Alanylarginine	Amino acid and Its metabolites	Small Peptide	C9H19N5O3	245.149	[M+H-2H2O]+	16.1862	1b	0.6958	rp	-	9964828	HMDB0028681	-	-	9.91107e+08	9.74255e+08	9.4154e+08	9.39833e+08	9.01936e+08	9.81708e+08	9.2358e+08	9.20489e+08	1.04296e+09	1.00922e+09	9.80757e+08	1.00165e+09	1.02759e+09	1.01846e+09	8.73721e+08
MW0110621	Hexadecylamine	Alcohol and amines	Amines	C16H35N	241.277	[M+H]+	0.31597	1b	0.6879	rp	-	8926	HMDB0243891	-	-	2.10311e+07	3.09237e+07	2.57095e+07	2.53183e+07	1.64307e+07	2.33416e+07	2.42158e+07	2.36101e+07	2.45214e+07	2.917e+07	2.60068e+07	2.67096e+07	2.50215e+07	2.60987e+07	2.06759e+07
MW0109133	Phe-Thr	Amino acid and Its metabolites	Small Peptide	C13H18N2O4	266.127	[M+NH4]+	1.36538	1b	0.6819	rp	-	10445608	-	23662	-	196734	279935	2.65748e+06	300864	194806	141392	1.63743e+07	2.50451e+07	3.11945e+07	5.00263e+06	3.36035e+07	3.85796e+06	451501	8.33782e+06	140995
MEDP0060	Methionine sulfoxide	Amino acid and Its metabolites	Amino acid derivatives	C5H11NO3S	165.046	[M+]+	13.0124	1b	0.6794	rp	-	847	HMDB0250776	-	-	1.4958e+08	1.99733e+08	3.37465e+08	1.26331e+09	5.36237e+08	6.42455e+08	1.56305e+08	3.59983e+08	9.39955e+08	5.94036e+08	4.9542e+08	8.51442e+08	7.20354e+08	1.06017e+09	9.57183e+08
MW0120213	4-Amino-5-hydroxymethyl-2-methylpyrimidine	Heterocyclic compounds	Heterocyclic compounds	C6H9N3O	139.075	[M+H-H2O]+	17.73	1b	0.6786	rp	-	777	HMDB0247327	-	C01279	6.35427e+06	1.22008e+07	8.7005e+06	9.93262e+06	6.84904e+06	7.55542e+06	9.9287e+06	8.9824e+06	5.59548e+06	8.91502e+06	1.38043e+07	6.56909e+06	6.45194e+06	6.20779e+07	2.52822e+07
MW0125173	2H-Pyran-2-one, tetrahydro-4-hydroxy-4-methyl-, (R)-	Aldehyde,Ketones,Esters	Esters	C6H10O3	130.063	[M+]+	3.38058	1b	0.6591	rp	-	10428	HMDB0244840	-	-	1.12718e+07	8.06194e+06	7.71456e+06	1.00675e+07	6.20749e+06	8.11133e+06	1.81301e+07	4.63199e+06	8.34676e+06	8.28011e+06	7.49791e+06	6.56692e+06	4.75151e+06	5.36122e+06	2.03431e+06
MEDP1799	Quinaldic acid	Organic acid and Its derivatives	Organic acid and Its derivatives	C10H7NO2	173.048	[M+H-H2O]+	5.7525	1b	0.617	rp	-	7124	HMDB0000842	5805	C06325	1.07614e+09	1.50264e+08	5.75536e+07	6.19445e+08	1.48467e+08	2.09423e+08	2.11308e+08	1.63204e+08	1.08177e+09	3.70565e+08	3.38396e+08	3.74336e+08	1.7678e+08	4.1363e+08	3.71278e+08
MW0169366	D-Kynurenine	Amino acid and Its metabolites	Amino acid derivatives	C10H12N2O3	208.085	[M+H-H2O]+	12.1183	1b	0.598	rp	-	846	HMDB0250769	-	C01718	4.56775e+07	3.84039e+07	2.14419e+07	3.29711e+07	2.3939e+07	2.7348e+07	2.27198e+07	2.60154e+07	4.234e+07	3.40204e+07	3.339e+07	3.42782e+07	1.78053e+07	2.25769e+07	1.62504e+07
MW0105232	4-Hydroxy-L-glutamic acid	Amino acid and Its metabolites	Amino acid derivatives	C5H9NO5	163.048	[M+NH4]+	24.9844	1b	0.5803	rp	-	439902	HMDB0002273	63472	C03079	2.67305e+07	753375	147857495	1.68341e+07	2.64448e+07	869676	1.69918e+07	1.7774e+07	1.69595e+07	6.14517e+06	9.36394e+06	7.48492e+06	4365556	7.00976e+06	7.29252e+06
MEDN1735	4-Nitrocatechol	Benzene and substituted derivatives	Phenolics	C6H5NO4	155.022	[M+H-2H2O]+	11.6545	1b	0.5515	rp	-	3505109	HMDB0002916	-	C02235	2.43121e+07	5.15095e+06	1.65839e+07	4.28868e+06	3.05564e+07	2.1472e+07	1.02688e+07	11734861	1.09013e+07	5.81736e+06	5.21122e+06	7.43444e+06	5.49279e+06	8.60908e+06	3.4139e+07
MW0013006	1-Stearoyl-2-myristoyl-sn-glycero-3-phosphocholine	GP	PC	C40H80NO8P	733.562	[M+Na]+	0.694419	2	0.9445	rp	-	3082163	HMDB0008031	-	C00157	3.05071e+06	1.84026e+06	3.50687e+06	2.53633e+06	2.28468e+06	519068	1.73667e+06	4.84059e+06	6.50876e+06	4.44287e+06	3866313	6.71741e+06	1.28331e+06	943124	1.4038e+06
MW0106507	Histidine	Amino acid and Its metabolites	Amino acids	C6H9N3O2	155.07	[M+H]+	0.0994389	2	0.9444	rp	-	773	HMDB0250763	-	C00768	1.01988e+07	7.21922e+06	4.38934e+06	9.6832e+06	7.8791e+06	9.12411e+06	2.02671e+07	1.76486e+07	9.14091e+06	1.01997e+07	1.30236e+07	1.1574e+07	1.30702e+06	7.90676e+06	5.62573e+06
MW0056918	1,2-Dipalmitoleoyl-sn-glycero-3-phosphocholine	GP	PC	C40H76NO8P	729.531	[M+Na]+	7.34223	2	0.9214	rp	-	24778764	HMDB0008002	-	C00157	228343	304217	826895	386285	359561	382554	381524	252545	753532	674880	442843	469895	757736	1.33343e+06	404895
MW0111077	Histidinol	Amino acid and Its metabolites	Small Peptide	C6H11N3O	141.09	[M+H-H2O]+	0.329406	2	0.92	rp	-	776	HMDB0253185	-	-	1.89043e+08	1.63194e+09	1.71538e+08	3.27076e+08	2.48764e+08	3.91093e+08	8.92636e+07	3.71637e+08	1.12864e+08	2.71426e+08	4.51507e+08	2.22203e+08	8.24192e+07	6.74809e+08	6.56687e+08
MW0011795	1-(1Z-octadecenyl)-sn-glycero-3-phosphocholine	GP	LPC	C26H54NO6P	507.369	[M+H]+	0.0711706	2	0.9196	rp	-	24779527	HMDB0013122	-	C00157	1.00774e+06	315725	626072	299165	901217	9.34384e+06	2.19815e+06	814448	1.49072e+06	862422	2.26003e+06	633925	557982	5.7431e+06	4.31298e+06
MW0012982	LPC(15:0/0:0)	GP	LPC	C23H48NO7P	481.317	[M+Na]+	1.82851	2	0.9118	rp	-	24779458	HMDB0010375	-	C00157	2.02148e+06	615785	378077	1.33561e+06	1.99586e+06	5.03384e+06	1.81801e+06	1.56421e+06	3.01674e+06	1.93645e+06	2.30713e+06	3.41767e+06	3.59206e+06	12368039	3.87028e+06
MW0056906	1-Palmitoyl-2-docosahexaenoyl-sn-glycero-3-phosphocholine	GP	PC	C46H80NO8P	805.562	[M+H]+	2.73714	2	0.9117	rp	-	6441886	HMDB0007991	-	C00157	548840	815440	2.8474e+06	644736	644790	1.43393e+06	696116	3.15669e+06	4.29486e+06	3.44883e+06	4.34509e+06	4.70218e+06	1.67475e+06	462414	887275
MW0154523	Nitroethane	Heterocyclic compounds	Heterocyclic compounds	C2H5NO2	75.032	[M+H]+	1.00842	2	0.9074	rp	-	6587	HMDB0255646	-	C01837	1.06634e+06	4.4988e+08	2.01168e+08	2.34439e+08	2.41309e+08	1.82545e+08	2.73939e+08	2.25174e+08	1.68301e+08	1.9166e+08	1.96199e+08	2.24323e+08	2.45608e+06	4.21498e+08	2.0155e+08
MEDP1433	Carnitine ph-C1	FA	CAR	C14H19NO4	265.131	[M+]+	0.930965	2	0.9048	rp	-	129022	-	-	-	2.32253e+08	1.05264e+08	5.58499e+07	2.11364e+08	9.29602e+07	1.56273e+08	1.11044e+08	1.14273e+08	2.32605e+08	1.3385e+08	1.60949e+08	1.4096e+08	7.17888e+07	1.28821e+08	9.42841e+07
MW0110747	2-Hydroxy-4-imino-2,5-cyclohexadienone	Aldehyde,Ketones,Esters	Ketones	C6H5NO2	123.032	[M+H]+	0.346145	2	0.9007	rp	-	20512798	HMDB0031713	-	-	1.30481e+07	1.96792e+07	5.29985e+06	1.90829e+07	5.87549e+06	3.52935e+06	9.39409e+06	6.57299e+06	1.66751e+07	9.75025e+06	3.7936e+07	1.12446e+07	1.01283e+07	1.46066e+07	1.69288e+07
MEDTP01664	Carnitine C14:0	FA	CAR	C21H41NO4	371.304	[M+]+	2.61599	2	0.8924	rp	-	-	-	-	-	6.19982e+06	5.13712e+06	2.35723e+06	2.73968e+06	499130	1.90082e+06	119149	209511	4.65858e+06	141100	136702	1.1525e+06	381108	960193	718454
MEDP1343	LPC(0:0/18:3)	GP	LPC	C26H48NO7P	517.317	[M+]+	0.868626	2	0.8525	rp	-	134777355	-	-	C00157	1.45807e+07	5.01449e+06	8.692e+06	1.47802e+07	1.53187e+07	1.3956e+07	2.73086e+07	2.55011e+07	1.55708e+07	1.36255e+07	1.78286e+07	2.68479e+07	1.94043e+07	4.32716e+07	4.66865e+07
MEDP1334	LPC(20:4/0:0)	GP	LPC	C28H50NO7P	543.332	[M+]+	13.4034	2	0.8282	rp	-	24779476	HMDB0010396	-	C00157	3.84835e+06	874104	3.85776e+06	4.35848e+06	6.38626e+06	2.83593e+06	7.15791e+06	1.08473e+07	7.51064e+06	3.49315e+06	2.55753e+06	5.33509e+06	4.32582e+06	1.07071e+07	2.23269e+06
MEDP1528	Carnitine C18:1-OH	FA	CAR	C25H47NO5	441.345	[M+H]+	0.971756	2	0.8281	rp	-	53481699	HMDB0013154	-	-	282082	9.969e+07	1.26114e+06	2.08149e+06	749449	3.81544e+06	1.23386e+06	922079	861385	964527	872967	246935	1.44752e+06	198242	199752
MEDP1203	(1R,-6S)--6-amino-5-oxocyclohexyl-2-ene-1-carboxylic-acid-ester	Aldehyde,Ketones,Esters	Esters	C7H9NO3	155.058	[M+]+	10.97	2	0.8281	rp	-	49852389	-	-	C19831	130711849	9.61711e+07	8.6844e+07	1.11606e+08	1.02436e+08	1.01441e+08	1.08076e+08	9.68164e+07	1.3013e+08	1.08303e+08	1.22936e+08	1.2052e+08	8.57015e+07	1.24313e+08	1.0705e+08
MEDP1385	Carnitine C17:1:DC	FA	CAR	C24H43NO6	441.309	[M+]+	2.56021	2	0.8207	rp	-	-	-	-	-	235604	957684	168153	502014	2.30363e+06	425603	4.03359e+06	1.91412e+06	2.10533e+06	1.37251e+06	3.67689e+06	3.23229e+06	538935	1.49806e+06	929240
MEDP1336	LPC(0:0/20:5)	GP	LPC	C28H48NO7P	541.317	[M+]+	11.9284	2	0.8154	rp	-	71316309	-	-	C00157	1.5414e+07	7.27691e+06	9.21899e+06	1.45175e+07	1.72196e+07	14527663	2.24332e+07	2.91235e+07	2.64435e+07	1.77157e+07	2.02001e+07	2.87313e+07	1.89929e+07	3.72466e+07	2.53336e+07
MW0112744	Acetamidopropanal	Aldehyde,Ketones,Esters	Aldehydes	C5H9NO2	115.063	[M+CH3CN+H]+	0.925	3	0.9358	rp	-	5460495	HMDB0012880	-	C18170	4.81824e+06	2.02277e+06	5.15661e+06	4.20859e+06	5.15955e+06	3.02807e+06	3.94238e+06	2.7791e+06	4.96905e+06	4.43632e+06	4.94882e+06	3.88533e+06	2.99831e+06	632484	5.38082e+06
MW0107375	L-3-Aminodihydro-2(3H)-furanone	Aldehyde,Ketones,Esters	Ketones	C4H7NO2	101.048	[M+H]+	0.8	3	0.9263	rp	-	73509	HMDB0029387	-	C02926	1.67967e+07	5.78121e+07	7.68851e+07	2.33998e+07	3.04811e+07	3.80076e+07	2.70086e+07	1.92107e+07	1.82129e+07	1.1552e+08	1.64585e+07	1.10376e+08	1.02673e+08	1.74932e+07	1.66428e+07
MW0148344	fuconic acid	Carbohydrates and Its metabolites	Sugar acids	C6H12O6	180.063	[M+H-2H2O]+	0.275	3	0.9114	rp	-	5459874	-	-	C01680	4.22158e+06	3.63493e+06	5.22122e+06	3.75625e+06	3.0537e+06	5.05878e+06	8.48175e+06	5.512e+06	3.30287e+06	2.19965e+06	4.98185e+06	2.60011e+06	8.808e+06	5.0414e+06	5.41225e+06
MW0142437	2-Iminobutanoic acid	Organic acid and Its derivatives	Organic acid and Its derivatives	C4H7NO2	101.048	[M+CH3CN+H]+	0.2	3	0.8954	rp	-	18454345	-	-	C20905	8.97246e+06	6.73882e+06	8.32461e+06	7.32931e+06	7.77769e+06	6.52512e+06	6.23307e+06	5.49267e+06	6.74704e+06	7.65361e+06	5.2664e+06	6.37504e+06	5.53713e+06	8.53703e+06	1.5337e+07
MW0011927	1,2-Distearoyl-sn-glycero-3-phosphocholine	GP	PC	C44H88NO8P	789.625	[M+Na]+	0.976615	3	0.8892	rp	-	94190	HMDB0008036	-	C00157	4.80937e+06	7.40373e+06	8.89844e+06	7.91478e+06	8.09749e+06	9.70221e+06	4.87701e+06	1.12221e+07	7.82628e+06	4.00754e+06	3.77641e+06	3.36138e+06	490104	3.10932e+06	312760
MW0011861	PC(20:4(5Z,8Z,11Z,14Z)/20:4(5Z,8Z,11Z,14Z))	GP	PC	C48H80NO8P	829.562	[M+H]+	5.51026	3	0.8886	rp	-	24779076	HMDB0008443	-	C00157	749198	134804	489835	940706	2.27606e+06	2.53416e+06	2.67512e+06	2.61593e+06	3.71069e+06	2.73354e+06	1.29643e+06	1.7204e+06	876955	879837	2.1933e+06
MW0104699	Spermidic acid	Organic acid and Its derivatives	Organic acid and Its derivatives	C7H13NO4	175.084	[M+H-2H2O]+	5.83337	3	0.8813	rp	-	2572	HMDB0002201	6542	-	1.49108e+09	4.40387e+08	3.71829e+08	9.76093e+08	6.31969e+08	8.40619e+08	8.68777e+08	8.01543e+08	1.57138e+09	1.09514e+09	9.88195e+08	9.83274e+08	5.15639e+08	7.82278e+08	7.58976e+08
MW0150536	Gly-Val-Ser	Amino acid and Its metabolites	Small Peptide	C10H19N3O5	261.132	[M+]+	2.12708	3	0.8804	rp	-	87521194	-	15837	-	6.05423e+06	4.44198e+06	5.37532e+06	2.03925e+07	9.26386e+06	3.49158e+06	5.7548e+07	1.90891e+07	3.19434e+07	2.01086e+07	3.63122e+07	2.7702e+07	1.09469e+07	5.45642e+06	3.76355e+06
MW0154209	N-Acetyl-D-galactosamine 6-phosphate	Organic acid and Its derivatives	Organic acid and Its derivatives	C8H16NO9P	301.056	[M+HCOO+2H]+	4.95	3	0.8803	rp	-	16019956	HMDB0001062	-	C06376	990663	2.08447e+06	3.90333e+06	7.59351e+06	6.68998e+06	2.87043e+06	1.56364e+06	2.16571e+06	1.43765e+06	2.34035e+06	1.43883e+06	1.21528e+06	1.85444e+06	2.59705e+06	2.39822e+06
MW0057016	1-Oleoyl-2-palmitoyl-sn-glycero-3-phosphocholine	GP	PC	C42H82NO8P	759.578	[M+Na]+	0.744969	3	0.8789	rp	-	24778933	HMDB0008100	-	C00157	7.13743e+06	12490614	7.23482e+06	7.378e+06	5.55636e+06	5.27271e+06	9.80515e+06	1.08428e+07	1.66924e+07	2.04983e+07	1.799e+07	1.19683e+07	6.04715e+06	5.9093e+06	5.33312e+06
MW0117236	1-Methylpyrrolinium	Heterocyclic compounds	Heterocyclic compounds	C5H10N+	84.0813	[M+CH3CN+Na]+	1.05	3	0.8754	rp	-	440932	HMDB0060253	-	C06178	1.66418e+07	1.96917e+07	3.79883e+06	2.82383e+07	9.31687e+06	2.18817e+06	5.48008e+06	9.54533e+06	1.92419e+07	1.64916e+07	4.10148e+06	5.1755e+06	1.58598e+07	1.49549e+07	4.30825e+07
MW0012940	1-Oleoyl-2-myristoyl-sn-glycero-3-phosphocholine	GP	PC	C40H78NO8P	731.547	[M+H]+	9.22043	3	0.8738	rp	-	24778931	HMDB0008097	-	C00157	199970	708593	156406	148637	1.18055e+06	840109	1.42663e+06	1.99669e+06	1.67853e+06	1.53883e+06	2.05993e+06	1.77829e+06	1.07846e+06	1.12653e+06	1.27214e+06
MW0154650	N-sulfo-D-glucosamine	Alcohol and amines	Amines	C6H13NO8S	259.036	[M-H+2Na]+	0.275	3	0.8722	rp	-	453619	HMDB0001481	-	C01075	1.27988e+06	1.72848e+06	1.37599e+06	1.72269e+06	1.22327e+06	1.67894e+06	1.69313e+06	2.08163e+06	1.69343e+06	1.6758e+06	1.30243e+06	802994	2.3838e+06	545095	1.47623e+06
MW0004909	4-Chlorophenylacetic acid	Benzene and substituted derivatives	Benzene and substituted derivatives	C8H7ClO2	170.013	[M+H-H2O]+	2.35	3	0.8693	rp	-	15880	HMDB0246401	-	C03077	8.48463e+06	11272626	1.16392e+07	7.8612e+06	9.32908e+06	2.16894e+07	1.18445e+07	8.63229e+06	6.54868e+06	8.45632e+06	1.76147e+07	1.73309e+07	1.54656e+07	1.61085e+07	1.58417e+07
MW0156764	Ser-Gly-Val	Amino acid and Its metabolites	Small Peptide	C10H19N3O5	261.132	[M+]+	3.02524	3	0.8687	rp	-	145457759	-	23067	-	6.25041e+06	3.98229e+06	8.0131e+06	9.76648e+06	3.20832e+06	7.04899e+06	4.50439e+07	2.11584e+07	2.13228e+07	5.7693e+07	1.84812e+07	5.80281e+07	6.59977e+06	1.81369e+06	2.25296e+06
MW0153806	METHYL CARBAMATE	Aldehyde,Ketones,Esters	Esters	C2H5NO2	75.032	[M+H]+	1.06564	3	0.8593	rp	-	11722	HMDB0254579	-	C19445	3.44549e+08	8.87938e+08	1.47067e+08	1.60529e+09	2.19201e+08	1226660924	1.20493e+09	2.33436e+08	2.7011e+08	174853885	3.81945e+08	3.89676e+08	3.37035e+08	2.42987e+09	5.25084e+08
MW0006004	alpha-Methylstyrene	Benzene and substituted derivatives	Benzene and substituted derivatives	C9H10	118.078	[M+H]+	9.78945	3	0.8566	rp	-	7407	HMDB0059899	-	C14395	1.22391e+06	1.0813e+06	861059	1.42905e+06	1.37774e+06	1.64417e+06	2.94499e+06	2.04793e+06	2.80703e+06	2.39423e+06	2.26348e+06	2.17911e+06	2.55582e+06	1.78955e+06	1.97455e+06
MW0140668	(S)-5-oxo-2,5-dihydro-2-furylacetic acid	Aldehyde,Ketones,Esters	Esters	C6H6O4	142.027	[M+H]+	0.025	3	0.8527	rp	-	10931527	-	-	-	9.84015e+06	2.09294e+06	2.98958e+06	2.79591e+06	2.57838e+06	4.01379e+06	3.62102e+06	1.07868e+06	1.07339e+07	3.17849e+06	8.7263e+06	9.01537e+06	2.48696e+06	1.1876e+06	3.22634e+06
MW0054562	1-(1Z-hexadecenyl)-sn-glycero-3-phosphocholine	GP	PC	C24H50NO6P	479.338	[M+H]+	2.63909	3	0.8461	rp	-	10917802	HMDB0010407	-	C00157	6.47035e+06	8.19341e+06	4.13026e+06	2.03034e+06	7.94728e+06	6.6701e+06	6.80855e+06	5.05111e+06	8.00411e+06	4.54388e+06	5.30803e+06	6.16176e+06	6.41899e+06	9.70468e+06	1.14414e+07
MW0057932	PC(P-18:0/20:4(5Z,8Z,11Z,14Z))	GP	PC-P	C46H84NO7P	793.598	[M+H-2H2O]+	21.04	3	0.844	rp	-	24779390	HMDB0011253	-	C00157	1.93227e+07	1.86797e+07	1.12203e+07	4.89611e+06	3.52393e+06	3.13212e+06	3.96214e+06	1.73232e+06	1.68313e+06	925177	6.27569e+06	368748	4.36106e+06	5.79341e+06	5.15497e+06
MW0111156	N,N'-Diacetylhydrazine	Alcohol and amines	Polyamines	C4H8N2O2	116.059	[M+Na]+	6.05	3	0.8436	rp	-	72884	HMDB0060496	-	C16622	1.91652e+06	1.39193e+06	1.58505e+06	3.48742e+06	1.54224e+06	2.52697e+06	1.92177e+06	2.39024e+06	1.45157e+06	2.55715e+06	2.18002e+06	4.01997e+06	3.81079e+06	1.5515e+06	3.95933e+06
MW0159156	Val-Ser-Gly	Amino acid and Its metabolites	Small Peptide	C10H19N3O5	261.132	[M+]+	2.09492	3	0.8436	rp	-	51038411	-	19176	-	5.11241e+06	4.98149e+06	6.37511e+06	6.46303e+06	5.35186e+06	6.56846e+06	9.65782e+07	3.37478e+07	1.45978e+07	2.22342e+07	2.56353e+07	1.99959e+07	9.77362e+06	5.35196e+06	3.16439e+06
MW0108899	N-pentadecanoyl-L-Homoserine lactone	Amino acid and Its metabolites	Amino acid derivatives	C19H35NO3	325.262	[M+NH4]+	0.296367	3	0.8423	rp	-	68865575	-	64795	-	4.33096e+06	8.59739e+06	4.14795e+06	3.01573e+06	3.74357e+06	2.9019e+06	7.29401e+06	4.2453e+06	4858918	6.41897e+06	2.92882e+06	3.39015e+06	3.79912e+06	3.9286e+06	2.88421e+06
MW0152500	Leu-Ser-Ser	Amino acid and Its metabolites	Small Peptide	C12H23N3O6	305.159	[M+]+	2.93515	3	0.8419	rp	-	9944326	-	15978	-	3.39087e+06	2.6087e+06	2.38685e+06	3.5053e+06	2.81917e+06	2.36468e+06	4.80386e+07	1.53789e+07	1.06595e+07	1.32455e+07	1.45764e+07	6.26317e+07	2.43824e+06	3.11867e+06	1.9557e+06
MW0057922	1-(1Z-octadecenyl)-2-(9Z-octadecenoyl)-sn-glycero-3-phosphocholine	GP	PC-P	C44H86NO7P	771.614	[M+Na]+	10.0607	3	0.8333	rp	-	42607428	HMDB0011243	-	C00157	671738	309908	748461	841924	496255	623323	622946	379227	942890	481925	1.2394e+06	370072	1.90528e+06	1.03117e+06	1.25379e+06
MW0120228	5-Aminoimidazole	Heterocyclic compounds	Heterocyclic compounds	C3H5N3	83.0483	[M+H]+	5.92035	3	0.8289	rp	-	484	HMDB0003929	6989	C05239	7.96001e+07	7.72337e+07	7.78825e+07	9.04944e+07	7.30283e+07	6.31702e+07	6.60368e+07	6.56042e+07	8.17708e+07	7.54312e+07	6.41191e+07	7.65563e+07	7.91219e+07	7.99777e+07	6.68587e+07
MW0011790	1-(1Z-octadecenyl)-2-(4Z,7Z,10Z,13Z,16Z,19Z-docosahexaenoyl)-sn-glycero-3-phosphocholine	GP	PC	C48H84NO7P	817.598	[M+H]+	9.7736	3	0.8257	rp	-	42607430	HMDB0011262	-	C00157	314224	227343	1.21742e+06	271788	501392	859947	131521	197722	1.03036e+06	1.20796e+06	1.88595e+06	656437	1.07026e+06	1.7284e+06	221227
MW0107662	L-Aspartate-semialdehyde	Amino acid and Its metabolites	Amino acid derivatives	C4H7NO3	117.043	[M-H+2Na]+	0.275	3	0.8242	rp	-	439235	HMDB0012249	-	C00441	1.64089e+06	1.7731e+06	1.78857e+06	2.8337e+06	1.53584e+06	1.74582e+06	1.88595e+06	1.86128e+06	249662	924486	3.22279e+06	1.45191e+06	2.12065e+06	1.8339e+06	3.89541e+06
FDATP01419	Fosfosal	Organic acid and Its derivatives	Phosphoric acids	C7H7O6P	217.998	[M+NH4]+	1.225	3	0.8219	rp	-	3418	HMDB0252467	-	-	2.55826e+08	2.10123e+08	1.65217e+08	2.09126e+08	1.84159e+08	1.85962e+08	3.5481e+07	2.29676e+07	1.50962e+07	1.98934e+07	1.50536e+07	1.39419e+07	1.70679e+08	2.10263e+08	2.17281e+08
MW0154190	NeuAc4Ac	Organic acid and Its derivatives	Organic acid and Its derivatives	C13H21NO10	351.116	[M-H+2K]+	1.05131	3	0.8165	rp	-	92042742	HMDB0000796	-	C04015	3.06579e+06	3.18328e+06	4.97668e+07	2.73191e+07	2.22518e+07	6.18922e+06	1.64449e+07	1.92589e+06	1.16178e+07	1.04062e+07	2.80602e+06	2.19344e+06	2.16239e+06	2.57094e+06	9.04052e+06
MW0015161	7alpha,24-Dihydroxycholest-4-en-3-one	Aldehyde,Ketones,Esters	Ketones	C27H44O3	416.329	[M+CH3CN+Na]+	0.104092	3	0.8122	rp	-	24755589	HMDB0062401	-	C17331	4.33375e+06	4.26856e+06	3.94852e+06	1.12454e+07	1.52098e+07	1.1098e+07	5.47272e+06	5.33642e+06	6.7988e+06	8.22245e+06	4.41126e+06	8.32151e+06	2.5495e+07	2.32451e+07	2.67741e+07
MW0151581	Ile-Ser-Ser	Amino acid and Its metabolites	Small Peptide	C12H23N3O6	305.159	[M+]+	3.3937	3	0.8096	rp	-	145456269	-	21135	-	1.43164e+06	1.91274e+06	3.35013e+06	2.96507e+06	2.24841e+06	2.21897e+06	2.57667e+07	1.75204e+07	1.13397e+07	2.59305e+07	2.49023e+07	1.30365e+07	3.59405e+06	2.07823e+06	1.32224e+06
MW0118547	3-Pyridinemethanol	Alcohol and amines	Alcohols	C6H7NO	109.053	[M+H]+	0.616409	3	0.8052	rp	-	7510	HMDB0245980	-	-	2.59497e+07	2.62831e+07	2.34946e+07	2.72838e+07	3.03209e+07	2.49077e+07	2.54061e+07	2.84014e+07	1.08546e+08	2.46588e+07	2.15099e+07	2.40421e+07	3.89313e+07	2.89837e+07	8.81895e+07
MW0151705	Iminoarginine	Organic acid and Its derivatives	Organic acid and Its derivatives	C6H12N4O2	172.096	[M+H-H2O]+	0.325	3	0.8018	rp	-	49867141	-	-	C21026	2.02345e+07	1.33522e+07	6.80367e+06	2.93354e+07	4.53614e+06	2.64191e+07	1.48177e+07	1.44755e+07	2.86373e+07	4.45054e+07	3.33771e+07	1.83033e+07	1.93717e+07	2.26846e+07	1.23244e+07
MW0105423	Acetylhydrazine	Amino acid and Its metabolites	Amino acid derivatives	C2H6N2O	74.048	[M+CH3CN+Na]+	6.725	3	0.8011	rp	-	14039	HMDB0060428	-	C07447	2.3447e+07	1.56282e+07	1.94497e+07	4.98386e+06	1.43872e+07	1.74796e+07	2.05781e+07	1.81324e+07	3.17184e+07	2.0045e+07	3.60497e+07	2.1554e+07	1.44235e+07	1.60436e+07	2.30545e+07
MW0124485	Isonicotinamide	Alcohol and amines	Amines	C6H6N2O	122.048	[M+H]+	0.153364	3	0.801	rp	-	15074	HMDB0253663	-	C02421	4.62989e+07	3.72664e+07	6.0241e+07	3.62186e+07	3.60048e+07	2.69858e+07	3.21662e+07	6.24723e+07	5.07804e+07	3.50262e+07	4.38196e+07	4.92175e+07	2.22667e+07	3.22319e+07	1.38373e+07
MW0154191	NeuAc7Ac	Organic acid and Its derivatives	Organic acid and Its derivatives	C13H21NO10	351.116	[M-H+2K]+	0.350438	3	0.8001	rp	-	92042743	HMDB0000785	-	C04016	2.46708e+06	1.76708e+07	1.05091e+07	4.59481e+06	1.37379e+06	3.44755e+06	2.27492e+06	3.20965e+06	2.87756e+06	3.26684e+06	2.79672e+06	2.54271e+06	2.26803e+06	2.69245e+06	2.90557e+06
MW0122840	Amitrole	Heterocyclic compounds	Heterocyclic compounds	C2H4N4	84.0436	[M+Na]+	4.21069	3	0.7976	rp	-	1639	HMDB0245804	-	C11261	1.35234e+07	1.0354e+07	2.639e+06	1.7193e+06	9.5801e+06	1.39591e+07	1.25323e+08	8.15491e+07	1.46431e+08	1.12076e+08	1.52018e+08	1.1184e+08	9.92819e+06	1.95398e+07	2.68348e+07
MW0013005	1-Stearoyl-2-linoleoyl-sn-glycerol	GL	DG	C39H72O5	620.538	[M+H-H2O]+	1.20866	3	0.797	rp	-	6441562	HMDB0007161	-	C00641	1.30165e+07	1.19933e+07	1.77445e+07	1.53108e+07	1.28669e+07	1.42809e+07	1.20889e+07	1.23919e+07	1.23293e+07	1.14814e+07	9.91882e+06	4.42372e+06	828098	1.02251e+06	970200
MW0001621	Indan-1-ol	Benzene and substituted derivatives	Benzene and substituted derivatives	C9H10O	134.073	[M+Na]+	4.4	3	0.7964	rp	-	22819	HMDB0059601	-	C01710	1.41398e+06	1.22773e+06	954290	2.12977e+06	496619	1.4671e+06	729484	1.7024e+06	1.39092e+06	1.65652e+06	627994	2.31868e+06	4.04138e+06	1.30673e+06	1.59775e+06
MW0103593	9-[(3S,4S,5R)-3,4-dihydroxy-5-(hydroxymethyl)oxolan-2-yl]-1H-purin-6-one	Nucleotide and Its metabolites	Nucleotide and Its metabolites	C10H12N4O5	268.081	[M+H]+	0.054509	3	0.7953	rp	-	135992491	HMDB0003040	-	-	1.35369e+08	1.20149e+08	6.7814e+07	1.68479e+08	8.76749e+07	1.39935e+08	1.04907e+08	1.31879e+08	1.69226e+08	1.5645e+08	1.55972e+08	1.74362e+08	4.24469e+06	8.55021e+07	1.55075e+07
MW0123652	Dihydro-4,4-dimethyl-2(3H)-furanone	Aldehyde,Ketones,Esters	Ketones	C6H10O2	114.068	[M+]+	2.97152	3	0.7928	rp	-	26312	HMDB0061929	-	-	1.76952e+06	3.99214e+06	5.25238e+06	2.67741e+06	4.07424e+06	3.48919e+06	1.89125e+06	1.37377e+06	1.75529e+06	1.95465e+06	1.57853e+06	1.51288e+06	1.20688e+06	2.80535e+06	3.444e+06
MW0123194	Caffeine	Heterocyclic compounds	Heterocyclic compounds	C8H10N4O2	194.08	[M+H]+	0.13645	3	0.7911	rp	-	2519	HMDB0001847	1455	C07481	2.40869e+06	3.25862e+06	2.93389e+06	2.05388e+06	1.87599e+06	2.46888e+06	1.95346e+06	2.85978e+06	2.68963e+06	2.25226e+06	2.05683e+06	2.41227e+06	1.76606e+06	1.85099e+06	3.57314e+06
MW0009502	p-Phenylenediamine	Benzene and substituted derivatives	Benzene and substituted derivatives	C6H8N2	108.069	[M+NH4]+	0.127449	3	0.7903	rp	-	7814	HMDB0256055	-	C19499	2.80226e+07	1.04453e+07	1.96331e+07	4.54141e+07	3.31189e+07	2.58753e+07	4.00412e+07	2.67656e+07	1.25317e+08	2.7852e+07	7.96751e+07	2.39794e+07	1.88398e+07	2.72321e+07	5.10396e+07
MW0156910	Ser-Ser-Ile	Amino acid and Its metabolites	Small Peptide	C12H23N3O6	305.159	[M+]+	2.1113	3	0.7882	rp	-	145457869	-	16036	-	565173	939205	1.3222e+06	992086	742860	588414	1.21876e+07	8.93802e+06	5.05976e+06	5.77885e+06	1.02091e+07	1.35614e+07	1.80917e+06	601398	517638
MW0126400	QUINOXALINE	Heterocyclic compounds	Heterocyclic compounds	C8H6N2	130.053	[M+]+	6.67861	3	0.7865	rp	-	7045	HMDB0257053	-	C18575	8.17573e+06	1.08598e+07	1.37888e+07	1.48611e+07	1.71836e+07	1.42734e+07	1.03699e+07	8.49555e+06	1.52739e+07	1.51231e+07	1.47312e+07	1.16306e+07	9.60364e+06	2.77955e+07	1.20493e+07
MW0006910	Diuron	Benzene and substituted derivatives	Benzene and substituted derivatives	C9H10Cl2N2O	232.017	[M+H-2H2O]+	5.85025	3	0.7859	rp	-	3120	HMDB0251497	-	C18428	6.75678e+07	6.935e+07	5.98758e+07	5.54356e+07	4.57837e+07	4.40143e+07	4.73836e+07	4.689e+07	5.38903e+07	5.21938e+07	4.55626e+07	6.03489e+07	3.46458e+07	4.06415e+07	2.43903e+07
MW0126973	xi-2,3-Dihydro-3-methylfuran	Heterocyclic compounds	Heterocyclic compounds	C5H8O	84.0575	[M+]+	2.345	3	0.7858	rp	-	102677	HMDB0037788	-	-	2.29421e+06	2.63644e+06	2.27925e+07	901867	2.98631e+06	2.59746e+06	2.53807e+06	2.60623e+06	3.73883e+06	2.0018e+06	2.53098e+06	3.61794e+06	4.12823e+06	1.89166e+06	2.27495e+06
MW0104313	Aminoethoxyacetic acid	Organic acid and Its derivatives	Organic acid and Its derivatives	C4H9NO3	119.058	[M+H-H2O]+	0.753939	3	0.7847	rp	-	11170956	HMDB0060587	-	-	6.206e+08	3.53971e+08	7.92916e+08	1.15355e+09	7.07702e+08	1.29401e+09	3.34137e+08	8.16366e+08	3.65389e+08	7.51575e+08	9.84497e+08	1.23461e+09	1.36744e+09	1.07946e+09	3.4136e+08
MW0052981	Galactosylglycerol	Carbohydrates and Its metabolites	Carbohydrates and Its metabolites	C9H18O8	254.1	[M-2H+3K]+	3.925	3	0.7844	rp	-	656504	HMDB0006790	-	C05401	4.64113e+06	9.9161e+06	1.21356e+06	8.16422e+06	4.28564e+06	6.15795e+06	4.95293e+06	6.77111e+06	1.01941e+07	9.11523e+06	8.54633e+06	9.54841e+06	9.99088e+06	10362096	7.12851e+06
MW0009265	o-Phenylenediamine	Benzene and substituted derivatives	Benzene and substituted derivatives	C6H8N2	108.069	[M+NH4]+	0.400787	3	0.7843	rp	-	7243	HMDB0255864	-	C14402	9.71086e+06	8.55936e+06	1.47626e+07	2.88495e+07	1.49924e+07	1.19349e+07	2.09506e+07	1.10209e+07	5.6072e+06	8.17248e+06	4.57274e+06	7.79962e+06	6.51871e+06	7.86531e+06	2.68182e+07
MW0007852	m-Phenylenediamine	Benzene and substituted derivatives	Benzene and substituted derivatives	C6H8N2	108.069	[M+NH4]+	0.0828589	3	0.7818	rp	-	7935	HMDB0254282	-	C02454	250181	1.67674e+06	780223	1.55696e+06	1.22903e+06	792932	943449	1.41472e+06	755317	1.49785e+06	622366	430187	199583	641928	697842
ZINC5998163	(5R)-5-methoxypyrrolidin-2-one	Heterocyclic compounds	Heterocyclic compounds	C5H9NO2	115.063	[M+H]+	0.278115	3	0.7816	rp	-	643445	HMDB0034208	-	-	2.12116e+08	8.23854e+06	1.03557e+07	1.29165e+07	9.54614e+06	5.93436e+06	1.44608e+07	1.19997e+07	1.22278e+07	9.55182e+06	1.68e+07	1.70087e+07	1.74166e+07	4.35315e+07	2.00161e+07
MW0009424	Phenylhydrazine	Benzene and substituted derivatives	Benzene and substituted derivatives	C6H8N2	108.069	[M+NH4]+	0.069729	3	0.7797	rp	-	7516	HMDB0256439	-	C02304	8.40966e+08	7.19227e+08	7.25828e+07	1.04808e+09	1.42781e+09	1.56196e+08	1.14753e+09	4.7682e+08	9.72739e+07	8.73933e+08	1.41743e+08	7.72652e+08	6.0942e+08	6.58783e+08	1.15235e+09
MW0159164	Val-Ser-Thr	Amino acid and Its metabolites	Small Peptide	C12H23N3O6	305.159	[M+]+	3.07839	3	0.7794	rp	-	145459040	-	23193	-	714714	1.06785e+06	2.5316e+06	1.73911e+06	472521	612589	2.36539e+07	1.90801e+07	6.96968e+07	7.9236e+07	1.02861e+07	5.73213e+06	1.5215e+06	1.38775e+06	1.03907e+06
MEDP1417	Carnitine C10:1-OH	FA	CAR	C17H31NO5	329.22	[M+H-H2O]+	1.3218	3	0.7785	rp	-	53481649	HMDB0013202	-	-	8.68416e+06	4.99845e+06	3.68358e+06	6.20433e+06	2.60497e+06	3.86579e+06	1.16885e+06	1.48295e+06	1.1044e+07	3.52759e+06	2.37691e+06	3.91951e+06	3.80949e+06	7.03809e+06	5.91452e+06
MW0114584	Heptaminol	Alcohol and amines	Alcohols	C8H19NO	145.147	[M+H-H2O]+	0.283484	3	0.778	rp	-	3590	HMDB0253104	-	-	1.19213e+07	8.84898e+06	15621143	1.62767e+07	1.58098e+07	13755211	1.26127e+07	1.37855e+07	1.48361e+07	1.59199e+07	1.30606e+07	1.61062e+07	1.36735e+07	1.56149e+07	1.47234e+07
MW0147511	cis-Dihomoaconitic acid	Organic acid and Its derivatives	Organic acid and Its derivatives	C8H10O6	202.048	[M-2H+3Na]+	8.35	3	0.7779	rp	-	25244890	-	-	C20581	7.75319e+07	8.08393e+07	7.87734e+07	7.11852e+07	8.39797e+07	8.02084e+07	7.67173e+07	9.13913e+07	7.71757e+07	7.76784e+07	6.59638e+07	8.22088e+07	8.23948e+07	9.4854e+07	8.43275e+07
MW0117523	2(3H)-Furanone	Aldehyde,Ketones,Esters	Ketones	C4H4O2	84.0211	[M+NH4]+	0.547879	3	0.7773	rp	-	140765	HMDB0094691	-	C17602	1.21688e+09	9.42459e+07	3.58704e+08	2.20423e+08	2.3332e+08	2.03892e+08	2.9712e+08	1.52694e+08	2.26609e+08	2.92904e+08	2.40783e+08	1.70222e+09	4.58448e+08	1.60144e+08	2.4787e+08
MW0123173	Buprofezin	Heterocyclic compounds	Heterocyclic compounds	C16H23N3OS	305.156	[M+]+	3.25579	3	0.7768	rp	-	50367	HMDB0249444	-	-	1.99263e+06	210265	1.25216e+06	697381	596186	1.23185e+06	1.06173e+07	6.64374e+07	2.64866e+06	5.7332e+06	9.86424e+06	7.17663e+06	1.4965e+06	975753	1.00451e+06
MW0147803	Corynantheal	Heterocyclic compounds	Heterocyclic compounds	C19H22N2O	294.173	[2M+K]+	10.7124	3	0.7752	rp	-	12304043	-	-	-	9211.63	9211.67	9211.63	16835.2	9375.41	9211.63	9211.63	46058.2	240807	176285	229891	216485	9211.63	9211.63	9211.63
MEDP1400	Carnitine C16:3	FA	CAR	C23H39NO4	393.288	[M+H]+	17.3753	3	0.7751	rp	-	-	-	-	-	1.86518e+07	2.80173e+07	1.88501e+07	2.21101e+07	2.05183e+07	2.2829e+07	2.00368e+07	1.9058e+07	1.97967e+07	2.01429e+07	1.96504e+07	1.83638e+07	2.29502e+07	2.08058e+07	1.89948e+07
MW0152471	Leu-Pro-Phe	Amino acid and Its metabolites	Small Peptide	C20H29N3O4	375.216	[M+H]+	0.945966	3	0.7728	rp	-	25183214	-	20555	-	3.33592e+06	694153	1.22666e+06	3.02672e+06	346750	723980	214789	233465	841556	414211	664725	1.38868e+06	2.55401e+06	5.59872e+06	3.90022e+06
MW0159188	Val-Thr-Ser	Amino acid and Its metabolites	Small Peptide	C12H23N3O6	305.159	[M+]+	2.46219	3	0.7724	rp	-	145459053	-	22010	-	563238	1.69612e+06	1.72416e+06	1.37006e+06	2.14672e+06	994146	7.72276e+07	1.51527e+07	9.63191e+06	1.67248e+07	1.15037e+07	1.59997e+07	3.20806e+06	1.53876e+06	1.92411e+06
MEDP1392	Carnitine C18:3	FA	CAR	C25H43NO4	421.319	[M+NH4]+	24.7395	3	0.7707	rp	-	134812245	-	-	-	1.30959e+06	578457	584129	294789	241556	341767	483281	302387	3.07661e+06	877757	511713	966340	638371	581881	407606
MEDP1381	Carnitine C20:2	FA	CAR	C27H49NO4	451.366	[M+]+	0.135958	3	0.7705	rp	-	71464509	-	-	-	9.33726e+06	8.08973e+06	4.92346e+06	7.67201e+06	2.52472e+06	9.02244e+06	3.51761e+06	243923	6.66653e+06	453749	3.04178e+06	1.25127e+06	3.80593e+06	3.48358e+06	4.3152e+06
MW0125815	Nipecotic acid	Organic acid and Its derivatives	Organic acid and Its derivatives	C6H11NO2	129.079	[M+H]+	0.4061	3	0.7666	rp	-	4498	HMDB0255618	-	-	1.61998e+07	1.50395e+07	1.03254e+07	11777357	1.27945e+07	1.35398e+07	1.45506e+07	1.41149e+07	3.19786e+07	1.26166e+07	1.72206e+07	2.19043e+07	9.87011e+06	8.73619e+06	3.85129e+07
MW0150473	Gly-Pro-Trp	Amino acid and Its metabolites	Small Peptide	C18H22N4O4	358.164	[M+H]+	1.6995	3	0.7651	rp	-	145455682	-	21558	-	1.49681e+06	1.0157e+06	2.71512e+06	758921	3.46282e+06	3.54166e+06	3.18307e+06	2.37882e+06	1.55884e+06	1.63951e+06	1.867e+06	1.17655e+06	2.0687e+06	1.50962e+06	1.7614e+06
MW0001302	1,2-Naphthoquinone	Benzene and substituted derivatives	Benzene and substituted derivatives	C10H6O2	158.037	[M+K]+	2.17222	3	0.7638	rp	-	10667	HMDB0244101	-	C14783	3.03331e+07	2.02302e+07	4.82068e+07	8.82738e+07	1.99226e+06	2.88961e+07	884360	2.79241e+07	4.57855e+07	3.38618e+07	2.43295e+07	6.00815e+07	5.06225e+07	3.69003e+07	4.22677e+07
MW0108848	1-Methylpyrrolidine-2-carboxylic acid	Amino acid and Its metabolites	Amino acid derivatives	C6H11NO2	129.079	[M+H]+	0.138071	3	0.7632	rp	-	557	HMDB0242151	-	-	2.07062e+07	22095295	1.57744e+07	1.93784e+07	1.6401e+07	1.15115e+07	1.67242e+07	1.83948e+07	1.40909e+07	1.69775e+07	1.87855e+07	2.3776e+07	1.73364e+07	20363958	1.22209e+08
MEDP1321	LPC(0:0/22:5)	GP	LPC	C30H53NO7P	570.356	[M+]+	0.175041	3	0.7606	rp	-	165415626	-	-	C00157	4.80271e+06	1.52024e+06	2.63414e+06	4.26043e+06	4.51808e+06	3.52854e+06	1.10731e+07	1.13315e+07	1.11919e+07	7.20981e+06	8.03127e+06	1.08752e+07	7.80682e+06	1.37417e+07	1.36778e+07
MW0008102	N-(3-(Aminomethyl)benzyl)acetamidine	Benzene and substituted derivatives	Benzene and substituted derivatives	C10H15N3	177.127	[M+H]+	0.307991	3	0.7599	rp	-	1433	HMDB0254998	-	-	4.49185e+06	2.50468e+06	5.98819e+06	1.5902e+07	2.07746e+07	2.78296e+07	1.84597e+07	1.70786e+07	1.71841e+07	10262620	1.08788e+07	1.00108e+07	2.70225e+07	2.62435e+07	3.80668e+07
MW0115756	(+)-Blebbistatin	Heterocyclic compounds	Heterocyclic compounds	C18H16N2O2	292.121	[M+Na]+	4.43597	3	0.7597	rp	-	6604910	-	45474	-	195286	504666	697591	1.02183e+06	433814	1.62432e+06	1.3802e+06	1.27265e+06	1.11681e+06	245864	796195	573482	1.03572e+06	648159	1.20524e+06
MW0126350	Pyrithyldione	Aldehyde,Ketones,Esters	Ketones	C9H13NO2	167.095	[M+]+	3.19567	3	0.7597	rp	-	4994	-	44329	-	1.7266e+07	1.06988e+07	1.23754e+07	9.91419e+06	1.89466e+07	1.44453e+07	6.45229e+07	1.46452e+07	8.68327e+06	1.32481e+07	2.57786e+07	1.22403e+07	2.23987e+07	2.60167e+07	2.46973e+07
MW0109419	Propionic acid, 2-amino-3-ureido-	Organic acid and Its derivatives	Organic acid and Its derivatives	C4H9N3O3	147.064	[M+H-H2O]+	0.24186	3	0.7573	rp	-	348153	-	43854	-	1.67118e+07	9.89294e+06	8.7034e+06	1.50879e+07	6.89924e+06	1.06621e+07	5.30101e+06	8.05243e+06	1.70133e+07	9.89584e+06	1.1455e+07	7.72312e+06	9.71374e+06	1.43909e+07	4.30105e+06
MEDP1171	Butenoyl-PAF	GP	PC	C28H56NO7P	549.379	[M+Na]+	4.85603	3	0.757	rp	-	45138381	-	62941	C00157	607498	393588	97093.6	305314	192047	274751	966302	1.197e+06	1.07696e+06	705861	615457	1.16332e+06	1.0359e+06	1.66314e+06	2.10225e+06
MW0002710	2-Aminoindan	Benzene and substituted derivatives	Benzene and substituted derivatives	C9H11N	133.089	[M+Na]+	4.20508	3	0.7549	rp	-	76310	HMDB0245020	-	-	1.15275e+06	405244	328257	1.57445e+06	1.52696e+06	2.2758e+06	2.63589e+06	2.77258e+06	2.05756e+06	2.61968e+06	2.64124e+06	2.096e+06	2.69495e+06	2.23568e+06	7.11684e+06
MW0155279	Phe-Lys-Thr	Amino acid and Its metabolites	Small Peptide	C19H30N4O5	394.222	[M+NH4]+	1.3266	3	0.7544	rp	-	145457268	-	20840	-	2.33889e+08	1.91565e+08	1.51049e+08	1.91193e+08	1.68367e+08	1.63599e+08	1.03121e+07	1.2124e+07	4.85128e+06	7.99374e+06	9.7992e+06	8.08774e+06	1.51312e+08	1.95161e+08	1.98649e+08
MW0156009	Pro-Thr-Ser	Amino acid and Its metabolites	Small Peptide	C12H21N3O6	303.143	[M+]+	3.26167	3	0.7542	rp	-	145457597	-	16903	-	742268	144093	1.7329e+06	1.32162e+06	342767	166421	4.40277e+06	1.319e+07	2.06418e+06	1.24709e+06	2.91534e+06	1.53476e+06	133357	1.36391e+06	1.7623e+06
MW0111374	2-Aminopropiophenone	Aldehyde,Ketones,Esters	Ketones	C9H11NO	149.084	[M+H-H2O]+	9.99258	3	0.752	rp	-	107786	HMDB0245024	-	-	1.87681e+07	9.28525e+06	1.31243e+07	1.26605e+07	4.26423e+06	6.82489e+06	1.33684e+07	1.2726e+07	1.70962e+07	5.4258e+06	1.75259e+07	1.48541e+07	9.50592e+06	2.18436e+07	1.26018e+07
MW0156899	Ser-Pro-Thr	Amino acid and Its metabolites	Small Peptide	C12H21N3O6	303.143	[M+]+	3.1133	3	0.7519	rp	-	9836045	-	22241	-	265178	287462	201727	270378	270717	970960	9.20512e+06	4.87227e+06	3.87311e+06	3.05597e+06	5.04737e+06	4.48596e+06	373733	1.9801e+06	1.71146e+06
MEDP1345	LPC(18:3/0:0)	GP	LPC	C26H48NO7P	517.317	[M+]+	3.40118	3	0.7519	rp	-	24779469	HMDB0010388	-	C00157	1.27694e+07	7.00817e+06	7.23637e+06	1.91293e+07	2.76655e+07	1.83715e+07	1.60593e+07	1.87703e+07	1.63591e+07	1.29449e+07	1.3745e+07	1.87177e+07	2.43326e+07	3.5208e+07	1.86139e+07
MW0120937	5,5-Dimethyl-1-pyrroline N-oxide	Heterocyclic compounds	Heterocyclic compounds	C6H11NO	113.084	[M+K]+	1.12509	3	0.7512	rp	-	1774	HMDB0246162	-	-	8.61053e+06	1.07739e+07	1.28962e+07	7.37472e+06	7.26687e+06	8.99766e+06	8.86231e+06	7.49086e+06	5.40378e+06	1.13569e+07	1.07683e+07	9.901e+06	6.72715e+06	5.15749e+06	8.37282e+06
MW0150861	His-Asn-Ser	Amino acid and Its metabolites	Small Peptide	C13H20N6O6	356.144	[M+H-2H2O]+	0.823009	3	0.75	rp	-	145455773	-	22155	-	142505	253080	200059	216705	1.80011e+06	2.02833e+06	3.24795e+06	3.05583e+06	1.6708e+06	1.85201e+06	5.28005e+06	1.83869e+07	761748	474484	80956.4
MW0168957	Clopidogrel carboxylic acid	Benzene and substituted derivatives	Benzene and substituted derivatives	C15H14ClNO2S	307.043	[M+]+	2.56389	3	0.7497	rp	-	4129546	HMDB0250357	-	-	2.03024e+08	7.82329e+07	4.43386e+07	2.02621e+08	5.66251e+07	1.11788e+08	6.87449e+07	6.74963e+07	1.47732e+08	1.26508e+08	9.90647e+07	1.00312e+08	2.70566e+06	1.04595e+08	1.22755e+07
MW0011907	PE-NMe(18:1(9Z)/18:1(9Z))	GP	PE	C42H80NO8P	757.562	[M+K]+	2.72537	3	0.7486	rp	-	9547032	HMDB0010565	-	C00350	254265	995595	1.00824e+06	1.38602e+06	1.73824e+06	1.19165e+06	709934	599358	1.26289e+06	801772	429559	1.05306e+06	836053	1.11578e+06	360235
MW0111101	Muscimol	Alcohol and amines	Amines	C4H6N2O2	114.043	[M+NH4]+	0.265271	3	0.7481	rp	-	4266	HMDB0254955	-	C08311	3.09608e+08	1.99755e+08	1.36086e+07	6.68964e+07	8.17034e+08	4.0158e+06	4.21158e+07	1.75745e+07	7.30559e+07	4.64132e+06	3.50966e+07	3.86515e+07	6.46818e+07	1.0768e+08	9.6396e+07
MW0155998	Pro-Thr-Ala	Amino acid and Its metabolites	Small Peptide	C12H21N3O5	287.148	[M+K]+	3.7618	3	0.748	rp	-	145457582	-	19614	-	467532	3.23778e+06	170889	2.18302e+06	1.19776e+06	1.7513e+06	294376	576099	676064	2.09341e+06	547389	231732	9.62886e+06	16298223	244614
MW0009064	Etilamfetamine	Benzene and substituted derivatives	Benzene and substituted derivatives	C11H17N	163.136	[M+]+	6.73987	3	0.7472	rp	-	9982	HMDB0252099	-	-	1.07942e+07	1.37847e+07	1.53694e+07	8.14255e+06	1.09055e+07	1.01839e+07	1.21117e+07	1.27215e+07	1.32738e+07	1.06258e+07	8.75029e+06	1.19686e+07	1.39692e+07	1.1805e+07	1.52351e+07
MW0155311	Phe-Pro-Asp	Amino acid and Its metabolites	Small Peptide	C18H23N3O6	377.159	[M+H-2H2O]+	4.23669	3	0.7471	rp	-	145457297	-	22374	-	4.42777e+06	3.21514e+06	886559	1.73412e+06	2.68774e+06	2.29056e+06	2.45048e+06	4.06191e+06	3631698	3.30357e+06	3.5269e+06	3.28938e+06	1.54013e+06	1.77884e+06	2.08982e+06
MEDP1422	Carnitine C8-OH	FA	CAR	C15H29NO5	303.205	[M+H]+	0.208493	3	0.7459	rp	-	86583357	-	-	-	2.17461e+06	1.82663e+06	498994	2.37763e+06	2.25534e+06	1.48566e+06	3.95316e+06	2.88459e+06	1.42144e+07	1.86365e+06	2.88789e+06	5.074e+06	3.50926e+06	3.59339e+06	2.56565e+06
MW0116901	1-Benzylimidazole	Benzene and substituted derivatives	Benzene and substituted derivatives	C10H10N2	158.084	[M+]+	6.65052	3	0.7456	rp	-	77918	HMDB0243836	-	-	1.4667e+07	9.92992e+06	9.71416e+06	9.8937e+06	1.25473e+07	1.20751e+07	1.19638e+07	1.16318e+07	1.16498e+07	1.98321e+07	1.28643e+07	2.52351e+07	1.36826e+07	8.37098e+06	2.28941e+07
MW0146726	Biguanide	Alcohol and amines	Polyamines	C2H7N5	101.07	[M+]+	4.05099	3	0.7455	rp	-	5939	HMDB0249203	-	C07672	69691598	7.84723e+07	6.81351e+07	1.25441e+08	1.20907e+08	6.94358e+07	1.2404e+08	8.63217e+07	1.33482e+08	8.08658e+07	1.41753e+08	1.076e+08	9.56405e+07	8.77739e+07	1.21337e+08
MW0151378	Ile-Asp-Val	Amino acid and Its metabolites	Small Peptide	C15H27N3O6	345.19	[M+H-H2O]+	0.277831	3	0.7453	rp	-	145456092	-	20504	-	808828	1.74902e+06	1.37019e+06	994638	928641	1.4519e+06	1.78943e+06	1.34161e+06	1.14272e+06	926656	589270	1.17241e+06	321432	744595	817551
MW0152980	Lys-Gly-Tyr	Amino acid and Its metabolites	Small Peptide	C17H26N4O5	366.19	[M+NH4]+	0.964593	3	0.7448	rp	-	145456663	-	20619	-	2.14997e+08	1.76587e+08	1.38849e+08	1.7575e+08	1.54767e+08	1.56282e+08	1.52644e+07	1.3677e+07	6.57575e+06	1.00606e+07	1.16117e+07	8.93363e+06	1.43435e+08	338840	1.82603e+08
MW0155304	Phe-Phe-Met	Amino acid and Its metabolites	Small Peptide	C23H29N3O4S1	443.188	[M+NH4]+	7.19154	3	0.7448	rp	-	145457291	-	17583	-	1.13133e+06	1.73806e+06	1.21464e+06	1.55519e+06	924729	1.07684e+06	1.12464e+06	2.85186e+06	276667	903572	1.14482e+06	935905	969222	887486	762362
MW0103967	Hydroxymethyl-carbamic acid	Organic acid and Its derivatives	Organic acid and Its derivatives	C2H5NO3	91.0269	[M+H]+	0.852539	3	0.7445	rp	-	18004721	HMDB0143414	-	-	2.05282e+07	8.79532e+07	3.06775e+07	2.83696e+07	1.9305e+07	1.78016e+07	2.85182e+07	1.73224e+07	1.2658e+07	2.11722e+07	1.08777e+07	2.36662e+07	7.65433e+06	19201817	3.63361e+07
MW0105639	Apicidin	Heterocyclic compounds	Heterocyclic compounds	C34H49N5O6	623.368	[M+H-2H2O]+	8.86713	3	0.7439	rp	-	6918328	-	96431	-	1.27555e+08	1.07572e+08	8.47955e+07	1.07331e+08	9.45004e+07	9.40586e+07	1.37961e+07	1.28569e+07	8.76064e+06	9.25605e+06	1.15566e+07	7.8461e+06	190326	228659	1.11471e+08
MW0004154	3-Nitrophenylhydrazine	Benzene and substituted derivatives	Benzene and substituted derivatives	C6H7N3O2	153.054	[M+H-H2O]+	5.77057	3	0.7436	rp	-	3940977	HMDB0245950	-	-	2.40479e+07	1.00925e+08	4.63504e+07	4.75103e+07	6.70181e+06	2.52676e+07	2.37382e+07	1.25432e+08	3.41702e+07	1.90282e+07	4.43998e+07	5.78125e+07	2.52167e+07	4.12535e+07	1.44184e+07
MW0009162	Norfenefrine	Benzene and substituted derivatives	Phenolics	C8H11NO2	153.079	[M+H-2H2O]+	0.590616	3	0.7421	rp	-	4538	HMDB0255737	-	-	4.939e+07	8.37756e+06	9.47216e+06	6.43337e+06	9.61959e+06	1.31826e+07	6.66218e+06	6.5319e+06	1.13438e+07	1.60403e+07	9.60258e+06	2.52708e+07	9.54864e+06	7.92914e+06	7.13772e+06
MW0155416	Phe-Val-Trp	Amino acid and Its metabolites	Small Peptide	C25H30N4O4	450.227	[M+H-2H2O]+	3.29419	3	0.7405	rp	-	54460222	-	17317	-	2.3644e+08	2.07404e+08	4.30253e+08	3.23943e+08	3.68439e+08	3.07377e+08	2.69768e+08	2.74205e+08	4.63903e+08	5.44487e+08	5.18312e+08	5.03926e+08	2.6856e+08	2.89184e+08	1.5781e+08
MW0169628	Palmitoylcarnitine	FA	CAR	C23H45NO4	399.335	[M+NH4]+	16.2477	3	0.7399	rp	-	461	HMDB0240783	-	-	2.35399e+06	2.72762e+06	2.49016e+06	3.83463e+06	3.38207e+06	2.79085e+06	3.0304e+06	3.36162e+06	2.80913e+06	4.41828e+06	4.01636e+06	3.38594e+06	4.20954e+06	3.05714e+06	3.07867e+06
MW0153140	Lys-Ser-Val	Amino acid and Its metabolites	Small Peptide	C14H28N4O5	332.206	[M+]+	3.9015	3	0.7395	rp	-	145456774	-	17086	-	418214	308921	1.01528e+06	899372	418919	248873	313578	542867	4.95708e+06	725121	1.48008e+06	2.29324e+06	327646	690253	421730
MW0052792	Stearic acid	FA	FFA	C18H36O2	284.272	[M+NH4]+	0.434925	3	0.739	rp	-	5281	HMDB0000827	189	C01530	3.72953e+07	4.26164e+07	5.72501e+07	4.82966e+07	4.66195e+07	4.63466e+07	4.5155e+07	4.54721e+07	9.89142e+07	6.26302e+07	4.49094e+07	6.3994e+07	4.88805e+07	5.33677e+07	3.71694e+07
MW0056784	1-Myristoyl-2-palmitoyl-sn-glycero-3-phosphocholine	GP	PC	C38H76NO8P	705.531	[M+H-H2O]+	9.7114	3	0.7385	rp	-	129657	HMDB0007869	-	C00157	902853	597347	876163	1.12721e+06	2.14373e+06	1.84059e+06	4.09263e+06	3.90352e+06	3.72423e+06	3.3315e+06	2.45715e+06	3.47099e+06	2.02263e+06	1.52241e+06	958133
MW0144177	9-Riburonosylhypoxanthine	Nucleotide and Its metabolites	Nucleotide and Its metabolites	C10H10N4O6	282.06	[M+K]+	7.1431	3	0.7375	rp	-	135438607	-	-	-	3.53786e+06	3.59524e+06	6.6509e+06	4.32789e+06	2.84531e+06	1.44741e+06	3.9436e+06	4.23957e+06	1.9502e+06	4.02521e+06	5.02758e+06	3.19003e+06	1.27911e+07	2.89895e+06	3.1376e+06
MW0115672	Chloral hydrate	Aldehyde,Ketones,Esters	Aldehydes	C2H3Cl3O2	163.92	[M+H]+	7.09613	3	0.7373	rp	-	2707	HMDB0060451	-	C06899	2.28829e+06	888752	515945	288973	2.54699e+06	2.67253e+06	1.54945e+06	1.85834e+06	1.73747e+06	1.65173e+06	1.55501e+06	556965	1.01751e+06	801772	1.3019e+06
MW0157655	Thr-His-Asn	Amino acid and Its metabolites	Small Peptide	C14H22N6O6	370.16	[M+Na]+	8.50374	3	0.7346	rp	-	145458075	-	20633	-	1.0798e+08	8.8689e+07	6.97351e+07	8.82683e+07	345084	368523	1.2663e+07	8.58702e+06	7.46766e+06	1.00143e+07	7.71383e+06	8.02869e+06	1.13449e+06	8.87481e+07	283733
MW0159173	Val-Thr-Asp	Amino acid and Its metabolites	Small Peptide	C13H23N3O7	333.154	[M+]+	2.47666	3	0.7345	rp	-	145459043	-	21937	-	367733	897731	919021	1.21886e+06	1.23484e+06	568273	4.87609e+07	3.57974e+07	1.17734e+07	1.85521e+07	4.0531e+07	3.05557e+06	971712	479851	180474
MW0160945	26-Hydroxycholesterol 3-sulfate	Aldehyde,Ketones,Esters	Esters	C27H46O5S	482.307	[M+K+HCOOH]+	9.29002	3	0.7339	rp	-	6857542	-	-	-	305949	227146	336263	167616	1211447	1.15464e+06	5.50351e+06	2.42578e+06	2.04219e+06	1.69438e+06	2.83427e+06	4.43859e+06	807833	593227	328633
MW0145477	Arg-Pro-Asp	Amino acid and Its metabolites	Small Peptide	C15H26N6O6	386.191	[M+Na]+	9.22322	3	0.7332	rp	-	145453918	-	19596	-	6.19914e+06	7.03794e+06	105308	186899	2.81434e+06	3.57064e+06	4.20615e+06	2.01794e+06	2.07288e+06	3.75138e+06	5.42948e+06	3.48226e+06	287686	181989	326784
MEDP1166	PC(16:0/2:0)	GP	PC	C26H52NO8P	537.343	[M+H-H2O]+	0.025199	3	0.7328	rp	-	16759367	-	-	C00157	261740	427035	591088	117292	152532	379117	435986	768238	238767	69097.6	167069	741146	375526	558598	962098
MEDL00444	Pro-Ile	Amino acid and Its metabolites	Small Peptide	C11H20N2O3	228.147	[M+H-H2O]+	0.409607	3	0.7324	rp	-	7079600	-	23879	-	1.97003e+07	9.43017e+06	1.47813e+07	1.07475e+07	1.43206e+07	1.44943e+07	1.24517e+07	1.08432e+07	1.14055e+07	9.54126e+06	1.23856e+07	9.08594e+06	7.26019e+06	1.07237e+07	1.06448e+07
MW0146145	Asp-Ile-Gly	Amino acid and Its metabolites	Small Peptide	C12H21N3O6	303.143	[M+]+	2.64383	3	0.7317	rp	-	145454465	-	22286	-	331561	678299	952909	929773	325643	159277	1.05657e+07	8.08594e+06	5.12841e+06	7.6765e+06	4.46498e+06	4.85172e+06	618866	131816	91487.5
MW0120713	4-Quinolone-3-Carboxamide Furan CB2 Agonist	Alcohol and amines	Amines	C30H36N2O4	488.267	[M+NH4]+	6.90385	3	0.7288	rp	-	53387350	-	96482	-	2348.68	2348.68	2348.68	2348.68	2348.68	2348.68	116653	2348.68	2348.68	2348.68	100066	29403.6	18584	2348.68	2348.68
MW0156989	Ser-Val-Val	Amino acid and Its metabolites	Small Peptide	C13H25N3O5	303.179	[M+K]+	0.769262	3	0.7275	rp	-	144017497	-	20470	-	4.37036e+06	3.68401e+06	1.34266e+06	4.41461e+06	7.00926e+06	3.96666e+06	6.87514e+06	5713003	5.38061e+06	4.36569e+06	5.8944e+06	6.19866e+06	2.54264e+06	2.02282e+06	1.38989e+07
MEDP1393	Carnitine C18:4	FA	CAR	C25H41NO4	419.304	[M+NH4]+	15.6016	3	0.7266	rp	-	-	-	-	-	5.07966e+07	4.85784e+07	5.42009e+07	5.18353e+07	5.59386e+07	5.3571e+07	4.42796e+07	4.65742e+07	5.22088e+07	4.83874e+07	4.6955e+07	4.48987e+07	5.10884e+07	4.85644e+07	4.86093e+07
MW0110552	1,2,3,6-Tetrahydro-2,3'-bipyridine	Heterocyclic compounds	Heterocyclic compounds	C10H12N2	160.1	[M+H-2H2O]+	10.6127	3	0.7261	rp	-	261474	HMDB0245726	-	-	1.07721e+07	2.30984e+07	2.61907e+07	2.11868e+07	3.40071e+06	1.90974e+07	2.76606e+07	3.34065e+07	6.96779e+07	2.90484e+07	2.5408e+07	2.22602e+07	1.79071e+07	2.09795e+07	1.03405e+07
MW0108413	N-Phenethylacetamide	Benzene and substituted derivatives	Benzene and substituted derivatives	C10H13NO	163.1	[M+CH3CN+Na]+	25.725	3	0.7246	rp	-	70143	HMDB0255222	-	C06746	2.22623e+08	7.8831e+07	5.58065e+07	1.93871e+07	3.21077e+07	1.28497e+08	8.04038e+06	7.65038e+07	3.95609e+08	1.35516e+08	1.30389e+08	2.90977e+07	1.75863e+08	2.66357e+08	9.41086e+07
MW0146160	Asp-Ile-Tyr	Amino acid and Its metabolites	Small Peptide	C19H27N3O7	409.185	[M+]+	0.657338	3	0.7231	rp	-	145454476	-	20692	-	124571	545714	110564	369255	1.00637e+06	193505	8.98345e+06	5.59686e+06	6.4362e+06	5.62275e+06	7.04546e+06	1.56702e+07	1.14106e+06	817047	107831
MW0152214	Leu-Arg-Ala	Amino acid and Its metabolites	Small Peptide	C15H30N6O4	358.233	[M+K]+	11.0424	3	0.7229	rp	-	145456342	-	15872	-	1.81626e+06	1.1313e+06	2.94526e+06	1.58948e+06	2.78479e+06	1.82344e+06	749468	793347	2.68135e+06	3.61936e+06	1.31377e+06	3.47835e+06	1.62934e+06	2.03711e+06	802926
MW0142986	3-Hydroxy-L-tyrosyl-AMP	Nucleotide and Its metabolites	Nucleotide and Its metabolites	C19H23N6O10P	526.121	[M+H-H2O]+	11.783	3	0.7227	rp	-	443217	-	-	C11462	901509	167578	474042	384724	517232	152217	475161	381344	1.00566e+06	483239	335980	518037	831800	1.15786e+06	690299
MW0151230	Horhammericine	Alkaloids	Alkaloids	C21H24N2O4	368.174	[M+Na+HCOOH]+	22.6457	3	0.7226	rp	-	443358	-	-	C11677	1.32435e+08	1.08775e+08	8.55288e+07	1.08259e+08	9.53344e+07	9.62678e+07	1.06624e+07	6.67908e+06	5.09796e+06	5.94103e+06	1.00453e+07	7.2681e+06	8.83541e+07	405248	1.12481e+08
MEDP1322	LPC(22:5/0:0)	GP	LPC	C30H52NO7P	569.348	[M+]+	0.841615	3	0.7224	rp	-	53480475	HMDB0010403	-	C00157	3.02875e+06	1.37748e+06	691728	3.31329e+06	3.50569e+06	3.07486e+06	7.33585e+06	8.29767e+06	7.92702e+06	4.18064e+06	5.61041e+06	7.73912e+06	6.17386e+06	1.13161e+07	9.31934e+06
MW0113852	Acetone cyanohydrin	Aldehyde,Ketones,Esters	Ketones	C4H7NO	85.0528	[M+NH4]+	0.458862	3	0.7218	rp	-	6406	HMDB0060427	-	C02659	3.78972e+07	8.93279e+07	4.36693e+07	3.97416e+07	3.48415e+07	3.52269e+07	1.36207e+08	4.68923e+07	3.70546e+07	1.16569e+08	1.11643e+08	2.23782e+07	3.21015e+06	2.4898e+07	5.73274e+07
MW0052405	2,2-Dimethylbutyric acid	Organic acid and Its derivatives	Organic acid and Its derivatives	C6H12O2	116.084	[M+]+	2.99688	3	0.721	rp	-	11684	HMDB0245333	-	-	801037	841655	1.10374e+06	1.80695e+06	925265	1.38654e+06	1.18409e+06	1.33173e+06	1.61643e+06	1.91045e+06	1.80143e+06	1.75359e+06	1.68895e+06	1.54328e+06	2.27116e+06
MEDL00995	2-Hydroxy-2-methylbutanenitrile	Others	Others	C5H9NO	99.0684	[M+H]+	0.493042	3	0.7207	rp	-	97823	HMDB0060309	-	-	2.18701e+07	3.85212e+07	2.59218e+07	7.80028e+07	3.0946e+07	6.2636e+07	1.61652e+08	4.21387e+07	5.87539e+07	2.56174e+07	5.26573e+07	2.6004e+07	2.02341e+07	6.16983e+07	3.56956e+07
MW0118624	2-Hydroxydesipramine	Heterocyclic compounds	Heterocyclic compounds	C18H22N2O	282.173	[M+K]+	12.0133	3	0.7207	rp	-	121249	HMDB0060992	-	-	6.83438e+07	5.58117e+07	132107	150326	4.91665e+07	4.95983e+07	2.38323e+06	2.11199e+06	3.08532e+06	1.92046e+06	2.43052e+06	1.95875e+06	333306	243705	254248
MW0124088	Isoevodiamine	Heterocyclic compounds	Heterocyclic compounds	C19H17N3O	303.137	[M+]+	11.4023	3	0.7193	rp	-	151289	HMDB0252138	-	-	480836	2.3015e+06	743497	2.09841e+06	888679	246688	1.68299e+07	1.29176e+07	9.40491e+06	1.07125e+07	1.1428e+07	9.85403e+06	581595	6.37617e+06	8.0988e+06
MW0148039	Cys-Lys-Phe	Amino acid and Its metabolites	Small Peptide	C18H28N4O4S1	396.183	[M+NH4]+	5.35722	3	0.7183	rp	-	71471840	-	22212	-	4.96988e+06	3.97315e+06	1.14889e+06	903446	953845	3.46789e+06	2.51955e+06	1.97011e+06	3.96917e+06	3.2644e+06	3.05008e+06	3.06616e+06	436724	2.22578e+06	682205
MW0125867	N-Nitrosopiperidine	Heterocyclic compounds	Heterocyclic compounds	C5H10N2O	114.079	[M+H]+	0.581245	3	0.7169	rp	-	7526	HMDB0243970	-	C19284	5.59669e+06	6.24712e+06	6.67724e+06	8.60703e+06	1.09317e+07	9.68634e+06	8.98474e+06	7.29341e+06	6.97687e+06	4.79717e+06	5.54731e+06	4.41803e+06	5.41305e+06	3.77241e+06	7.87497e+06
ZINC43617340	Pipericine	FA	Others	C22H41NO	335.319	[M+H]+	0.39187	3	0.7164	rp	-	9974234	-	-	-	2.56127e+06	2.36569e+06	6.84398e+06	1.36942e+06	1.11382e+07	919365	1.37906e+06	2.23595e+06	1.31809e+06	757186	1.73251e+06	1.94105e+06	2.42161e+06	2.03759e+06	2.50711e+06
MW0059274	PE-NMe(14:1(9Z)/18:4(6Z,9Z,12Z,15Z))	GP	PE	C38H66NO8P	695.453	[M+H-2H2O]+	14.3063	3	0.7155	rp	-	131820118	HMDB0113003	-	C00350	3.40644e+06	2.56922e+06	2.24156e+06	3.56932e+06	1.70794e+06	1.57645e+06	565323	3.30683e+06	2.68574e+06	2.46542e+06	1.75725e+06	718940	2.18779e+06	1.22914e+06	2.92036e+06
MW0125864	N-Nitroso-3-hydroxypyrrolidine	Heterocyclic compounds	Heterocyclic compounds	C4H8N2O2	116.059	[M+H-H2O]+	0.623083	3	0.7153	rp	-	3034827	HMDB0061163	-	-	4.51104e+07	4.74172e+07	6.22646e+07	5.98225e+07	7.0271e+07	4.25757e+07	7.1856e+07	3.90499e+07	4.55306e+07	4.32214e+07	4.71075e+07	4.41363e+07	4.1796e+07	2.39397e+07	6.6132e+07
MW0110658	2-(Dimethylamino)acetonitrile	Others	Others	C4H8N2	84.0687	[M+H]+	0.78585	3	0.7152	rp	-	61237	HMDB0061875	-	-	8.07778e+07	7.50691e+07	2.26875e+08	1.35012e+08	1.06387e+08	1.05641e+08	1.24954e+08	1.15873e+08	7.66958e+07	7.55176e+07	6.80368e+07	5.71688e+07	7.81164e+07	2.33375e+07	7.85363e+07
MEDP1522	Carnitine C13:0	FA	CAR	C20H39NO4	357.288	[M+NH4]+	19.9963	3	0.7144	rp	-	-	-	-	-	9.80081e+06	9.42887e+06	8.88329e+06	8.82634e+06	9.23642e+06	9.90009e+06	9.32175e+06	9.08339e+06	1.02139e+07	9.64503e+06	8.80144e+06	8.85976e+06	8.69924e+06	9.54317e+06	9.04392e+06
MW0155079	Phe-Ala-Phe	Amino acid and Its metabolites	Small Peptide	C21H25N3O4	383.185	[M+NH4]+	10.8616	3	0.7144	rp	-	52944073	-	17644	-	9.30392e+06	2.2506e+06	1.46942e+06	2.72846e+06	2.43565e+06	2.32127e+06	5.04417e+06	1.67695e+06	9.56441e+06	8.28329e+06	5.23101e+06	1.52396e+07	2.9909e+06	1.25137e+07	428521
MW0156896	Ser-Pro-Phe	Amino acid and Its metabolites	Small Peptide	C17H23N3O5	349.164	[M+H-2H2O]+	9.3621	3	0.7139	rp	-	71357995	-	17946	-	1.37772e+07	1.16633e+07	1.17357e+07	1.10512e+07	1.2384e+07	1.40813e+07	1.49799e+07	8.5028e+06	1.42626e+07	1.02764e+07	1.26297e+07	9.87773e+06	187145	2.57149e+06	455374
MW0146599	Benzoyl chloride	Benzene and substituted derivatives	Benzene and substituted derivatives	C7H5ClO	140.003	[M+]+	20.6647	3	0.7123	rp	-	7412	HMDB0249038	-	C19168	3.98511e+07	2.47195e+08	1.70466e+08	3.34558e+07	3.63917e+07	4.10838e+07	8.26157e+07	4.10737e+07	2.19954e+08	4.81906e+07	3.16604e+07	3.97778e+07	4.05698e+07	4.00386e+07	1.5439e+07
MW0146677	Betaine aldehyde hydrate	Alcohol and amines	Alcohols	C5H14NO2+	120.103	[M+NH4]+	8.625	3	0.7113	rp	-	6395359	HMDB0304272	-	C07345	6.23189e+07	7.32467e+07	5.66065e+07	5.52541e+07	4.52911e+07	5.9207e+07	5.36508e+07	5.27483e+07	6.02887e+07	6.56287e+07	5.74486e+07	6.04262e+07	7.12513e+07	7.10539e+07	5.48873e+07
MW0153184	Lys-Tyr-Thr	Amino acid and Its metabolites	Small Peptide	C19H30N4O6	410.216	[M+NH4]+	1.84289	3	0.711	rp	-	7408589	-	18802	-	705160	8.38691e+07	537035	8.34713e+07	7.35057e+07	7.42254e+07	3.99302e+07	3.09289e+07	2.11176e+07	2.22164e+07	2.81543e+07	2.32258e+07	209203	218549	8.67264e+07
MW0150327	Gly-Asp-Ile-Val-Ile	Amino acid and Its metabolites	Small Peptide	C23H41N5O8	515.295	[M+H]+	1.74697	3	0.7109	rp	-	-	-	264162	-	234439	164174	327903	247653	229494	266335	1.36384e+08	1.08485e+08	7.15891e+07	8.23508e+07	9.66872e+07	7.50419e+07	2.06819e+06	2.12006e+06	139099
MW0153055	Lys-Lys-Gln	Amino acid and Its metabolites	Small Peptide	C17H34N6O5	402.259	[M+H-2H2O]+	1.33546	3	0.7104	rp	-	145456714	-	20577	-	6.44415e+06	1.32974e+07	3.62219e+07	1.24802e+07	1.0335e+07	8.3524e+06	1.13012e+07	3.28345e+07	1.80435e+07	1.07895e+07	7.95784e+06	2.90025e+07	5.22074e+06	9.38308e+06	180627
MW0109326	Pro-Lys-Lys	Amino acid and Its metabolites	Small Peptide	C17H33N5O4	371.253	[M+H]+	2.78272	3	0.7098	rp	-	13653497	-	22806	-	1.83875e+08	1.51026e+08	427859	403554	1.32364e+08	1.3366e+08	1.07786e+07	8.74214e+06	7.12366e+06	3.89845e+06	6.29654e+06	4.9893e+06	1.22672e+08	1.51126e+08	1.56171e+08
MW0127131	(E)-S-1-Propenyl thiosulfate	Others	Others	C3H6O3S2	153.976	[M+H]+	17.9	3	0.707	rp	-	101409344	HMDB0041079	-	-	2.63201e+07	4.2141e+07	4.87206e+07	4.22635e+07	1.19245e+08	8.94268e+07	5.89916e+07	6.53608e+07	6.95379e+07	1.39272e+08	3.12069e+08	8.79986e+07	2.40537e+07	2.87724e+07	6.34631e+07
MW0060173	PE-NMe2(14:0/20:4(5Z,8Z,11Z,14Z))	GP	PE	C41H74NO8P	739.515	[M+H-H2O]+	9.00211	3	0.7067	rp	-	131820997	HMDB0113887	-	C00350	3.80581e+06	7.96254e+06	1.80755e+06	298223	1.71651e+06	235727	1.50849e+06	2.73978e+06	1.3736e+06	7.19446e+06	366751	610916	802735	490800	508658
MW0194061	1-(Ammoniomethyl)cycloheaxaneacetate	Heterocyclic compounds	Heterocyclic compounds	C9H17NO2	171.126	[M+H]+	0.316458	3	0.7051	rp	-	6919078	HMDB0005015	-	-	4.93389e+07	8.13807e+07	2.34346e+07	8.46262e+07	3.92301e+07	2.85636e+07	2.13983e+07	4.04074e+07	3.28587e+07	5.05562e+07	5.41225e+07	3.53789e+07	6.3245e+07	1.77774e+07	5.67972e+07
MW0158597	Tyr-Ser-Asn	Amino acid and Its metabolites	Small Peptide	C16H22N4O7	382.149	[M+]+	3.53726	3	0.7048	rp	-	145458752	-	21352	-	1.0108e+07	3.7585e+06	1.15319e+07	1.29668e+07	3.78931e+06	1.70471e+06	1.21618e+07	7.44677e+06	2.55431e+07	1.01327e+07	1.12698e+07	1.47364e+07	1.04758e+06	2.76386e+07	901345
MEDL01887	2-Hydroxybenzaldehyde	Benzene and substituted derivatives	Phenolics	C7H6O2	122.037	[M+H]+	0.414368	3	0.7046	rp	-	6998	HMDB0034170	-	C06202	7.86893e+07	8.13372e+07	1.98093e+08	6.3525e+08	2.22124e+08	3.02737e+08	1.55047e+08	2.93099e+08	7.14187e+08	368209160	2.86765e+08	4.81747e+08	4.05125e+08	4.48092e+08	4.4355e+08
MW0152950	Lys-Glu-Asn	Amino acid and Its metabolites	Small Peptide	C15H27N5O7	389.191	[M+H]+	12.8375	3	0.7035	rp	-	87572281	-	22395	-	728525	413603	449652	1.10729e+06	483953	926949	793666	445286	558972	915274	227882	114567	513351	661655	700222
MW0151039	His-Phe-Cys	Amino acid and Its metabolites	Small Peptide	C18H23N5O4S1	405.147	[M+]+	7.24629	3	0.7035	rp	-	145455930	-	17247	-	6.01493e+06	977590	3.67224e+06	5.15998e+06	1.13078e+07	5.64639e+06	1.06668e+06	4.16651e+06	5.21183e+06	6.55181e+06	6.18135e+06	5.76085e+06	2.8408e+06	2.92436e+07	1.03181e+07
MW0012978	3-Palmitoyl-sn-glycerol	GL	MG	C19H38O4	330.277	[M+Na]+	0.427632	3	0.7033	rp	-	14900	HMDB0245964	-	C01885	2.37242e+07	3.19428e+07	6.47588e+07	5.51102e+07	3.49884e+07	3.7529e+07	3.50758e+07	3.60937e+07	2.84266e+07	3.47808e+07	2.43676e+07	4.06084e+07	2.05752e+07	1.73516e+07	9.12612e+06
MW0123396	Clopidol	Heterocyclic compounds	Heterocyclic compounds	C7H7Cl2NO	190.99	[M+Na]+	8.15807	3	0.7033	rp	-	18087	HMDB0250359	-	-	1.45704e+07	6.31418e+07	4.37098e+07	1.63308e+07	2.88772e+07	4.9397e+07	1.03402e+07	1.0518e+07	6.68498e+06	8.85914e+07	6.84264e+07	4.71565e+07	1.06786e+07	8.13023e+07	7.13556e+07
MEDP1430	Carnitine C7:0	FA	CAR	C14H27NO4	273.194	[M+H-2H2O]+	5.41443	3	0.7032	rp	-	6426896	HMDB0013238	-	-	1.70241e+06	2.10356e+06	5.51598e+06	3.7709e+06	2.48364e+06	2.43829e+06	2.28738e+07	1.50218e+07	2.18218e+07	1.30574e+07	1.72271e+07	1.51111e+07	2.94048e+06	3.19502e+06	2.96975e+06
MW0109998	Trandolaprilat	Amino acid and Its metabolites	Amino acid derivatives	C22H30N2O5	402.216	[M+H-2H2O]+	11.6756	3	0.6968	rp	-	5464097	HMDB0060583	-	-	1.3895e+08	1.14127e+08	231999	1.13586e+08	1.00025e+08	1.01004e+08	1.39641e+07	1.12393e+07	8.49959e+06	7.6288e+06	1.19487e+07	4.36744e+06	211104	1.14203e+08	1.18015e+08
MW0155298	Phe-Phe-Asn	Amino acid and Its metabolites	Small Peptide	C22H26N4O5	426.19	[M+H-H2O]+	8.32941	3	0.6958	rp	-	145457289	-	18586	-	261463	472299	43529.1	471296	274972	446998	5.53706e+06	2.45533e+06	593141	649529	379156	662725	92504.6	337241	337567
MW0054272	2alpha,3beta,12alpha,21,24(R),25-Hexahydroxylanost-8-ene	Alcohol and amines	Alcohols	C30H52O6	508.376	[M+]+	0.591399	3	0.6919	rp	-	14506473	HMDB0035853	-	-	1.64156e+06	1.00552e+06	479192	460546	3.2874e+06	6.05496e+06	2.7702e+06	765784	435992	944266	839697	670725	1.44854e+06	8.73732e+06	8.92287e+06
MW0125865	N-NITROSOMORPHOLINE	Heterocyclic compounds	Heterocyclic compounds	C4H8N2O2	116.059	[M+H]+	0.406348	3	0.6911	rp	-	6046	HMDB0255208	-	C19283	4.44509e+07	1.82541e+07	2.4403e+07	2.92433e+07	3.78398e+07	1.57501e+07	2.98299e+07	8.70469e+07	2.42863e+07	7.92844e+07	1.21473e+08	1.30393e+07	5.5521e+07	2.60487e+08	4.18582e+07
MW0142342	2-Ethylphenol	Benzene and substituted derivatives	Phenolics	C8H10O	122.073	[M+H]+	2.75223	3	0.6894	rp	-	6997	HMDB0302562	-	C14385	3.85176e+07	3.00675e+07	5.39017e+07	3.50797e+07	3.35569e+07	9.83502e+07	2.90707e+07	3.11664e+07	2.31943e+07	4.89812e+07	3.23248e+08	3.14564e+07	3.73487e+07	3.99017e+07	8.00559e+07
FDATP01936	DL-Methionine methylsulfonium chloride	Others	Medicine	C6H14ClNO2S	199.043	[M+]+	18.0307	3	0.6892	rp	-	14220	-	-	-	6.75075e+07	1.9272e+08	4.03339e+08	4.48755e+08	5.08589e+07	2.41496e+08	6.99428e+07	1.31787e+08	4.52368e+08	2.414e+08	2.24474e+08	3.21523e+08	2.33596e+08	4.85302e+08	2.28472e+08
MW0156053	Pro-Val-Phe	Amino acid and Its metabolites	Small Peptide	C19H27N3O4	361.2	[M+K]+	13.1597	3	0.6882	rp	-	91974738	-	20885	-	2.9872e+07	2.62236e+07	3.02646e+06	4.80845e+07	5.44013e+06	7.41502e+06	3.73477e+06	1.15338e+07	4.09092e+07	6.5236e+06	2.32194e+07	2.54833e+07	1.15528e+07	5.82313e+06	1.43973e+07
MW0145655	Asn-Ala-Gln	Amino acid and Its metabolites	Small Peptide	C12H21N5O6	331.149	[M+NH4]+	0.29042	3	0.6863	rp	-	145454003	-	21355	-	507177	1.27041e+06	126036	155743	752732	533453	1.4678e+07	5.90825e+06	4.06177e+06	3.23787e+06	5.88317e+06	4.3294e+06	938398	140470	163022
MEDL00404	2-Palmitoyl-rac-glycerol	GL	DG	C19H38O4	330.277	[M+H-H2O]+	0.358667	3	0.6847	rp	-	-	HMDB0011533	-	C00641	393036	407414	39984.5	276231	946768	671299	230827	285562	166136	180119	208996	343159	1.89023e+06	2.36335e+06	955965
MEDP1386	Carnitine C18:2-OH	FA	CAR	C25H45NO5	439.33	[M+]+	2.64173	3	0.6816	rp	-	71464556	-	-	-	1.39794e+06	1.36516e+06	923671	842094	1.00691e+06	1.35005e+06	736004	621529	1.11556e+06	568213	150974	903424	728785	438333	445824
MW0155929	Pro-Lys-Leu	Amino acid and Its metabolites	Small Peptide	C17H32N4O4	356.242	[M+H]+	0.876765	3	0.6803	rp	-	145457520	-	18658	-	5.87189e+06	2.77973e+07	1.78585e+07	8.46779e+06	6.47982e+06	5.77992e+06	2.79108e+07	7.03356e+06	5.3209e+07	8.45146e+06	2.55416e+07	1.56513e+07	4.88266e+06	2.7175e+07	2.2052e+07
MW0057225	1,2-di-[(11Z)-eicosenoyl]-sn-glycero-3-phosphocholine	GP	PC	C48H92NO8P	841.656	[M+]+	2.65512	3	0.6799	rp	-	24779063	HMDB0008308	-	C00157	1.74634e+06	1.55862e+06	1.51565e+06	1.95682e+06	1.31923e+06	1.70231e+06	1.55844e+06	738409	1.91456e+06	2.22631e+06	1.36262e+06	1.68965e+06	1.65696e+06	1.17891e+06	1.7845e+06
MW0159146	Val-Pro-Trp	Amino acid and Its metabolites	Small Peptide	C21H28N4O4	400.211	[M+NH4]+	2.35601	3	0.6797	rp	-	10111605	-	21963	-	3800.44	3800.44	3800.44	3800.44	3800.44	3800.44	152379	3800.44	3725.05	28486.7	40085.5	110624	3800.44	3800.44	3800.44
MW0103090	VERBENONE	Benzene and substituted derivatives	Benzene and substituted derivatives	C10H14O	150.105	[M+]+	3.45165	3	0.6789	rp	-	29025	HMDB0259787	-	C09913	2.00706e+07	1.41951e+07	2.15134e+07	1.30318e+07	1.94167e+07	8.30768e+07	1.62311e+07	8.67214e+07	1.77306e+07	1.14012e+08	1.89146e+08	1.95589e+07	2.68865e+07	8.30127e+06	8.03501e+06
MW0157821	Thr-Thr-Thr	Amino acid and Its metabolites	Small Peptide	C12H23N3O7	321.154	[M+]+	12.0721	3	0.6786	rp	-	467523	-	20148	-	592637	461796	77826.7	1.95946e+06	322633	689873	407174	629195	3.09266e+06	651806	729769	571256	1.21756e+06	2.01837e+06	1.435e+06
MW0154120	N,N-dihydroxy-L-valine	Amino acid and Its metabolites	Amino acid derivatives	C5H11NO4	149.069	[M+H-2H2O]+	5.975	3	0.6786	rp	-	25202133	-	-	C20314	3.47668e+06	2.23359e+06	2.05032e+06	3.44944e+06	2.00635e+06	2.8625e+06	2.59639e+06	2.1455e+06	5.05888e+06	3.97873e+06	3.11777e+06	3.30847e+06	4.25979e+06	6.14338e+06	4.42915e+06
MW0156661	Ser-Asn-His	Amino acid and Its metabolites	Small Peptide	C13H20N6O6	356.144	[M+H-2H2O]+	1.45757	3	0.6778	rp	-	145457679	-	21894	-	251153	181817	100286	60917.5	54220.6	45310.6	2.05818e+06	2.36648e+06	3.65475e+06	1.69592e+07	2.276e+06	3.48737e+06	1.17526e+06	498978	399304
MW0007136	Fenpropidin	Benzene and substituted derivatives	Benzene and substituted derivatives	C19H31N	273.246	[M+]+	20.7897	3	0.6775	rp	-	91694	HMDB0252217	-	C18726	7.65217e+06	5.96038e+06	5.16365e+06	9.16961e+06	4.04615e+06	4.76172e+06	5.26343e+06	4.30008e+06	3.67863e+06	4.58912e+06	3.8907e+06	3.71977e+06	4.22359e+06	3.71603e+06	3.14264e+06
MW0150587	Glyoxal	Aldehyde,Ketones,Esters	Ketones	C2H2O2	58.0055	[M+NH4]+	0.8	3	0.6771	rp	-	7860	HMDB0303107	-	C14448	2.45303e+08	2.38257e+08	2.75503e+08	3.75884e+08	2.73821e+08	2.37325e+08	2.48744e+08	2.83353e+08	2.74927e+08	2.89291e+08	2.55866e+08	3.4235e+08	2.5905e+08	3.25199e+08	5.46176e+08
MW0007493	N-[(1R,2S)-1-hydroxy-1-phenylpropan-2-yl]tetradecanamide	Benzene and substituted derivatives	Benzene and substituted derivatives	C23H39NO2	361.298	[M+]+	15.1848	3	0.6753	rp	-	6610217	-	43432	-	4.55294e+07	4.45654e+07	4.09139e+07	4.15472e+07	4.26448e+07	4.28376e+07	4.21132e+07	4.23924e+07	4.13371e+07	4.34055e+07	4.26881e+07	3.81949e+07	4.54294e+07	3.87754e+07	3.90763e+07
MEDP1403	Carnitine C15:1	FA	CAR	C22H41NO4	383.304	[M+]+	4.36077	3	0.6737	rp	-	-	-	-	-	9.56509e+06	1.42212e+07	1.21046e+07	1.39542e+07	1.33726e+07	1.48891e+07	1.2405e+07	1.29709e+07	1.5732e+07	1.31127e+07	1.21521e+07	1.31434e+07	1.55998e+07	1.50066e+07	1.17299e+07
MEDP1394	Carnitine C15:DC	FA	CAR	C22H41NO6	415.293	[M+]+	2.77003	3	0.673	rp	-	-	-	-	-	446957	1.16163e+06	809909	704601	1.50989e+06	1.66442e+06	473991	251468	1.47072e+06	129941	99124.9	511092	723957	368008	512061
MW0150851	His-Asn-Gly	Amino acid and Its metabolites	Small Peptide	C12H18N6O5	326.134	[M+Na]+	7.88325	3	0.672	rp	-	145455766	-	18061	-	273764	102202	78232.6	79760.5	33611.9	59590.1	1.04073e+07	5.47487e+06	1.0197e+07	1.12427e+07	1.14273e+07	1.03725e+06	1.04458e+06	228404	314954
MW0106806	Gln-Ala	Amino acid and Its metabolites	Small Peptide	C8H15N3O4	217.106	[M+]+	2.895	3	0.6716	rp	-	9813211	-	23736	-	3.51798e+06	5.02221e+06	1.01002e+07	2.39536e+06	2.68777e+06	4.44077e+06	3.56338e+06	3.52584e+06	2.55795e+06	3.19913e+06	3.06897e+06	3.25685e+06	2.99914e+07	6.41156e+06	1.12497e+07
MEDP0638	LPE(16:1/0:0)	GP	PE	C21H42NO7P	451.27	[M+Na]+	6.13625	3	0.6701	rp	-	52925129	HMDB0011504	-	C00350	2.95316e+06	1.8983e+06	4.18116e+06	3.15576e+06	6.49065e+06	4.72569e+06	3.38524e+06	1.91955e+06	3.47916e+06	4.01523e+06	4.12505e+06	3.23389e+06	2.98723e+06	2.67033e+06	3.88462e+06
MW0149662	Gln-Gln-Asn	Amino acid and Its metabolites	Small Peptide	C14H24N6O7	388.171	[M+H]+	2.05104	3	0.6691	rp	-	145455032	-	23513	-	1.97835e+08	1.62467e+08	1.27733e+08	1.62847e+08	1.42405e+08	1.37132e+08	1.16907e+07	7.67566e+06	6.51362e+06	7.08129e+06	8.69283e+06	5.34468e+06	1.31986e+08	1.63805e+08	1.68376e+08
MW0152780	Selenocysteine	Amino acid and Its metabolites	Amino acid derivatives	C3H7NO2Se	168.964	[M+NH4]+	6.73299	3	0.6657	rp	-	25076	HMDB0003288	3292	C05688	4.59107e+07	1.96329e+07	2.29765e+07	2.66981e+07	2.38867e+07	2.28637e+07	1.60919e+07	5.20586e+07	1.59946e+07	2.14236e+07	3.95429e+07	2.18103e+07	2.10739e+07	1.8859e+07	1.70522e+07
MW0151401	Ile-Gln-Phe	Amino acid and Its metabolites	Small Peptide	C20H30N4O5	406.222	[M+H]+	6.00042	3	0.6649	rp	-	145456121	-	21189	-	3.55826e+06	3.7266e+06	2.82338e+06	1.37455e+06	1.01419e+06	1.26828e+06	655831	3.68924e+06	1.71727e+06	3.35611e+06	1.53111e+06	3568418	1.94396e+06	832402	1.94154e+06
MW0153604	Met-Lys-Asp	Amino acid and Its metabolites	Small Peptide	C15H28N4O6S1	392.173	[M+K]+	10.7758	3	0.6642	rp	-	145456996	-	22663	-	1.96224e+06	3.44958e+06	3.33443e+06	4.48404e+06	2.34769e+06	1.12386e+07	7.34394e+06	6.57549e+06	4.77533e+06	1.185e+07	6.01758e+06	9.46116e+06	3.55604e+06	9.55997e+06	9.29441e+06
MW0155924	Pro-Lys-Glu	Amino acid and Its metabolites	Small Peptide	C16H28N4O6	372.201	[M+K]+	3.41257	3	0.6612	rp	-	145457517	-	16248	-	7.93506e+06	5.40212e+06	8.49353e+06	2.10998e+06	3.14389e+06	6.12373e+06	2.07606e+06	1.27532e+06	1.4017e+07	6.85223e+06	7.71254e+06	7.14075e+06	7.50334e+06	1.2151e+07	6.50788e+06
MW0059251	PE-NMe(14:0/20:4(5Z,8Z,11Z,14Z))	GP	PE	C40H72NO8P	725.5	[M+H-H2O]+	22.6903	3	0.661	rp	-	131820102	HMDB0112987	-	C00350	5.58359e+06	7.11089e+06	3.33574e+06	4.81818e+06	5.73629e+06	1.12691e+07	3.00158e+06	3.20562e+06	3.94399e+06	1.85463e+06	3.76304e+06	4.4325e+06	2.06935e+06	1.4125e+06	3.29504e+06
MW0151857	ISOPRENE	Others	Hydrocarbon derivatives	C5H8	68.0626	[M+NH4]+	0.601807	3	0.6606	rp	-	6557	HMDB0253673	-	C16521	2.13268e+07	1.48311e+07	2.59389e+07	2.61978e+07	1.46468e+07	1.25485e+07	1.65123e+07	1.63212e+07	1.68691e+07	1.78324e+07	6.77273e+07	1.85075e+07	1.4039e+07	1.74427e+07	8.34634e+06
MW0055205	beta-D-glucosyl-N-(dodecanoyl)sphingosine	SP	SPH	C36H69NO8	643.502	[M+H]+	23.2918	3	0.6603	rp	-	20057354	HMDB0004969	7222	C01190	1.32319e+06	1.36134e+06	1.56018e+06	838183	3.04914e+06	2.70746e+06	5.57747e+06	5.39103e+06	5.02785e+06	3.47963e+06	3.92015e+06	4.68408e+06	2.99263e+06	3.29469e+06	2.34084e+06
MW0124355	Hydroxyminaline	Heterocyclic compounds	Heterocyclic compounds	C5H5NO3	127.027	[M+H-H2O]+	8.58183	3	0.6602	rp	-	55287504	HMDB0034368	-	-	5.23118e+08	3.71983e+08	4.14182e+08	3.04711e+08	3.54986e+08	3.31181e+08	1.35665e+08	2.03707e+08	2.35802e+08	2.56142e+08	1.66854e+08	3.31684e+08	9.94784e+07	1.37008e+08	87859280
MW0147952	Cyclopropanecarbonyl-CoA	CoEnzyme and vitamins	CoEnzyme and vitamins	C25H40N7O17P3S	835.141	[M+]+	3.39881	3	0.6602	rp	-	23724685	-	-	-	8.83173e+06	1.22492e+07	126382	2.25834e+06	1.99118e+06	3.89946e+06	6.73889e+06	2.14978e+06	1.80679e+07	4.2289e+06	5.45573e+06	8.96016e+06	3.95324e+06	3.6288e+06	6.11643e+06
MW0003043	2-Fluoroamphetamine	Benzene and substituted derivatives	Benzene and substituted derivatives	C9H12FN	153.095	[M+H-H2O]+	12.948	3	0.6599	rp	-	121531	HMDB0245131	-	-	1.53389e+07	1.23953e+07	1.65545e+07	7.60424e+06	2.61539e+07	1.45841e+07	8.62742e+07	2.19651e+07	1.3635e+08	1.53034e+07	1.0884e+08	8.18761e+06	2.76043e+08	2.84888e+07	7.96839e+06
MW0007372	Indane	Benzene and substituted derivatives	Benzene and substituted derivatives	C9H10	118.078	[M+H]+	9.67501	3	0.6598	rp	-	10326	HMDB0059837	-	-	8.9235e+06	6.11271e+06	2.97542e+06	1.55935e+06	1.30783e+06	1.88739e+06	3.21531e+06	2.87561e+06	5.2216e+06	3.71738e+06	2.4725e+06	3.04802e+06	2.45017e+07	1.55839e+07	9.68623e+06
MW0110589	1,2 Diaminopropane	Alcohol and amines	Polyamines	C3H10N2	74.0844	[M+Na]+	6.48904	3	0.6589	rp	-	6567	HMDB0013136	-	-	4.37868e+07	2.3163e+07	9.94438e+07	1.59892e+07	4.85868e+07	2.55562e+08	8.03002e+07	2.26576e+07	3.22211e+07	4.19264e+07	1.83403e+08	2.67628e+07	6.0903e+07	7.34437e+07	1.02908e+07
MW0103858	(2S)-2-(3-carboxypropanamido)-6-oxoheptanedioic acid	Organic acid and Its derivatives	Organic acid and Its derivatives	C11H15NO8	289.08	[2M+K]+	22.6211	3	0.6574	rp	-	440349	HMDB0012266	-	C04462	2.78207e+07	2.35627e+07	2.90064e+06	1.22966e+07	2.82897e+06	785392	1.42852e+06	2.78704e+06	1.80425e+07	5.87798e+06	4.60732e+06	4.53816e+06	3.84702e+06	9.61575e+06	7.92011e+06
MW0111710	1,4-beta-D-Glucan	Carbohydrates and Its metabolites	Sugars	C18H32O18	536.159	[M+Na]+	6.07574	3	0.6574	rp	-	53477911	HMDB0006944	-	-	1.09109e+07	6.79195e+06	3.28986e+06	4.87264e+07	1.97501e+06	3.26816e+07	2.94887e+07	1.86519e+07	3.1912e+07	3.57983e+07	4.70352e+07	4.60402e+07	1.54129e+07	1.14897e+07	1.32438e+07
MW0154551	N-(Hydroxymethyl)acrylamide	Alcohol and amines	Amines	C4H7NO2	101.048	[M+K]+	0.470825	3	0.6558	rp	-	13543	HMDB0255023	-	C19456	8.61629e+07	3.98361e+07	4.82037e+07	3.89803e+07	5.52983e+07	8.60413e+07	7.94613e+07	4.57243e+07	3.14862e+07	4.46584e+07	4.68468e+07	4.90485e+07	5.05798e+07	6.72628e+07	6.51239e+07
MW0003979	3-Ethylphenol	Benzene and substituted derivatives	Phenolics	C8H10O	122.073	[M+H]+	3.14156	3	0.6556	rp	-	12101	HMDB0059873	-	C14386	1.96673e+07	1.83633e+07	1.63458e+07	8.15042e+06	1.1152e+08	2.9787e+07	1.65889e+07	1.65723e+07	1.60869e+07	2.14881e+07	1.56645e+07	1.7666e+07	9.28687e+06	1.93927e+07	8.19973e+06
[truncated: 1,045 more rows]

## Sheet: Table S2
Table S2 List of differential metabolites between 0 d and 4 d
Index	Compounds	Class I	Class II	Formula	Level	score	CAS	4d-1	4d-2	4d-3	0d-1	0d-2	0d-3	VIP	P-value	FDR	Fold_Change	Log2FC	Type
[truncated: 50 more rows]

## Sheet: Table S3
Table S3 List of differential metabolites between CS-4 d and 4 d
[truncated: 51 more rows]

[truncated: 6 more sheets: Table S4, Table S5, Table S6, Table S7, Table S8, Table S9]
